# Supplementary material for: CBL ubiquitin ligase targets translation as a degrader E3
Source: Chem Sci. 2025 Dec 26;17(8):4061–74. doi: 10.1039/d5sc06141e (PMC12774438; doi:10.1039/d5sc06141e)
Supplement: SC-017-D5SC06141E-s001 [file SC-017-D5SC06141E-s001.xlsx]

## Sheet: Export_XLS
Protein Groups	Genes	ProteinDescriptions	Student's T-test Difference Terminator4_hr-ve	-Log Student's T-test p-value Terminator4_hr-ve	Student's T-test Significant Terminator4_hr-ve FDR=5%	[1] hr-CP-eIFTerminator4_004	[2] hr-CP-eIFTerminator4_005	[3] hr-CP-eIFTerminator4_006	[4] hr-ve_001b	[5] hr-ve_002	[6] hr-ve_003	Avg Quantity	KEGG name	Pfam	Location	Topology	Reactome id	Reactome Pathway	Reactome Confidence	m_subsystem	Pvalue	Qvalue	PEP	Cscore	NrOfStrippedSequencesIdentified (Experiment-wide)	NrOfModifiedSequencesIdentified (Experiment-wide)	NrOfPrecursorsIdentified (Experiment-wide)	Completeness	CV	MolecularWeight	Student's T-test q-value Terminator4_hr-ve	UniProt ID	ProteinLabel	FastaHeaders
A6NED2	RCCD1	RCC1 domain-containing protein 1	-4.29576	3.78698	+	11.3349	12.176	12.1726	16.2985	16.3604	15.912	74776.5		RCC1	Chromosome		R-HSA-9629569	Protein hydroxylation	TAS		3.01841e-06	0	3.02931e-06	43.2422	5	5	6	50	0.160185	40078.9	0	RCCD1_HUMAN	A6NED2RCCD1RCC1 domain-containing protein 1RCCD1_HUMAN	>sp|A6NED2|RCCD1_HUMAN RCC1 domain-containing protein 1 OS=Homo sapiens OX=9606 GN=RCCD1 PE=1 SV=1
Q7Z6K5	ARPIN	Arpin	-4.19363	2.34093	+	12.9937	10.5334	11.8602	15.9392	15.7274	16.3016	65056.9		UPF0552	Cell projection;Lamellipodium						3.48622e-09	0	3.52518e-09	46.7613	1	1	1	50	0.20518	24943	0.00885714	ARPIN_HUMAN	Q7Z6K5ARPINArpinARPIN_HUMAN	>sp|Q7Z6K5|ARPIN_HUMAN Arpin OS=Homo sapiens OX=9606 GN=ARPIN PE=1 SV=1
Q99707	MTR	Methionine synthase	-3.98663	1.86162	+	11.3902	14.226	11.3652	16.2448	16.3874	16.3092	81459.8	Cysteine and methionine metabolism;One carbon pool by folate;Selenocompound metabolism	B12-binding;B12-binding_2;Met_synt_B12;Pterin_bind;S-methyl_trans	Cytoplasm		R-HSA-156581	Methylation	TAS	Miscellaneous	5.1691e-06	0.000220264	5.15493e-06	42.8948	20	21	22	50	0.0495814	140527	0.0067027	METH_HUMAN	Q99707MTRMethionine synthaseMETH_HUMAN	>sp|Q99707|METH_HUMAN Methionine synthase OS=Homo sapiens OX=9606 GN=MTR PE=1 SV=2
Q9BV73	CEP250	Centrosome-associated protein CEP250	-3.75317	3.19422	+	12.7406	12.0347	11.7834	16.3186	15.4374	16.0622	62840.7		Rootletin	Centriole;Centrosome;Cilium basal body;Cytoplasm;Cytoskeleton;Microtubule organizing center;Perinuclear region		R-HSA-2565942	Regulation of PLK1 Activity at G2/M Transition	TAS		0.00220328	0.00285714	0.00154792	36.6809	3	3	3	50	0.292026	281137	0	CP250_HUMAN	Q9BV73CEP250Centrosome-associated protein CEP250CP250_HUMAN	>sp|Q9BV73|CP250_HUMAN Centrosome-associated protein CEP250 OS=Homo sapiens OX=9606 GN=CEP250 PE=1 SV=2
Q9NWV4	CZIB	CXXC motif containing zinc binding protein	-3.61521	1.57849	+	14.1387	11.1269	10.9295	16.0193	15.4927	15.5286	40197.7		CXXC_Zn-b_euk							0.000973093	0.00183554	0.000762185	38.0538	4	4	6	66.7	0.448159	18048.4	0.00261053	CZIB_HUMAN	Q9NWV4CZIBCXXC motif containing zinc binding proteinCZIB_HUMAN	>sp|Q9NWV4|CZIB_HUMAN CXXC motif containing zinc binding protein OS=Homo sapiens OX=9606 GN=CZIB PE=1 SV=1
Q8TCU4	ALMS1	Centrosome-associated protein ALMS1	-3.61366	3.35248	+	11.2807	12.2408	12.33	15.6498	15.4663	15.5765	48449.1		ALMS_motif;ALMS_repeat	Centrosome;Cilium basal body;Cytoplasm;Cytoskeleton;Microtubule organizing center;Spindle pole		R-HSA-2565942	Regulation of PLK1 Activity at G2/M Transition	TAS		6.40103e-07	0	6.51172e-07	44.1706	1	1	2	50	0.0635842	461062	0	ALMS1_HUMAN	Q8TCU4ALMS1Centrosome-associated protein ALMS1ALMS1_HUMAN	>sp|Q8TCU4|ALMS1_HUMAN Centrosome-associated protein ALMS1 OS=Homo sapiens OX=9606 GN=ALMS1 PE=1 SV=4
Q9P0L2	MARK1	Serine/threonine-protein kinase MARK1	-3.60662	4.51433	+	11.6687	11.7843	11.2634	15.2418	15.0425	15.2519	37090.1		KA1;Pkinase;UBA	Cell membrane;Cell projection;Cytoplasm;Cytoskeleton;Dendrite	Peripheral membrane protein				Miscellaneous	0.00388642	0.00520382	0.00247923	35.4087	2	2	2	50	0.0798816	89002.6	0	MARK1_HUMAN	Q9P0L2MARK1Serine/threonine-protein kinase MARK1MARK1_HUMAN	>sp|Q9P0L2|MARK1_HUMAN Serine/threonine-protein kinase MARK1 OS=Homo sapiens OX=9606 GN=MARK1 PE=1 SV=2
P36507	MAP2K2	Dual specificity mitogen-activated protein kinase kinase 2	-3.57307	1.85135	+	13.6042	10.9096	11.2423	15.7338	15.4416	15.3	33223.3	Acute myeloid leukemia;B cell receptor signaling pathway;Bladder cancer;Chronic myeloid leukemia;Endometrial cancer;ErbB signaling pathway;Fc epsilon RI signaling pathway;Gap junction;Glioma;GnRH signaling pathway;Insulin signaling pathway;Long-term depression;Long-term potentiation;MAPK signaling pathway;Melanogenesis;Melanoma;Natural killer cell mediated cytotoxicity;Neurotrophin signaling path…	Pkinase	Cytoplasm;Membrane	Peripheral membrane protein	R-HSA-112411	MAPK1 (ERK2) activation	TAS	Protein modification	9.14953e-11	0	9.2651e-11	48.2696	13	13	19	66.7	0.474436	44424.1	0.00467925	MP2K2_HUMAN	P36507MAP2K2Dual specificity mitogen-activated protein kinase kinase 2MP2K2_HUMAN	>sp|P36507|MP2K2_HUMAN Dual specificity mitogen-activated protein kinase kinase 2 OS=Homo sapiens OX=9606 GN=MAP2K2 PE=1 SV=1
P27361	MAPK3	Mitogen-activated protein kinase 3	-3.57167	2.51379	+	11.2783	13.0344	11.457	15.4985	15.4669	15.5193	46176.6	Acute myeloid leukemia;Adherens junction;Aldosterone-regulated sodium reabsorption;Alzheimer's disease;Axon guidance;B cell receptor signaling pathway;Bladder cancer;Chagas disease (American trypanosomiasis);Chemokine signaling pathway;Chronic myeloid leukemia;Colorectal cancer;Dorso-ventral axis formation;Endometrial cancer;ErbB signaling pathway;Fc epsilon RI signaling pathway;Fc gamma R-mediat…	Pkinase	Caveola;Cytoplasm;Membrane;Nucleus		R-HSA-110056	MAPK3 (ERK1) activation	TAS	Miscellaneous	0.00531725	0.0073454	0.00321241	34.5228	9	9	10	50	0.0182582	43135.6	0.00729412	MK03_HUMAN	P27361MAPK3Mitogen-activated protein kinase 3MK03_HUMAN	>sp|P27361|MK03_HUMAN Mitogen-activated protein kinase 3 OS=Homo sapiens OX=9606 GN=MAPK3 PE=1 SV=4
O15457	MSH4	MutS protein homolog 4	-3.49658	1.62566	+	14.4044	12.0621	11.1932	16.4228	15.6684	16.0582	51008.7		MutS_II;MutS_III;MutS_IV;MutS_V			R-HSA-912446	Meiotic recombination	IEA		0.000198988	0.000775344	0.00017865	39.9636	2	2	2	66.7	0.486935	104756	0.00275556	MSH4_HUMAN	O15457MSH4MutS protein homolog 4MSH4_HUMAN	>sp|O15457|MSH4_HUMAN MutS protein homolog 4 OS=Homo sapiens OX=9606 GN=MSH4 PE=1 SV=2
Q14653	IRF3	Interferon regulatory factor 3	-3.43868	2.87506	+	11.4702	12.4129	11.1256	15.4948	14.9272	14.9027	35320.4	Cytosolic DNA-sensing pathway;Hepatitis C;Measles;RIG-I-like receptor signaling pathway;Toll-like receptor signaling pathway	IRF;IRF-3	Cytoplasm;Nucleus		R-HSA-1169408	ISG15 antiviral mechanism	TAS		0.000864472	0.00167535	0.0006861	38.2233	4	4	4	50	0.245266	47219.3	0	IRF3_HUMAN	Q14653IRF3Interferon regulatory factor 3IRF3_HUMAN	>sp|Q14653|IRF3_HUMAN Interferon regulatory factor 3 OS=Homo sapiens OX=9606 GN=IRF3 PE=1 SV=1
Q9BRF8	CPPED1	Serine/threonine-protein phosphatase CPPED1	-3.40803	2.65863	+	12.6159	12.6463	11.2166	15.3943	15.802	15.5066	48564.9		Metallophos	Cytoplasm		R-HSA-6798695	Neutrophil degranulation	TAS		5.50258e-05	0.000404122	5.23634e-05	41.1457	6	6	7	50	0.1497	35548.3	0.00775	CPPED_HUMAN	Q9BRF8CPPED1Serine/threonine-protein phosphatase CPPED1CPPED_HUMAN	>sp|Q9BRF8|CPPED_HUMAN Serine/threonine-protein phosphatase CPPED1 OS=Homo sapiens OX=9606 GN=CPPED1 PE=1 SV=3
P60673	PFN3	Profilin-3	-3.3752	2.09411	+	12.6467	13.8695	12.1414	16.6841	15.3421	16.7571	34156.9	Regulation of actin cytoskeleton;Shigellosis	Profilin	Cytoplasm;Cytoskeleton;Nucleus						4.8221e-11	0	4.91133e-11	48.5174	1	1	2	83.3	0.886255	14596	0.00708571	PROF3_HUMAN	P60673PFN3Profilin-3PROF3_HUMAN	>sp|P60673|PROF3_HUMAN Profilin-3 OS=Homo sapiens OX=9606 GN=PFN3 PE=1 SV=1
Q92530	PSMF1	Proteasome inhibitor PI31 subunit	-3.31194	1.49447	+	14.6965	11.5904	11.8742	16.5341	15.9216	15.6411	53170.5	Proteasome	PI31_Prot_C;PI31_Prot_N	Cytoplasm;Endoplasmic reticulum		R-HSA-9907900	Proteasome assembly	IEA		1.59233e-05	0.000404122	1.56132e-05	42.1146	5	5	7	66.7	0.483499	29816.7	0.00244737	PSMF1_HUMAN	Q92530PSMF1Proteasome inhibitor PI31 subunitPSMF1_HUMAN	>sp|Q92530|PSMF1_HUMAN Proteasome inhibitor PI31 subunit OS=Homo sapiens OX=9606 GN=PSMF1 PE=1 SV=2
Q8WUR7	C15orf40	UPF0235 protein C15orf40	-3.29366	2.26389	+	12.9709	11.0501	11.4266	15.3021	15.1719	14.8544	35351.7		DUF167							2.2335e-05	0.000404122	2.17568e-05	41.8631	2	2	2	50	0.154298	16353.1	0.0053913	CO040_HUMAN	Q8WUR7C15orf40UPF0235 protein C15orf40CO040_HUMAN	>sp|Q8WUR7|CO040_HUMAN UPF0235 protein C15orf40 OS=Homo sapiens OX=9606 GN=C15orf40 PE=1 SV=2
A6NHL2	TUBAL3	Tubulin alpha chain-like 3	-3.29196	1.89514	+	13.4089	13.9758	11.6997	16.7449	16.5832	15.6322	26142.5	Gap junction;Pathogenic Escherichia coli infection;Phagosome	Tubulin;Tubulin_C	Cytoplasm;Cytoskeleton		R-HSA-1445148	Translocation of SLC2A4 (GLUT4) to the plasma membrane	IEA		2.06697e-10	0	2.0837e-10	47.9474	1	2	2	100	0.961807	49908.7	0.00413333	TBAL3_HUMAN	A6NHL2TUBAL3Tubulin alpha chain-like 3TBAL3_HUMAN	>sp|A6NHL2|TBAL3_HUMAN Tubulin alpha chain-like 3 OS=Homo sapiens OX=9606 GN=TUBAL3 PE=1 SV=2
Q7Z401	DENND4A	C-myc promoter-binding protein	-3.27414	1.33333	+	11.5088	15.1999	12.2362	16.6362	16.2361	15.8951	65165.3		dDENN;DENN;uDENN	Nucleus		R-HSA-8876198	RAB GEFs exchange GTP for GDP on RABs	TAS		0.000629436	0.00150319	0.000516194	38.6511	3	3	3	66.7	0.389686	209244	0.00480952	MYCPP_HUMAN	Q7Z401DENND4AC-myc promoter-binding proteinMYCPP_HUMAN	>sp|Q7Z401|MYCPP_HUMAN C-myc promoter-binding protein OS=Homo sapiens OX=9606 GN=DENND4A PE=1 SV=2
P35813	PPM1A	Protein phosphatase 1A	-3.20934	1.97312	+	12.9989	11.3439	10.7769	15.3949	14.7525	14.6002	22174.9	MAPK signaling pathway	PP2C;PP2C_C	Cytoplasm;Cytosol;Membrane;Nucleus	Lipid-anchor	R-HSA-2173795	Downregulation of SMAD2/3:SMAD4 transcriptional activity	TAS	Miscellaneous	0.00114526	0.00183554	0.000880067	37.8103	6	6	6	66.7	0.551404	42447.7	0.00459259	PPM1A_HUMAN	P35813PPM1AProtein phosphatase 1APPM1A_HUMAN	>sp|P35813|PPM1A_HUMAN Protein phosphatase 1A OS=Homo sapiens OX=9606 GN=PPM1A PE=1 SV=1
Q8IU85	CAMK1D	Calcium/calmodulin-dependent protein kinase type 1D	-3.17808	2.94596	+	12.1072	10.8615	11.8443	14.7646	14.722	14.8606	28180.2		Pkinase	Cytoplasm;Nucleus					Miscellaneous	3.43723e-05	0.000404122	3.31523e-05	41.5294	10	10	12	50	0.0496209	42913.8	0.00953846	KCC1D_HUMAN	Q8IU85CAMK1DCalcium/calmodulin-dependent protein kinase type 1DKCC1D_HUMAN	>sp|Q8IU85|KCC1D_HUMAN Calcium/calmodulin-dependent protein kinase type 1D OS=Homo sapiens OX=9606 GN=CAMK1D PE=1 SV=1
Q99447	PCYT2	Ethanolamine-phosphate cytidylyltransferase	-3.16625	1.80621	+	9.71482	12.3884	11.1359	13.9891	14.3018	14.447	8860.51	Glycerophospholipid metabolism;Phosphonate and phosphinate metabolism	CTP_transf_like			R-HSA-1483213	Synthesis of PE	TAS	Glycerophospholipid metabolism	0.000197719	0.000775344	0.000177579	39.97	9	9	9	66.7	0.65133	43835.5	0.00349296	PCY2_HUMAN	Q99447PCYT2Ethanolamine-phosphate cytidylyltransferasePCY2_HUMAN	>sp|Q99447|PCY2_HUMAN Ethanolamine-phosphate cytidylyltransferase OS=Homo sapiens OX=9606 GN=PCYT2 PE=1 SV=1
P50748	KNTC1	Kinetochore-associated protein 1	-3.10073	2.28266	+	11.1096	12.9217	11.4827	15.0436	15.0222	14.7504	22141.8		Rod_C	Centromere;Chromosome;Cytoplasm;Cytoskeleton;Kinetochore;Nucleus;Spindle		R-HSA-141444	Amplification of signal from unattached kinetochores via a MAD2 inhibitory signal	TAS		0.000100443	0.000597015	9.34425e-05	40.6201	16	16	19	66.7	0.477413	250749	0.00413333	KNTC1_HUMAN	P50748KNTC1Kinetochore-associated protein 1KNTC1_HUMAN	>sp|P50748|KNTC1_HUMAN Kinetochore-associated protein 1 OS=Homo sapiens OX=9606 GN=KNTC1 PE=1 SV=1
P52735	VAV2	Guanine nucleotide exchange factor VAV2	-3.07113	3.35045	+	10.7684	11.1531	11.4758	14.6068	13.94	14.0639	8028.87	B cell receptor signaling pathway;Chemokine signaling pathway;Fc epsilon RI signaling pathway;Fc gamma R-mediated phagocytosis;Focal adhesion;Leukocyte transendothelial migration;Natural killer cell mediated cytotoxicity;Regulation of actin cytoskeleton;T cell receptor signaling pathway	C1_1;CAMSAP_CH;PH;RhoGEF;SH2;SH3_2			R-HSA-114604	GPVI-mediated activation cascade	TAS		0.000232156	0.000775344	0.000206406	39.8049	10	10	11	83.3	0.797068	101289	0	VAV2_HUMAN	P52735VAV2Guanine nucleotide exchange factor VAV2VAV2_HUMAN	>sp|P52735|VAV2_HUMAN Guanine nucleotide exchange factor VAV2 OS=Homo sapiens OX=9606 GN=VAV2 PE=1 SV=2
Q7Z7E8	UBE2Q1	Ubiquitin-conjugating enzyme E2 Q1	-3.07044	5.57394	+	11.8255	12.0422	11.9727	14.9539	14.9885	15.1093	33161.9	Ubiquitin mediated proteolysis	UQ_con	Cell projection;Cytoplasm;Cytosol;Filopodium;Nucleus		R-HSA-983168	Antigen processing: Ubiquitination & Proteasome degradation	TAS	Miscellaneous	0.00263758	0.0035417	0.0018003	36.3145	6	6	7	50	0.0572306	46126.9	0	UB2Q1_HUMAN	Q7Z7E8UBE2Q1Ubiquitin-conjugating enzyme E2 Q1UB2Q1_HUMAN	>sp|Q7Z7E8|UB2Q1_HUMAN Ubiquitin-conjugating enzyme E2 Q1 OS=Homo sapiens OX=9606 GN=UBE2Q1 PE=1 SV=1
O14641	DVL2	Segment polarity protein dishevelled homolog DVL-2	-3.06983	3.44847	+	12.5735	12.1186	12.3015	14.9462	15.7549	15.502	43268.9	Basal cell carcinoma;Melanogenesis;Notch signaling pathway;Pathways in cancer;Wnt signaling pathway	DEP;Dishevelled;DIX;Dsh_C;PDZ	Cell membrane;Cytoplasm;Cytoplasmic vesicle;Cytosol;Nucleus	Peripheral membrane protein	R-HSA-201681	TCF dependent signaling in response to WNT	IEA		2.17139e-05	0.000404122	2.1164e-05	41.8844	9	9	9	50	0.269829	78947.9	0	DVL2_HUMAN	O14641DVL2Segment polarity protein dishevelled homolog DVL-2DVL2_HUMAN	>sp|O14641|DVL2_HUMAN Segment polarity protein dishevelled homolog DVL-2 OS=Homo sapiens OX=9606 GN=DVL2 PE=1 SV=1
Q8IYB5	SMAP1	Stromal membrane-associated protein 1	-3.04019	1.5804	+	13.4818	11.7681	10.4301	14.9549	14.9676	14.8781	24332	Endocytosis	ArfGap	Cell membrane	Peripheral membrane protein					5.86297e-05	0.000404122	5.56776e-05	41.0923	2	2	3	66.7	0.37848	50386.5	0.00246358	SMAP1_HUMAN	Q8IYB5SMAP1Stromal membrane-associated protein 1SMAP1_HUMAN	>sp|Q8IYB5|SMAP1_HUMAN Stromal membrane-associated protein 1 OS=Homo sapiens OX=9606 GN=SMAP1 PE=1 SV=2
Q8WVJ2	NUDCD2	NudC domain-containing protein 2	-3.0376	1.435	+	14.5523	13.019	11.2392	16.4297	15.6953	15.7984	50322		CS	Centromere;Centrosome;Chromosome;Cytoplasm;Cytoskeleton;Kinetochore;Microtubule organizing center;Spindle pole						1.11412e-06	0	1.12885e-06	43.8501	4	4	4	66.7	0.47288	17675.9	0.00477193	NUDC2_HUMAN	Q8WVJ2NUDCD2NudC domain-containing protein 2NUDC2_HUMAN	>sp|Q8WVJ2|NUDC2_HUMAN NudC domain-containing protein 2 OS=Homo sapiens OX=9606 GN=NUDCD2 PE=1 SV=1
P14543	NID1	Nidogen-1	-3.03034	2.24021	+	13.6079	13.5668	12.0844	16.5052	15.6332	16.2116	35240.1		cEGF;EGF_3;EGF_CA;FXa_inhibition;G2F;Ldl_recept_b;NIDO;Thyroglobulin_1	Basement membrane;Extracellular matrix;Extracellular space;Secreted		R-HSA-1474228	Degradation of the extracellular matrix	IEA		0.00127877	0.00200657	0.000969395	37.6381	4	4	5	83.3	0.748781	136377	0.00635897	NID1_HUMAN	P14543NID1Nidogen-1NID1_HUMAN	>sp|P14543|NID1_HUMAN Nidogen-1 OS=Homo sapiens OX=9606 GN=NID1 PE=1 SV=3
Q96C23	GALM	Galactose mutarotase	-3.0277	2.99018	+	11.3502	10.5462	11.4518	14.0338	14.5454	13.8522	18100.9	Glycolysis / Gluconeogenesis	Aldose_epim	Cytoplasm					Glycolysis/gluconeogenesis	3.96469e-06	0.000220264	3.96667e-06	43.0679	2	2	2	50	0.259471	37765.5	0.00826667	GALM_HUMAN	Q96C23GALMGalactose mutarotaseGALM_HUMAN	>sp|Q96C23|GALM_HUMAN Galactose mutarotase OS=Homo sapiens OX=9606 GN=GALM PE=1 SV=1
Q14790	CASP8	Caspase-8	-2.95747	1.41903	+	13.3844	14.1097	11.0413	16.3739	15.429	15.6049	32325.5	Alzheimer's disease;Apoptosis;Chagas disease (American trypanosomiasis);Huntington's disease;ko05152;NOD-like receptor signaling pathway;p53 signaling pathway;Pathways in cancer;RIG-I-like receptor signaling pathway;Toll-like receptor signaling pathway;Toxoplasmosis;Viral myocarditis	DED;Peptidase_C14	Cytoplasm		R-HSA-111465	Apoptotic cleavage of cellular proteins	TAS		8.89691e-15	0	1.24234e-14	51.4922	7	7	7	83.3	0.711458	55391.1	0.00479051	CASP8_HUMAN	Q14790CASP8Caspase-8CASP8_HUMAN	>sp|Q14790|CASP8_HUMAN Caspase-8 OS=Homo sapiens OX=9606 GN=CASP8 PE=1 SV=1
Q9Y303	AMDHD2	N-acetylglucosamine-6-phosphate deacetylase	-2.95194	2.19077	+	10.4658	12.2673	11.9905	14.5673	14.6424	14.3698	23599.6	Amino sugar and nucleotide sugar metabolism	Amidohydro_1			R-HSA-446210	Synthesis of UDP-N-acetyl-glucosamine	TAS	Aminosugar metabolism	0.00222317	0.00285714	0.00155971	36.6633	4	4	4	50	0.0955702	43747.9	0.00516667	NAGA_HUMAN	Q9Y303AMDHD2N-acetylglucosamine-6-phosphate deacetylaseNAGA_HUMAN	>sp|Q9Y303|NAGA_HUMAN N-acetylglucosamine-6-phosphate deacetylase OS=Homo sapiens OX=9606 GN=AMDHD2 PE=1 SV=2
Q9UBK9	UXT	Protein UXT	-2.95042	3.75906	+	11.8369	12.0078	11.3347	14.8121	14.5247	14.6939	26193.1		Prefoldin	Centrosome;Cytoplasm;Cytoskeleton;Microtubule organizing center;Nucleus;Spindle pole		R-HSA-8953750	Transcriptional Regulation by E2F6	TAS		0.00499765	0.0068458	0.0030503	34.7112	2	2	2	50	0.0991184	18246.1	0	UXT_HUMAN	Q9UBK9UXTProtein UXTUXT_HUMAN	>sp|Q9UBK9|UXT_HUMAN Protein UXT OS=Homo sapiens OX=9606 GN=UXT PE=1 SV=1
O00244	ATOX1	Copper transport protein ATOX1	-2.91678	3.29463	+	12.0111	11.4143	11.9767	15.0119	14.8248	14.3156	26939.8	Mineral absorption	HMA			R-HSA-3299685	Detoxification of Reactive Oxygen Species	IEA		1.27035e-08	0	1.29231e-08	46.1758	4	4	6	50	0.235147	7401.62	0	ATOX1_HUMAN	O00244ATOX1Copper transport protein ATOX1ATOX1_HUMAN	>sp|O00244|ATOX1_HUMAN Copper transport protein ATOX1 OS=Homo sapiens OX=9606 GN=ATOX1 PE=1 SV=1
Q9UBN7	HDAC6	Protein deacetylase HDAC6	-2.80359	2.26084	+	11.1351	12.5278	11.2123	14.1227	14.9121	14.2511	22052.5		Hist_deacetyl;zf-UBP	Axon;Cell projection;Cytoplasm;Dendrite;Nucleus;Perikaryon		R-HSA-2122947	NOTCH1 Intracellular Domain Regulates Transcription	IEA		0.00116173	0.00183554	0.000891177	37.7883	6	6	7	50	0.3112	131419	0.00486275	HDAC6_HUMAN	Q9UBN7HDAC6Protein deacetylase HDAC6HDAC6_HUMAN	>sp|Q9UBN7|HDAC6_HUMAN Protein deacetylase HDAC6 OS=Homo sapiens OX=9606 GN=HDAC6 PE=1 SV=2
Q9P1F3	ABRACL	Costars family protein ABRACL	-2.80286	2.61757	+	12.2974	13.1081	12.0752	15.8247	14.9958	15.0687	40241.9		Costars							8.81946e-16	0	1.4464e-15	52.2099	3	4	6	50	0.340123	9056.49	0.00516667	ABRAL_HUMAN	Q9P1F3ABRACLCostars family protein ABRACLABRAL_HUMAN	>sp|Q9P1F3|ABRAL_HUMAN Costars family protein ABRACL OS=Homo sapiens OX=9606 GN=ABRACL PE=1 SV=1
Q00653	NFKB2	Nuclear factor NF-kappa-B p100 subunit	-2.78424	1.61233	+	13.7448	11.8892	11.1458	15.3465	15.0151	14.7709	26974.6	MAPK signaling pathway;Osteoclast differentiation;Pathways in cancer	Ank_2;Death;RHD_dimer;RHD_DNA_bind	Cytoplasm;Nucleus		R-HSA-1810476	RIP-mediated NFkB activation via ZBP1	TAS		1.53367e-06	0	1.5497e-06	43.6598	17	17	18	66.7	0.402276	96749.2	0.00319588	NFKB2_HUMAN	Q00653NFKB2Nuclear factor NF-kappa-B p100 subunitNFKB2_HUMAN	>sp|Q00653|NFKB2_HUMAN Nuclear factor NF-kappa-B p100 subunit OS=Homo sapiens OX=9606 GN=NFKB2 PE=1 SV=4
P42226	STAT6	Signal transducer and activator of transcription 6	-2.78303	1.82086	+	13.1246	11.9682	10.7715	14.7471	14.6247	14.8416	20659.1	Jak-STAT signaling pathway;ko05152	SH2;STAT_alpha;STAT_bind;STAT_int;STAT6_C	Cytoplasm;Nucleus		R-HSA-186763	Downstream signal transduction	TAS		2.21267e-11	0	2.2762e-11	48.8128	14	14	15	66.7	0.411738	94135.1	0.00317949	STAT6_HUMAN	P42226STAT6Signal transducer and activator of transcription 6STAT6_HUMAN	>sp|P42226|STAT6_HUMAN Signal transducer and activator of transcription 6 OS=Homo sapiens OX=9606 GN=STAT6 PE=1 SV=1
O95749	GGPS1	Geranylgeranyl pyrophosphate synthase	-2.7629	2.44729	+	11.8793	10.7162	11.1517	14.5869	13.604	13.845	16520.3	Terpenoid backbone biosynthesis	polyprenyl_synt	Cytoplasm		R-HSA-191273	Cholesterol biosynthesis	TAS	Cholesterol metabolism	0.00278459	0.0035417	0.00188348	36.198	4	4	4	50	0.374628	34870.9	0.00652632	GGPPS_HUMAN	O95749GGPS1Geranylgeranyl pyrophosphate synthaseGGPPS_HUMAN	>sp|O95749|GGPPS_HUMAN Geranylgeranyl pyrophosphate synthase OS=Homo sapiens OX=9606 GN=GGPS1 PE=1 SV=1
P83436	COG7	Conserved oligomeric Golgi complex subunit 7	-2.7608	2.65451	+	12.6895	11.397	11.6994	14.7457	14.5619	14.7607	26421.5		COG7	Golgi apparatus membrane	Peripheral membrane protein	R-HSA-6807878	COPI-mediated anterograde transport	TAS		5.51921e-05	0.000404122	5.25166e-05	41.1432	11	11	12	50	0.0749855	86343.9	0.00496	COG7_HUMAN	P83436COG7Conserved oligomeric Golgi complex subunit 7COG7_HUMAN	>sp|P83436|COG7_HUMAN Conserved oligomeric Golgi complex subunit 7 OS=Homo sapiens OX=9606 GN=COG7 PE=1 SV=1
O43516	WIPF1	WAS/WASL-interacting protein family member 1	-2.75959	2.34054	+	13.3653	11.8504	12.089	15.0901	15.0989	15.3944	27311.2		WH2	Cell projection;Cytoplasm;Cytoplasmic vesicle;Cytoskeleton;Ruffle		R-HSA-2029482	Regulation of actin dynamics for phagocytic cup formation	TAS		8.44094e-05	0.000597015	7.91003e-05	40.7765	6	6	8	66.7	0.455991	51258.5	0.0053913	WIPF1_HUMAN	O43516WIPF1WAS/WASL-interacting protein family member 1WIPF1_HUMAN	>sp|O43516|WIPF1_HUMAN WAS/WASL-interacting protein family member 1 OS=Homo sapiens OX=9606 GN=WIPF1 PE=1 SV=3
Q01415	GALK2	N-acetylgalactosamine kinase	-2.75589	2.59851	+	11.7874	11.7727	12.409	15.4428	14.329	14.465	27470.4	Amino sugar and nucleotide sugar metabolism;Galactose metabolism	GalKase_gal_bdg;GHMP_kinases_C;GHMP_kinases_N						Galactose metabolism	0.000969908	0.00183554	0.000759973	38.0586	2	2	2	50	0.454222	50378.3	0.00459259	GALK2_HUMAN	Q01415GALK2N-acetylgalactosamine kinaseGALK2_HUMAN	>sp|Q01415|GALK2_HUMAN N-acetylgalactosamine kinase OS=Homo sapiens OX=9606 GN=GALK2 PE=1 SV=1
P19174	PLCG1	1-phosphatidylinositol 4,5-bisphosphate phosphodiesterase gamma-1	-2.74234	1.98024	+	13.3638	11.5215	11.5917	14.8631	14.8799	14.9611	23444.7	Calcium signaling pathway;Epithelial cell signaling in Helicobacter pylori infection;ErbB signaling pathway;Fc epsilon RI signaling pathway;Fc gamma R-mediated phagocytosis;Glioma;Inositol phosphate metabolism;Leukocyte transendothelial migration;Natural killer cell mediated cytotoxicity;Neurotrophin signaling pathway;Non-small cell lung cancer;Pathways in cancer;Phosphatidylinositol signaling sy…	C2;PI-PLC-X;PI-PLC-Y;SH2;SH3_1	Cell projection;Lamellipodium;Ruffle		R-HSA-1169408	ISG15 antiviral mechanism	TAS	Inositol phosphate metabolism	3.47217e-07	0	3.54364e-07	44.5118	11	11	13	66.7	0.393739	148532	0.00317949	PLCG1_HUMAN	P19174PLCG11-phosphatidylinositol 4,5-bisphosphate phosphodiesterase gamma-1PLCG1_HUMAN	>sp|P19174|PLCG1_HUMAN 1-phosphatidylinositol 4,5-bisphosphate phosphodiesterase gamma-1 OS=Homo sapiens OX=9606 GN=PLCG1 PE=1 SV=1
Q8NFU3	TSTD1	Thiosulfate:glutathione sulfurtransferase	-2.73913	1.35184	+	11.0825	14.1717	11.9327	15.1522	15.5065	14.7457	30447.3		Rhodanese	Cytoplasm;Perinuclear region		R-HSA-1614517	Sulfide oxidation to sulfate	TAS		0.00603564	0.00849041	0.00357673	34.1146	2	2	2	66.7	0.373665	12530.2	0.00575691	TSTD1_HUMAN	Q8NFU3TSTD1Thiosulfate:glutathione sulfurtransferaseTSTD1_HUMAN	>sp|Q8NFU3|TSTD1_HUMAN Thiosulfate:glutathione sulfurtransferase OS=Homo sapiens OX=9606 GN=TSTD1 PE=1 SV=3
P15735	PHKG2	Phosphorylase b kinase gamma catalytic chain, liver/testis isoform	-2.72253	1.57191	+	12.6508	10.6025	13.0904	14.7726	15.2378	14.5009	29269.1	Calcium signaling pathway;Insulin signaling pathway	Pkinase			R-HSA-70221	Glycogen breakdown (glycogenolysis)	TAS	Miscellaneous	8.40026e-06	0.000404122	8.32234e-06	42.5677	5	5	5	50	0.264197	46442.2	0.00444843	PHKG2_HUMAN	P15735PHKG2Phosphorylase b kinase gamma catalytic chain, liver/testis isoformPHKG2_HUMAN	>sp|P15735|PHKG2_HUMAN Phosphorylase b kinase gamma catalytic chain, liver/testis isoform OS=Homo sapiens OX=9606 GN=PHKG2 PE=1 SV=1
P04080	CSTB	Cystatin-B	-2.7214	1.50025	+	15.2646	15.4457	12.8629	17.4308	17.0577	17.2489	92010.3		Cystatin	Cytoplasm;Nucleus		R-HSA-6798695	Neutrophil degranulation	TAS		2.02675e-17	0	4.82272e-17	53.3316	6	8	12	83.3	0.580848	11139.6	0.00471595	CYTB_HUMAN	P04080CSTBCystatin-BCYTB_HUMAN	>sp|P04080|CYTB_HUMAN Cystatin-B OS=Homo sapiens OX=9606 GN=CSTB PE=1 SV=2
Q8TD19	NEK9	Serine/threonine-protein kinase Nek9	-2.71621	1.32534	+	14.3516	11.7954	11.2798	14.9379	15.2378	15.3997	32355.6		Pkinase;RCC1	Cytoplasm;Nucleus		R-HSA-2980767	Activation of NIMA Kinases NEK9, NEK6, NEK7	TAS	Miscellaneous	7.64408e-08	0	7.81978e-08	45.307	18	18	25	66.7	0.290159	107168	0.00577444	NEK9_HUMAN	Q8TD19NEK9Serine/threonine-protein kinase Nek9NEK9_HUMAN	>sp|Q8TD19|NEK9_HUMAN Serine/threonine-protein kinase Nek9 OS=Homo sapiens OX=9606 GN=NEK9 PE=1 SV=2
Q5VT79	ANXA8L1	Annexin A8-like protein 1	-2.67507	1.1417	+	15.341	13.4303	11.9168	17.1838	15.601	15.9285	46242		Annexin							1.30222e-09	0	1.31214e-09	47.1881	15	15	18	83.3	0.825446	36879	0.00582799	AXA81_HUMAN	Q5VT79ANXA8L1Annexin A8-like protein 1AXA81_HUMAN	>sp|Q5VT79|AXA81_HUMAN Annexin A8-like protein 1 OS=Homo sapiens OX=9606 GN=ANXA8L1 PE=1 SV=2
Q14678	KANK1	KN motif and ankyrin repeat domain-containing protein 1	-2.66173	2.2861	+	11.953	12.6517	11.0237	14.7064	14.509	14.3983	23787.3		Ank_2;Ank_5;KN_motif	Cell projection;Cytoplasm;Nucleus;Ruffle membrane		R-HSA-9018519	Estrogen-dependent gene expression	TAS		0.000109845	0.000597015	0.000101781	40.5381	6	6	6	50	0.109567	147289	0.00427586	KANK1_HUMAN	Q14678KANK1KN motif and ankyrin repeat domain-containing protein 1KANK1_HUMAN	>sp|Q14678|KANK1_HUMAN KN motif and ankyrin repeat domain-containing protein 1 OS=Homo sapiens OX=9606 GN=KANK1 PE=1 SV=3
P17480	UBTF	Nucleolar transcription factor 1	-2.65961	2.52754	+	13.6609	14.2237	12.8568	16.1589	16.4612	16.1001	30792.1		HMG_box;HMG_box_2;HMG_box_5	Nucleolus;Nucleus		R-HSA-427413	NoRC negatively regulates rRNA expression	IEA		1.14498e-13	0	1.38826e-13	50.6649	26	26	38	100	0.797057	89405.9	0.00604878	UBF1_HUMAN	P17480UBTFNucleolar transcription factor 1UBF1_HUMAN	>sp|P17480|UBF1_HUMAN Nucleolar transcription factor 1 OS=Homo sapiens OX=9606 GN=UBTF PE=1 SV=1
P62328	TMSB4X	Thymosin beta-4	-2.64878	2.63831	+	17.2415	17.5987	16.6403	20.2846	19.3802	19.762	366775	Regulation of actin cytoskeleton	Thymosin	Cytoplasm;Cytoskeleton		R-HSA-114608	Platelet degranulation	TAS		5.97118e-14	0	7.47822e-14	50.8795	6	8	14	100	0.86763	5052.65	0.00751515	TYB4_HUMAN	P62328TMSB4XThymosin beta-4TYB4_HUMAN	>sp|P62328|TYB4_HUMAN Thymosin beta-4 OS=Homo sapiens OX=9606 GN=TMSB4X PE=1 SV=2
Q53FT3	HIKESHI	Protein Hikeshi	-2.6223	2.45188	+	13.05	12.6314	11.9854	15.5332	15.4028	14.5977	37068.2		DUF775	Cytoplasm;Cytosol;Nucleus		R-HSA-3371453	Regulation of HSF1-mediated heat shock response	TAS		1.37915e-05	0.000404122	1.35572e-05	42.2188	4	4	5	50	0.313007	21627.7	0.00506122	HIKES_HUMAN	Q53FT3HIKESHIProtein HikeshiHIKES_HUMAN	>sp|Q53FT3|HIKES_HUMAN Protein Hikeshi OS=Homo sapiens OX=9606 GN=HIKESHI PE=1 SV=2
Q16626	MEA1	Male-enhanced antigen 1	-2.61879	1.91894	+	12.9767	14.1341	12.083	15.8608	15.5695	15.6198	40231.5		MEA1							0.00552868	0.00782712	0.00331956	34.4006	2	2	2	66.7	0.409527	19904.6	0.00323478	MEA1_HUMAN	Q16626MEA1Male-enhanced antigen 1MEA1_HUMAN	>sp|Q16626|MEA1_HUMAN Male-enhanced antigen 1 OS=Homo sapiens OX=9606 GN=MEA1 PE=1 SV=2
Q96SW2	CRBN	Protein cereblon	-2.61467	1.5869	+	11.6934	10.3496	12.9391	14.0817	14.2684	14.476	15730.8		LON_substr_bdg;Yippee-Mis18	Cytoplasm;Membrane;Nucleus	Peripheral membrane protein	R-HSA-9679191	Potential therapeutics for SARS	TAS		0.0015554	0.00217549	0.00114936	37.3159	3	3	4	66.7	0.380896	50545.8	0.00513559	CRBN_HUMAN	Q96SW2CRBNProtein cereblonCRBN_HUMAN	>sp|Q96SW2|CRBN_HUMAN Protein cereblon OS=Homo sapiens OX=9606 GN=CRBN PE=1 SV=1
Q8TCG1	CIP2A	Protein CIP2A	-2.61223	2.7698	+	11.2168	12.3433	11.5874	14.1939	14.2477	14.5427	20567.7			Cytoplasm;Membrane	Single-pass membrane protein					0.000222225	0.000775344	0.000198137	39.8503	11	11	11	50	0.13423	102185	0.00476923	CIP2A_HUMAN	Q8TCG1CIP2AProtein CIP2ACIP2A_HUMAN	>sp|Q8TCG1|CIP2A_HUMAN Protein CIP2A OS=Homo sapiens OX=9606 GN=CIP2A PE=1 SV=2
Q9BS40	LXN	Latexin	-2.60595	2.35673	+	12.5298	11.1528	11.2146	14.2431	14.2056	14.2664	19327.3		Latexin	Cytoplasm						6.0164e-06	0.000404122	5.98817e-06	42.794	2	2	2	50	0.0211942	25750.2	0.00450909	LXN_HUMAN	Q9BS40LXNLatexinLXN_HUMAN	>sp|Q9BS40|LXN_HUMAN Latexin OS=Homo sapiens OX=9606 GN=LXN PE=1 SV=2
Q9NSK0	KLC4	Kinesin light chain 4	-2.59539	0.90958	+	15.3618	15.0514	11.2221	16.559	16.4287	16.4338	64051		TPR_10;TPR_12	Cytoplasm;Cytoskeleton		R-HSA-2132295	MHC class II antigen presentation	TAS		7.00692e-06	0.000404122	6.95973e-06	42.6915	13	13	13	83.3	0.420738	68639.5	0.00931723	KLC4_HUMAN	Q9NSK0KLC4Kinesin light chain 4KLC4_HUMAN	>sp|Q9NSK0|KLC4_HUMAN Kinesin light chain 4 OS=Homo sapiens OX=9606 GN=KLC4 PE=1 SV=3
Q7Z6M1	RABEPK	Rab9 effector protein with kelch motifs	-2.58547	1.74914	+	14.3916	12.3807	12.9958	16.4396	15.51	15.5749	29724.1		Kelch_1;Kelch_2;Kelch_3	Cytoplasm;Endosome membrane		R-HSA-6811440	Retrograde transport at the Trans-Golgi-Network	TAS		6.54864e-10	0	6.59096e-10	47.4772	13	13	15	83.3	0.751577	40564.6	0.00360465	RABEK_HUMAN	Q7Z6M1RABEPKRab9 effector protein with kelch motifsRABEK_HUMAN	>sp|Q7Z6M1|RABEK_HUMAN Rab9 effector protein with kelch motifs OS=Homo sapiens OX=9606 GN=RABEPK PE=1 SV=1
O00762	UBE2C	Ubiquitin-conjugating enzyme E2 C	-2.57298	1.73675	+	13.2785	12.9308	11.1906	15.0643	14.7283	15.3263	19696.3	Ubiquitin mediated proteolysis	UQ_con			R-HSA-141430	Inactivation of APC/C via direct inhibition of the APC/C complex	TAS	Miscellaneous	4.27147e-08	0	4.36507e-08	45.5967	7	7	8	83.3	0.612246	19652.3	0.00338798	UBE2C_HUMAN	O00762UBE2CUbiquitin-conjugating enzyme E2 CUBE2C_HUMAN	>sp|O00762|UBE2C_HUMAN Ubiquitin-conjugating enzyme E2 C OS=Homo sapiens OX=9606 GN=UBE2C PE=1 SV=1
P80217	IFI35	Interferon-induced 35 kDa protein	-2.57139	2.0578	+	13.209	11.4041	12.3589	15.1261	14.8884	14.6717	22753.6		IFP_35_N;NID	Nucleus		R-HSA-909733	Interferon alpha/beta signaling	TAS		6.06615e-05	0.000404122	5.75414e-05	41.0634	7	7	9	66.7	0.446293	31546.4	0.00278652	IN35_HUMAN	P80217IFI35Interferon-induced 35 kDa proteinIN35_HUMAN	>sp|P80217|IN35_HUMAN Interferon-induced 35 kDa protein OS=Homo sapiens OX=9606 GN=IFI35 PE=1 SV=5
Q14194	CRMP1	Dihydropyrimidinase-related protein 1	-2.57121	1.61383	+	13.1822	10.8184	12.4692	14.9768	14.8848	14.3219	20758.4		Amidohydro_1	Centrosome;Cytoplasm;Cytoskeleton;Microtubule organizing center;Spindle		R-HSA-399956	CRMPs in Sema3A signaling	TAS		0.000897695	0.00183554	0.000709522	38.17	5	5	6	66.7	0.456201	62183.8	0.00526957	DPYL1_HUMAN	Q14194CRMP1Dihydropyrimidinase-related protein 1DPYL1_HUMAN	>sp|Q14194|DPYL1_HUMAN Dihydropyrimidinase-related protein 1 OS=Homo sapiens OX=9606 GN=CRMP1 PE=1 SV=1
Q9BT25	HAUS8	HAUS augmin-like complex subunit 8	-2.56736	1.49168	+	13.4339	11.0329	11.0628	14.3729	14.509	14.3498	18387			Centrosome;Cytoplasm;Cytoskeleton;Microtubule organizing center;Spindle;Spindle pole		R-HSA-2565942	Regulation of PLK1 Activity at G2/M Transition	TAS		2.28603e-09	0	2.30761e-09	46.9461	5	5	5	66.7	0.286402	44857.4	0.00596104	HAUS8_HUMAN	Q9BT25HAUS8HAUS augmin-like complex subunit 8HAUS8_HUMAN	>sp|Q9BT25|HAUS8_HUMAN HAUS augmin-like complex subunit 8 OS=Homo sapiens OX=9606 GN=HAUS8 PE=1 SV=3
P56211	ARPP19	cAMP-regulated phosphoprotein 19	-2.55699	2.35434	+	14.0758	12.696	13.2849	16.2844	15.7103	15.733	44789.4		Endosulfine	Cytoplasm		R-HSA-2465910	MASTL Facilitates Mitotic Progression	TAS		8.20861e-05	0.000597015	7.70086e-05	40.8012	7	7	12	66.7	0.50175	12323	0.00406557	ARP19_HUMAN	P56211ARPP19cAMP-regulated phosphoprotein 19ARP19_HUMAN	>sp|P56211|ARP19_HUMAN cAMP-regulated phosphoprotein 19 OS=Homo sapiens OX=9606 GN=ARPP19 PE=1 SV=2
Q9NQY0	BIN3	Bridging integrator 3	-2.55252	1.13687	+	14.8858	11.2461	12.8448	15.4408	15.5048	15.6887	42642.8		BAR	Cytoplasm;Cytoskeleton						0.00112405	0.00183554	0.000865708	37.8389	4	4	4	66.7	0.218678	29664.9	0.00624726	BIN3_HUMAN	Q9NQY0BIN3Bridging integrator 3BIN3_HUMAN	>sp|Q9NQY0|BIN3_HUMAN Bridging integrator 3 OS=Homo sapiens OX=9606 GN=BIN3 PE=1 SV=1
O14732	IMPA2	Inositol monophosphatase 2	-2.551	3.3119	+	12.2353	12.3616	11.8536	14.3156	14.8986	14.8893	26637.8	Inositol phosphate metabolism;Phosphatidylinositol signaling system;Streptomycin biosynthesis	Inositol_P			R-HSA-1855183	Synthesis of IP2, IP, and Ins in the cytosol	TAS	Inositol phosphate metabolism	0.00735106	0.00940544	0.00424984	33.4097	4	4	5	50	0.214291	31320.9	0.0062	IMPA2_HUMAN	O14732IMPA2Inositol monophosphatase 2IMPA2_HUMAN	>sp|O14732|IMPA2_HUMAN Inositol monophosphatase 2 OS=Homo sapiens OX=9606 GN=IMPA2 PE=1 SV=1
Q9BU89	DOHH	Deoxyhypusine hydroxylase	-2.54903	2.3994	+	13.8047	12.5172	12.7447	15.7978	15.2614	15.6547	24957		HEAT_2			R-HSA-204626	Hypusine synthesis from eIF5A-lysine	TAS		2.84752e-10	0	2.86781e-10	47.8185	10	11	15	83.3	0.672634	32904.2	0.00435088	DOHH_HUMAN	Q9BU89DOHHDeoxyhypusine hydroxylaseDOHH_HUMAN	>sp|Q9BU89|DOHH_HUMAN Deoxyhypusine hydroxylase OS=Homo sapiens OX=9606 GN=DOHH PE=1 SV=1
P56945	BCAR1	Breast cancer anti-estrogen resistance protein 1	-2.54566	1.26998	+	13.7052	10.4722	12.2563	14.874	14.5248	14.6719	22287.4	Bacterial invasion of epithelial cells;Chemokine signaling pathway;Focal adhesion;Leukocyte transendothelial migration;Regulation of actin cytoskeleton	CAS_C;Serine_rich;SH3_1	Cell junction;Cytoplasm;Focal adhesion		R-HSA-186763	Downstream signal transduction	TAS		0.00020713	0.000775344	0.0001855	39.9227	9	9	10	66.7	0.306027	93371.9	0.005792	BCAR1_HUMAN	P56945BCAR1Breast cancer anti-estrogen resistance protein 1BCAR1_HUMAN	>sp|P56945|BCAR1_HUMAN Breast cancer anti-estrogen resistance protein 1 OS=Homo sapiens OX=9606 GN=BCAR1 PE=1 SV=2
Q15036	SNX17	Sorting nexin-17	-2.53808	2.08975	+	12.7935	12.4141	11.107	14.4773	14.6448	14.8067	25583.3		PX;SNX17_FERM_C	Cytoplasm;Cytoplasmic vesicle membrane;Early endosome	Peripheral membrane protein					3.0373e-08	0	3.10072e-08	45.7627	8	8	9	50	0.113862	52901.2	0.00281818	SNX17_HUMAN	Q15036SNX17Sorting nexin-17SNX17_HUMAN	>sp|Q15036|SNX17_HUMAN Sorting nexin-17 OS=Homo sapiens OX=9606 GN=SNX17 PE=1 SV=1
P62942	FKBP1A	Peptidyl-prolyl cis-trans isomerase FKBP1A	-2.53544	2.05703	+	14.8839	15.0496	13.6264	17.5718	16.9921	16.6023	56568.3		FKBP_C	Cytoplasm;Cytosol;Sarcoplasmic reticulum membrane	Peripheral membrane protein	R-HSA-166208	mTORC1-mediated signalling	TAS	Miscellaneous	8.16227e-16	0	1.3467e-15	52.2335	4	5	6	100	0.848758	11950.7	0.0025567	FKB1A_HUMAN	P62942FKBP1APeptidyl-prolyl cis-trans isomerase FKBP1AFKB1A_HUMAN	>sp|P62942|FKB1A_HUMAN Peptidyl-prolyl cis-trans isomerase FKBP1A OS=Homo sapiens OX=9606 GN=FKBP1A PE=1 SV=2
P49137	MAPKAPK2	MAP kinase-activated protein kinase 2	-2.53418	0.987577	+	11.2973	14.4944	10.5945	14.638	14.5306	14.8201	25193.8	MAPK signaling pathway;Neurotrophin signaling pathway;VEGF signaling pathway	Pkinase	Cytoplasm;Nucleus		R-HSA-171007	p38MAPK events	TAS	Miscellaneous	3.15026e-06	0	3.16015e-06	43.2151	5	5	6	66.7	0.104067	45567.8	0.00812683	MAPK2_HUMAN	P49137MAPKAPK2MAP kinase-activated protein kinase 2MAPK2_HUMAN	>sp|P49137|MAPK2_HUMAN MAP kinase-activated protein kinase 2 OS=Homo sapiens OX=9606 GN=MAPKAPK2 PE=1 SV=1
Q9Y2H1	STK38L	Serine/threonine-protein kinase 38-like	-2.53232	2.63172	+	11.0914	12.1907	12.1349	14.4621	14.3814	14.1705	20709.3		Pkinase;Pkinase_C	Cytoplasm;Cytoskeleton;Membrane					Miscellaneous	2.57886e-05	0.000404122	2.50435e-05	41.7536	5	5	5	50	0.102036	54002.8	0.00563636	ST38L_HUMAN	Q9Y2H1STK38LSerine/threonine-protein kinase 38-likeST38L_HUMAN	>sp|Q9Y2H1|ST38L_HUMAN Serine/threonine-protein kinase 38-like OS=Homo sapiens OX=9606 GN=STK38L PE=1 SV=3
P02795	MT2A	Metallothionein-2	-2.52725	2.2475	+	15.1836	15.546	14.3493	18.1614	17.2831	17.2161	80122	Mineral absorption	Metallothio			R-HSA-5661231	Metallothioneins bind metals	TAS		1.71016e-11	0	1.7664e-11	48.9091	3	3	5	100	0.880914	6042.16	0.00370149	MT2_HUMAN	P02795MT2AMetallothionein-2MT2_HUMAN	>sp|P02795|MT2_HUMAN Metallothionein-2 OS=Homo sapiens OX=9606 GN=MT2A PE=1 SV=1
P29218	IMPA1	Inositol monophosphatase 1	-2.52654	1.08914	+	14.2675	14.3873	11.0761	15.9909	15.5913	15.7281	37459.3	Inositol phosphate metabolism;Phosphatidylinositol signaling system;Streptomycin biosynthesis	Inositol_P	Cytoplasm		R-HSA-1855183	Synthesis of IP2, IP, and Ins in the cytosol	TAS	Inositol phosphate metabolism	1.52774e-07	0	1.56271e-07	44.9512	8	8	9	83.3	0.485124	30188.8	0.00703134	IMPA1_HUMAN	P29218IMPA1Inositol monophosphatase 1IMPA1_HUMAN	>sp|P29218|IMPA1_HUMAN Inositol monophosphatase 1 OS=Homo sapiens OX=9606 GN=IMPA1 PE=1 SV=1
Q9Y6A5	TACC3	Transforming acidic coiled-coil-containing protein 3	-2.50455	1.26727	+	14.1824	11.4752	11.3931	15.0169	14.5723	14.9751	26371.3	RNA transport	TACC_C	Centrosome;Cytoplasm;Cytoskeleton;Microtubule organizing center;Spindle;Spindle pole		R-HSA-9013507	NOTCH3 Activation and Transmission of Signal to the Nucleus	IEA		6.66296e-13	0	7.49848e-13	50.07	16	16	18	66.7	0.254621	90359.6	0.00553728	TACC3_HUMAN	Q9Y6A5TACC3Transforming acidic coiled-coil-containing protein 3TACC3_HUMAN	>sp|Q9Y6A5|TACC3_HUMAN Transforming acidic coiled-coil-containing protein 3 OS=Homo sapiens OX=9606 GN=TACC3 PE=1 SV=1
P49840	GSK3A	Glycogen synthase kinase-3 alpha	-2.4995	1.76989	+	13.684	13.2268	11.6337	15.5608	15.3676	15.1146	24674.8	Chemokine signaling pathway	Pkinase			R-HSA-198323	AKT phosphorylates targets in the cytosol	IEA		2.93801e-05	0.000404122	2.84463e-05	41.6527	5	5	7	83.3	0.585939	50980.8	0.00328042	GSK3A_HUMAN	P49840GSK3AGlycogen synthase kinase-3 alphaGSK3A_HUMAN	>sp|P49840|GSK3A_HUMAN Glycogen synthase kinase-3 alpha OS=Homo sapiens OX=9606 GN=GSK3A PE=1 SV=2
O15013	ARHGEF10	Rho guanine nucleotide exchange factor 10	-2.4971	2.15011	+	13.0062	11.3527	12.0194	14.824	14.5717	14.4739	19069		PH_19;RhoGEF;WD40_2			R-HSA-193648	NRAGE signals death through JNK	TAS		4.4725e-05	0.000404122	4.28308e-05	41.3174	10	10	12	66.7	0.425534	151612	0.0031	ARHGA_HUMAN	O15013ARHGEF10Rho guanine nucleotide exchange factor 10ARHGA_HUMAN	>sp|O15013|ARHGA_HUMAN Rho guanine nucleotide exchange factor 10 OS=Homo sapiens OX=9606 GN=ARHGEF10 PE=1 SV=4
Q9Y6Y0	IVNS1ABP	Influenza virus NS1A-binding protein	-2.49471	2.02134	+	13.0656	11.5525	13.2217	15.0377	15.0934	15.1929	24788.5		BACK;BTB;Kelch_1	Cytoplasm;Cytoskeleton;Nucleoplasm;Nucleus						0.000197136	0.000775344	0.000177088	39.973	8	8	8	66.7	0.470472	71729.4	0.00219469	NS1BP_HUMAN	Q9Y6Y0IVNS1ABPInfluenza virus NS1A-binding proteinNS1BP_HUMAN	>sp|Q9Y6Y0|NS1BP_HUMAN Influenza virus NS1A-binding protein OS=Homo sapiens OX=9606 GN=IVNS1ABP PE=1 SV=3
Q5T6V5	QNG1	Queuosine 5'-phosphate N-glycosylase/hydrolase	-2.4911	1.37326	+	13.9772	13.7131	11.4338	16.0438	15.2961	15.2575	29686.5		Q_salvage							1.18234e-10	0	1.19518e-10	48.1691	17	17	23	83.3	0.621519	39028.5	0.00562037	QNG1_HUMAN	Q5T6V5QNG1Queuosine 5'-phosphate N-glycosylase/hydrolaseQNG1_HUMAN	>sp|Q5T6V5|QNG1_HUMAN Queuosine 5'-phosphate N-glycosylase/hydrolase OS=Homo sapiens OX=9606 GN=QNG1 PE=1 SV=1
Q13158	FADD	FAS-associated death domain protein	-2.47068	2.82653	+	12.3236	11.6398	11.4018	14.5754	14.1256	14.0762	8327.89	Alzheimer's disease;Apoptosis;Chagas disease (American trypanosomiasis);ko05152;Pathways in cancer;RIG-I-like receptor signaling pathway;Toll-like receptor signaling pathway	Death;DED			R-HSA-140534	Caspase activation via Death Receptors in the presence of ligand	TAS		5.03579e-14	0	6.36307e-14	50.9352	4	6	9	100	0.785843	23279.3	0.00688889	FADD_HUMAN	Q13158FADDFAS-associated death domain proteinFADD_HUMAN	>sp|Q13158|FADD_HUMAN FAS-associated death domain protein OS=Homo sapiens OX=9606 GN=FADD PE=1 SV=1
Q01581	HMGCS1	Hydroxymethylglutaryl-CoA synthase, cytoplasmic	-2.46289	2.60727	+	12.6774	12.2945	11.9337	14.1932	14.9384	15.1627	14799.2	Butanoate metabolism;Synthesis and degradation of ketone bodies;Terpenoid backbone biosynthesis;Valine, leucine and isoleucine degradation	HMG_CoA_synt_C;HMG_CoA_synt_N	Cytoplasm		R-HSA-191273	Cholesterol biosynthesis	TAS	Cholesterol metabolism	8.19855e-11	0	8.30912e-11	48.3124	12	12	15	83.3	0.725148	57293.6	0.00496	HMCS1_HUMAN	Q01581HMGCS1Hydroxymethylglutaryl-CoA synthase, cytoplasmicHMCS1_HUMAN	>sp|Q01581|HMCS1_HUMAN Hydroxymethylglutaryl-CoA synthase, cytoplasmic OS=Homo sapiens OX=9606 GN=HMGCS1 PE=1 SV=2
Q8N6N3	C1orf52	UPF0690 protein C1orf52	-2.45806	3.82352	+	11.6435	12.2049	11.9339	14.2602	14.4883	14.408	21402.3		DUF4660							6.00604e-06	0.000404122	5.97799e-06	42.7951	2	2	2	50	0.0792136	20598.8	0.00652632	CA052_HUMAN	Q8N6N3C1orf52UPF0690 protein C1orf52CA052_HUMAN	>sp|Q8N6N3|CA052_HUMAN UPF0690 protein C1orf52 OS=Homo sapiens OX=9606 GN=C1orf52 PE=1 SV=1
P56377	AP1S2	AP-1 complex subunit sigma-2	-2.44375	1.22363	+	14.5909	11.5898	12.1142	15.3352	15.3895	14.9015	34024	Lysosome	Clat_adaptor_s	Clathrin-coated pit;Cytoplasmic vesicle membrane;Golgi apparatus;Membrane	Peripheral membrane protein	R-HSA-164940	Nef mediated downregulation of MHC class I complex cell surface expression	TAS		0.00136657	0.00200657	0.00102723	37.5313	2	2	2	66.7	0.250313	18614.7	0.00572509	AP1S2_HUMAN	P56377AP1S2AP-1 complex subunit sigma-2AP1S2_HUMAN	>sp|P56377|AP1S2_HUMAN AP-1 complex subunit sigma-2 OS=Homo sapiens OX=9606 GN=AP1S2 PE=1 SV=1
Q14353	GAMT	Guanidinoacetate N-methyltransferase	-2.43973	2.0715	+	11.6886	13.2989	12.1002	15.0977	14.62	14.6892	22018.7	Arginine and proline metabolism;Glycine, serine and threonine metabolism				R-HSA-71288	Creatine metabolism	TAS	Urea cycle	0.000232008	0.000775344	0.000206283	39.8056	4	4	4	66.7	0.429266	26318.2	0.00225455	GAMT_HUMAN	Q14353GAMTGuanidinoacetate N-methyltransferaseGAMT_HUMAN	>sp|Q14353|GAMT_HUMAN Guanidinoacetate N-methyltransferase OS=Homo sapiens OX=9606 GN=GAMT PE=1 SV=1
Q15814	TBCC	Tubulin-specific chaperone C	-2.42784	2.01572	+	13.1787	11.3868	12.3241	14.6381	14.8577	14.6774	15664.2		TBCC;TBCC_N	Cytoplasm		R-HSA-389977	Post-chaperonin tubulin folding pathway	IEA		2.10602e-06	0	2.12161e-06	43.4668	9	9	11	83.3	0.580841	39248.1	0.00307438	TBCC_HUMAN	Q15814TBCCTubulin-specific chaperone CTBCC_HUMAN	>sp|Q15814|TBCC_HUMAN Tubulin-specific chaperone C OS=Homo sapiens OX=9606 GN=TBCC PE=1 SV=2
Q6PJ69	TRIM65	E3 ubiquitin-protein ligase TRIM65	-2.42731	3.91679	+	11.7898	12.0724	11.6275	14.0623	14.3171	14.3923	19581.5		SPRY;zf-B_box;zf-C3HC4							2.91623e-05	0.000404122	2.82403e-05	41.6585	4	4	5	50	0.116357	57353.4	0.00688889	TRI65_HUMAN	Q6PJ69TRIM65E3 ubiquitin-protein ligase TRIM65TRI65_HUMAN	>sp|Q6PJ69|TRI65_HUMAN E3 ubiquitin-protein ligase TRIM65 OS=Homo sapiens OX=9606 GN=TRIM65 PE=1 SV=3
P07108	DBI	Acyl-CoA-binding protein	-2.40807	0.879561	+	14.3747	15.2091	11.045	15.9119	15.8214	16.1197	45936.7	PPAR signaling pathway	ACBP	Endoplasmic reticulum;Golgi apparatus		R-HSA-77289	Mitochondrial Fatty Acid Beta-Oxidation	TAS	Fatty acid oxidation	1.89061e-13	0	2.23976e-13	50.4977	7	8	12	83.3	0.402913	10044.4	0.012016	ACBP_HUMAN	P07108DBIAcyl-CoA-binding proteinACBP_HUMAN	>sp|P07108|ACBP_HUMAN Acyl-CoA-binding protein OS=Homo sapiens OX=9606 GN=DBI PE=1 SV=2
Q13555	CAMK2G	Calcium/calmodulin-dependent protein kinase type II subunit gamma	-2.40657	2.5101	+	11.2295	10.8102	12.0794	13.8829	13.7154	13.7405	14062.7	Calcium signaling pathway;ErbB signaling pathway;Gastric acid secretion;Glioma;GnRH signaling pathway;ko05152;Long-term potentiation;Melanogenesis;Neurotrophin signaling pathway;Olfactory transduction;Oocyte meiosis;Phototransduction - fly;Wnt signaling pathway	CaMKII_AD;Pkinase	Sarcoplasmic reticulum membrane	Peripheral membrane protein	R-HSA-111932	CaMK IV-mediated phosphorylation of CREB	IEA	Miscellaneous	0.000637563	0.00150319	0.000522205	38.6345	3	3	3	50	0.0636246	62607.2	0.004	KCC2G_HUMAN	Q13555CAMK2GCalcium/calmodulin-dependent protein kinase type II subunit gammaKCC2G_HUMAN	>sp|Q13555|KCC2G_HUMAN Calcium/calmodulin-dependent protein kinase type II subunit gamma OS=Homo sapiens OX=9606 GN=CAMK2G PE=1 SV=4
O75157	TSC22D2	TSC22 domain family protein 2	-2.38101	0.946736	+	15.1511	14.4824	11.4333	16.6034	15.691	15.9154	48600		TSC22							0.00439318	0.00569751	0.00274182	35.0813	5	5	7	83.3	0.533995	79228.2	0.00996736	T22D2_HUMAN	O75157TSC22D2TSC22 domain family protein 2T22D2_HUMAN	>sp|O75157|T22D2_HUMAN TSC22 domain family protein 2 OS=Homo sapiens OX=9606 GN=TSC22D2 PE=1 SV=3
Q9NR09	BIRC6	Dual E2 ubiquitin-conjugating enzyme/E3 ubiquitin-protein ligase BIRC6	-2.37837	1.05234	+	14.0899	13.9135	10.8278	15.2371	15.4731	15.256	28406.4	Ubiquitin mediated proteolysis	BIR;BIRC6;UQ_con	Centrosome;Cytoplasm;Cytoskeleton;Endosome;Golgi apparatus;Microtubule organizing center;Midbody;Midbody ring;Spindle pole;trans-Golgi network membrane		R-HSA-9700645	ALK mutants bind TKIs	TAS	Miscellaneous	1.55125e-11	0	1.60488e-11	48.9453	32	32	33	83.3	0.441542	530269	0.0080806	BIRC6_HUMAN	Q9NR09BIRC6Dual E2 ubiquitin-conjugating enzyme/E3 ubiquitin-protein ligase BIRC6BIRC6_HUMAN	>sp|Q9NR09|BIRC6_HUMAN Dual E2 ubiquitin-conjugating enzyme/E3 ubiquitin-protein ligase BIRC6 OS=Homo sapiens OX=9606 GN=BIRC6 PE=1 SV=3
Q6P4I2	WDR73	Integrator complex assembly factor WDR73	-2.3756	1.35419	+	14.2219	11.5372	13.5268	15.753	15.2049	15.4549	29172.1			Cleavage furrow;Cytoplasm;Cytoskeleton;Cytosol;Spindle;Spindle pole						2.06852e-11	0	2.13009e-11	48.838	7	7	7	83.3	0.533516	41685.1	0.00598347	WDR73_HUMAN	Q6P4I2WDR73Integrator complex assembly factor WDR73WDR73_HUMAN	>sp|Q6P4I2|WDR73_HUMAN Integrator complex assembly factor WDR73 OS=Homo sapiens OX=9606 GN=WDR73 PE=1 SV=1
O15116	LSM1	U6 snRNA-associated Sm-like protein LSm1	-2.37461	1.08688	+	11.4439	14.7716	14.1947	15.8933	15.8543	15.7864	40343.7	RNA degradation	LSM	Cytoplasm;P-body		R-HSA-430039	mRNA decay by 5' to 3' exoribonuclease	TAS		0.000176189	0.000775344	0.000159327	40.0858	2	2	2	83.3	0.442901	15179.4	0.00774869	LSM1_HUMAN	O15116LSM1U6 snRNA-associated Sm-like protein LSm1LSM1_HUMAN	>sp|O15116|LSM1_HUMAN U6 snRNA-associated Sm-like protein LSm1 OS=Homo sapiens OX=9606 GN=LSM1 PE=1 SV=1
P42858	HTT	Huntingtin	-2.36991	1.604	+	11.2283	13.5345	12.0532	14.6108	14.7521	14.5629	21101.5	Huntington's disease	DUF3652	Cytoplasm;Nucleus		R-HSA-9022692	Regulation of MECP2 expression and activity	IEA		4.95677e-05	0.000404122	4.73238e-05	41.2328	25	25	25	66.7	0.316647	347603	0.0056	HD_HUMAN	P42858HTTHuntingtinHD_HUMAN	>sp|P42858|HD_HUMAN Huntingtin OS=Homo sapiens OX=9606 GN=HTT PE=1 SV=2
Q13287	NMI	N-myc-interactor	-2.366	3.44287	+	11.1306	11.2613	11.6938	13.7058	13.9544	13.5235	8650.57		IFP_35_N;NID	Cytoplasm		R-HSA-9692916	SARS-CoV-1 activates/modulates innate immune responses	TAS		0.00286044	0.00371747	0.00192599	36.1392	4	4	4	66.7	0.551001	35056.8	0.00590476	NMI_HUMAN	Q13287NMIN-myc-interactorNMI_HUMAN	>sp|Q13287|NMI_HUMAN N-myc-interactor OS=Homo sapiens OX=9606 GN=NMI PE=1 SV=2
O95336	PGLS	6-phosphogluconolactonase	-2.34055	1.63389	+	15.4033	15.3123	13.5699	17.6402	16.8374	16.8295	86747.9	Carbon metabolism;Metabolic pathways;Pentose phosphate pathway	Glucosamine_iso	Cytoplasm		R-HSA-71336	Pentose phosphate pathway	TAS	Pentose phosphate pathway	2.21634e-09	0	2.237e-09	46.9595	12	12	16	83.3	0.643967	27546.9	0.00540614	6PGL_HUMAN	O95336PGLS6-phosphogluconolactonase6PGL_HUMAN	>sp|O95336|6PGL_HUMAN 6-phosphogluconolactonase OS=Homo sapiens OX=9606 GN=PGLS PE=1 SV=2
P09972	ALDOC	Fructose-bisphosphate aldolase C	-2.33878	2.04247	+	14.3718	14.6718	13.645	17.168	16.6965	15.8403	43204.5	Carbon fixation in photosynthetic organisms;Fructose and mannose metabolism;Glycolysis / Gluconeogenesis;Pentose phosphate pathway	Glycolytic			R-HSA-6798695	Neutrophil degranulation	TAS	Glycolysis/gluconeogenesis	1.79402e-14	0	2.40091e-14	51.269	6	6	7	100	0.871225	39455.9	0.00279699	ALDOC_HUMAN	P09972ALDOCFructose-bisphosphate aldolase CALDOC_HUMAN	>sp|P09972|ALDOC_HUMAN Fructose-bisphosphate aldolase C OS=Homo sapiens OX=9606 GN=ALDOC PE=1 SV=2
Q9UHY7	ENOPH1	Enolase-phosphatase E1	-2.333	2.96289	+	13.1634	13.076	12.3214	15.3195	15.1724	15.068	21025.5	Cysteine and methionine metabolism		Cytoplasm;Nucleus		R-HSA-1237112	Methionine salvage pathway	TAS	Methionine and cysteine metabolism	1.00788e-22	0	1.05169e-20	56.705	8	8	10	83.3	0.606858	28932.7	0.00576744	ENOPH_HUMAN	Q9UHY7ENOPH1Enolase-phosphatase E1ENOPH_HUMAN	>sp|Q9UHY7|ENOPH_HUMAN Enolase-phosphatase E1 OS=Homo sapiens OX=9606 GN=ENOPH1 PE=1 SV=1
Q8WUX2	CHAC2	Glutathione-specific gamma-glutamylcyclotransferase 2	-2.33252	2.27085	+	12.2884	11.5846	11.0419	14.4089	13.834	13.6695	16055.6		ChaC	Cytoplasm;Cytosol		R-HSA-174403	Glutathione synthesis and recycling	TAS		8.0655e-05	0.000597015	7.57182e-05	40.8167	2	2	2	50	0.282446	20874.7	0.0026383	CHAC2_HUMAN	Q8WUX2CHAC2Glutathione-specific gamma-glutamylcyclotransferase 2CHAC2_HUMAN	>sp|Q8WUX2|CHAC2_HUMAN Glutathione-specific gamma-glutamylcyclotransferase 2 OS=Homo sapiens OX=9606 GN=CHAC2 PE=1 SV=1
Q96GD0	PDXP	Chronophin	-2.3314	1.34396	+	13.2535	14.4055	11.6436	15.6652	15.4118	15.2199	37009.2	Vitamin B6 metabolism	Hydrolase_6;Hydrolase_like	Cell membrane;Cell projection;Cytoplasm;Cytoskeleton;Cytosol;Lamellipodium membrane;Ruffle membrane	Peripheral membrane protein				Vitamin B6 metabolism	2.92973e-06	0	2.94127e-06	43.261	6	6	7	66.7	0.328577	31698.2	0.00560155	PLPP_HUMAN	Q96GD0PDXPChronophinPLPP_HUMAN	>sp|Q96GD0|PLPP_HUMAN Chronophin OS=Homo sapiens OX=9606 GN=PDXP PE=1 SV=2
Q92696	RABGGTA	Geranylgeranyl transferase type-2 subunit alpha	-2.32951	1.68829	+	12.5714	13.0673	11.006	14.3824	14.6207	14.6302	14811.2		PPTA;RabGGT_insert			R-HSA-6803205	TP53 regulates transcription of several additional cell death genes whose specific roles in p53-dependent apoptosis remain uncertain	TAS		1.10576e-05	0.000404122	1.09094e-05	42.3763	10	10	11	83.3	0.536667	65071.8	0.00500375	PGTA_HUMAN	Q92696RABGGTAGeranylgeranyl transferase type-2 subunit alphaPGTA_HUMAN	>sp|Q92696|PGTA_HUMAN Geranylgeranyl transferase type-2 subunit alpha OS=Homo sapiens OX=9606 GN=RABGGTA PE=1 SV=2
Q99962	SH3GL2	Endophilin-A1	-2.31661	1.59388	+	11.0273	12.3846	12.4722	13.328	14.7307	14.7752	14308.8	Endocytosis	BAR;SH3_2	Cytoplasm;Early endosome;Membrane	Peripheral membrane protein	R-HSA-177504	Retrograde neurotrophin signalling	TAS		5.83495e-06	0.000404122	5.8099e-06	42.8144	7	7	9	66.7	0.655527	39962.3	0.00554683	SH3G2_HUMAN	Q99962SH3GL2Endophilin-A1SH3G2_HUMAN	>sp|Q99962|SH3G2_HUMAN Endophilin-A1 OS=Homo sapiens OX=9606 GN=SH3GL2 PE=1 SV=1
Q8TDM6	DLG5	Disks large homolog 5	-2.31632	1.64523	+	12.1228	11.4738	10.2055	13.0026	14.0572	13.6913	12277.1		dbPDZ_assoc;Guanylate_kin;PDZ;Takusan	Cell junction;Cell membrane;Cilium basal body;Cytoplasm;Cytoskeleton;Postsynaptic cell membrane;Postsynaptic density;Synapse	Peripheral membrane protein	R-HSA-9013420	RHOU GTPase cycle	TAS		0.00557414	0.00782712	0.0033426	34.3746	4	4	4	50	0.345639	213868	0.00531544	DLG5_HUMAN	Q8TDM6DLG5Disks large homolog 5DLG5_HUMAN	>sp|Q8TDM6|DLG5_HUMAN Disks large homolog 5 OS=Homo sapiens OX=9606 GN=DLG5 PE=1 SV=4
P51452	DUSP3	Dual specificity protein phosphatase 3	-2.3163	2.5047	+	14.0895	12.8619	13.2268	15.6928	15.7234	15.7108	30334.3	MAPK signaling pathway	DSPc	Nucleus		R-HSA-202670	ERKs are inactivated	TAS	Protein modification	4.07411e-13	0	4.67224e-13	50.2384	8	8	10	83.3	0.58915	20478.3	0.00381538	DUS3_HUMAN	P51452DUSP3Dual specificity protein phosphatase 3DUS3_HUMAN	>sp|P51452|DUS3_HUMAN Dual specificity protein phosphatase 3 OS=Homo sapiens OX=9606 GN=DUSP3 PE=1 SV=1
P07205	PGK2	Phosphoglycerate kinase 2	-2.31394	1.97952	+	15.7465	15.5274	14.4018	18.1254	17.2241	17.268	85415.1	Carbon fixation in photosynthetic organisms;Glycolysis / Gluconeogenesis	PGK	Cytoplasm		R-HSA-70171	Glycolysis	TAS	Glycolysis/gluconeogenesis	8.02919e-06	0.000404122	7.95989e-06	42.5987	3	3	4	100	0.826318	44796.1	0.00238462	PGK2_HUMAN	P07205PGK2Phosphoglycerate kinase 2PGK2_HUMAN	>sp|P07205|PGK2_HUMAN Phosphoglycerate kinase 2 OS=Homo sapiens OX=9606 GN=PGK2 PE=1 SV=3
Q7Z3T8	ZFYVE16	Zinc finger FYVE domain-containing protein 16	-2.31277	2.37232	+	11.2107	11.5196	12.5085	14.162	13.9885	14.0265	17068.3	Endocytosis;TGF-beta signaling pathway	DUF3480;FYVE	Cytoplasm;Early endosome membrane	Peripheral membrane protein	R-HSA-201451	Signaling by BMP	TAS		4.56848e-05	0.000404122	4.3723e-05	41.3	5	5	5	50	0.0641011	168903	0.00326316	ZFY16_HUMAN	Q7Z3T8ZFYVE16Zinc finger FYVE domain-containing protein 16ZFY16_HUMAN	>sp|Q7Z3T8|ZFY16_HUMAN Zinc finger FYVE domain-containing protein 16 OS=Homo sapiens OX=9606 GN=ZFYVE16 PE=1 SV=3
Q13464	ROCK1	Rho-associated protein kinase 1	-2.30324	1.33692	+	11.4083	13.9396	11.6863	14.7373	14.7286	14.478	22708	Axon guidance;Chemokine signaling pathway;Focal adhesion;Leukocyte transendothelial migration;Pathogenic Escherichia coli infection;Regulation of actin cytoskeleton;Shigellosis;TGF-beta signaling pathway;Vascular smooth muscle contraction;Wnt signaling pathway	Pkinase;Rho_Binding	Bleb;Cell membrane;Cell projection;Centriole;Centrosome;Cytoplasm;Cytoskeleton;Golgi apparatus membrane;Lamellipodium;Microtubule organizing center;Ruffle	Peripheral membrane protein	R-HSA-111465	Apoptotic cleavage of cellular proteins	TAS	Miscellaneous	0.000982638	0.00183554	0.000768805	38.0395	17	17	19	66.7	0.2339	158175	0.00565543	ROCK1_HUMAN	Q13464ROCK1Rho-associated protein kinase 1ROCK1_HUMAN	>sp|Q13464|ROCK1_HUMAN Rho-associated protein kinase 1 OS=Homo sapiens OX=9606 GN=ROCK1 PE=1 SV=1
Q6GMV2	SMYD5	Protein-lysine N-trimethyltransferase SMYD5	-2.3022	1.52007	+	13.0229	11.0295	12.8597	15.1752	14.3465	14.297	18956.6		SET							0.00190466	0.00252571	0.00136784	36.9573	3	3	3	66.7	0.546004	47340.6	0.00593814	SMYD5_HUMAN	Q6GMV2SMYD5Protein-lysine N-trimethyltransferase SMYD5SMYD5_HUMAN	>sp|Q6GMV2|SMYD5_HUMAN Protein-lysine N-trimethyltransferase SMYD5 OS=Homo sapiens OX=9606 GN=SMYD5 PE=1 SV=2
O75368	SH3BGRL	Adapter SH3BGRL	-2.30204	2.00341	+	13.8842	14.1916	12.6052	16.0764	15.6888	15.8218	26825.7		SH3BGR							2.44954e-11	0	2.51612e-11	48.7746	6	6	7	100	0.719583	12774.2	0.00248	SH3L1_HUMAN	O75368SH3BGRLAdapter SH3BGRLSH3L1_HUMAN	>sp|O75368|SH3L1_HUMAN Adapter SH3BGRL OS=Homo sapiens OX=9606 GN=SH3BGRL PE=1 SV=1
Q969G6	RFK	Riboflavin kinase	-2.30154	2.31301	+	12.4653	13.003	11.6385	14.6144	14.8557	14.5413	15243.7	Riboflavin metabolism	Flavokinase	Cytoplasm		R-HSA-196843	Vitamin B2 (riboflavin) metabolism	TAS	Vitamin B2 metabolism	2.089e-06	0	2.10464e-06	43.4718	5	5	6	83.3	0.584492	17623.2	0.00272527	RIFK_HUMAN	Q969G6RFKRiboflavin kinaseRIFK_HUMAN	>sp|Q969G6|RIFK_HUMAN Riboflavin kinase OS=Homo sapiens OX=9606 GN=RFK PE=1 SV=2
Q9NS87	KIF15	Kinesin-like protein KIF15	-2.29563	1.90107	+	13.0255	13.3897	11.6762	15.024	15.1666	14.7877	19875.4		HMMR_C;Kinesin	Cytoplasm;Cytoskeleton;Spindle		R-HSA-2132295	MHC class II antigen presentation	TAS		1.67123e-10	0	1.68624e-10	48.0322	23	23	23	83.3	0.558509	160160	0.00308458	KIF15_HUMAN	Q9NS87KIF15Kinesin-like protein KIF15KIF15_HUMAN	>sp|Q9NS87|KIF15_HUMAN Kinesin-like protein KIF15 OS=Homo sapiens OX=9606 GN=KIF15 PE=1 SV=1
Q96D71	REPS1	RalBP1-associated Eps domain-containing protein 1	-2.29237	2.26187	+	11.954	11.2765	12.6651	14.4584	14.0289	14.2854	19586.5		EF-hand_4	Clathrin-coated pit;Membrane		R-HSA-8856825	Cargo recognition for clathrin-mediated endocytosis	TAS		4.60321e-08	0	4.70495e-08	45.5599	3	3	4	50	0.147256	86662.1	0.00250505	REPS1_HUMAN	Q96D71REPS1RalBP1-associated Eps domain-containing protein 1REPS1_HUMAN	>sp|Q96D71|REPS1_HUMAN RalBP1-associated Eps domain-containing protein 1 OS=Homo sapiens OX=9606 GN=REPS1 PE=1 SV=3
P49354	FNTA	Protein farnesyltransferase/geranylgeranyltransferase type-1 subunit alpha	-2.29203	1.60968	+	13.1625	13.2463	11.2512	14.8992	14.8043	14.8326	13302		PPTA			R-HSA-111465	Apoptotic cleavage of cellular proteins	TAS	Ubiquinone synthesis	2.1912e-09	0	2.21154e-09	46.9645	8	8	8	100	0.684879	44408.6	0.00556364	FNTA_HUMAN	P49354FNTAProtein farnesyltransferase/geranylgeranyltransferase type-1 subunit alphaFNTA_HUMAN	>sp|P49354|FNTA_HUMAN Protein farnesyltransferase/geranylgeranyltransferase type-1 subunit alpha OS=Homo sapiens OX=9606 GN=FNTA PE=1 SV=1
P16333	NCK1	SH2/SH3 adapter protein NCK1	-2.2917	2.20509	+	12.6169	11.6129	11.1809	14.2707	13.9559	14.0592	17502.1	ErbB signaling pathway;Pathogenic Escherichia coli infection;T cell receptor signaling pathway	SH2;SH3_1;SH3_9	Cytoplasm;Endoplasmic reticulum;Nucleus		R-HSA-186763	Downstream signal transduction	TAS		0.00623938	0.0087823	0.00368036	34.0022	4	4	4	50	0.113023	42864.5	0.00217544	NCK1_HUMAN	P16333NCK1SH2/SH3 adapter protein NCK1NCK1_HUMAN	>sp|P16333|NCK1_HUMAN SH2/SH3 adapter protein NCK1 OS=Homo sapiens OX=9606 GN=NCK1 PE=1 SV=1
Q9P2T1	GMPR2	GMP reductase 2	-2.28418	1.86579	+	13.2176	12.3957	11.3939	14.7222	14.7747	14.3628	19747	Purine metabolism	IMPDH			R-HSA-74217	Purine salvage	TAS	Nucleotide interconversion	0.000179911	0.000775344	0.000162496	40.065	11	11	12	66.7	0.396949	37874.4	0.00409434	GMPR2_HUMAN	Q9P2T1GMPR2GMP reductase 2GMPR2_HUMAN	>sp|Q9P2T1|GMPR2_HUMAN GMP reductase 2 OS=Homo sapiens OX=9606 GN=GMPR2 PE=1 SV=1
O95999	BCL10	B-cell lymphoma/leukemia 10	-2.28255	1.90961	+	13.1522	11.5815	11.65	14.6351	14.2187	14.3776	12474.8	B cell receptor signaling pathway;ko05152;T cell receptor signaling pathway	CARD	Cytoplasm;Membrane raft;Perinuclear region		R-HSA-1169091	Activation of NF-kappaB in B cells	IEA		6.44215e-05	0.000404122	6.09822e-05	41.0121	4	4	4	83.3	0.587426	26251.6	0.00306931	BCL10_HUMAN	O95999BCL10B-cell lymphoma/leukemia 10BCL10_HUMAN	>sp|O95999|BCL10_HUMAN B-cell lymphoma/leukemia 10 OS=Homo sapiens OX=9606 GN=BCL10 PE=1 SV=1
O95684	CEP43	Centrosomal protein 43	-2.28249	1.69531	+	10.7023	12.2559	12.4463	14.5964	13.9108	13.7448	17366.2		FOP_dimer	Centriole;Centrosome;Cilium basal body;Cytoplasm;Cytoskeleton;Microtubule organizing center		R-HSA-1839117	Signaling by cytosolic FGFR1 fusion mutants	TAS		0.00454856	0.00603344	0.00282148	34.9843	4	4	4	50	0.331255	43064.9	0.00473759	CEP43_HUMAN	O95684CEP43Centrosomal protein 43CEP43_HUMAN	>sp|O95684|CEP43_HUMAN Centrosomal protein 43 OS=Homo sapiens OX=9606 GN=CEP43 PE=1 SV=1
Q96GA7	SDSL	Serine dehydratase-like	-2.27533	1.52048	+	12.6214	10.6946	12.4275	14.8298	13.8424	13.8973	18688		PALP			R-HSA-8849175	Threonine catabolism	TAS	Glycine, serine, alanine, and threonine metabolism	8.55615e-07	0	8.68693e-07	44.0042	6	6	6	50	0.415114	34674.2	0.00573134	SDSL_HUMAN	Q96GA7SDSLSerine dehydratase-likeSDSL_HUMAN	>sp|Q96GA7|SDSL_HUMAN Serine dehydratase-like OS=Homo sapiens OX=9606 GN=SDSL PE=1 SV=1
Q9GZZ9	UBA5	Ubiquitin-like modifier-activating enzyme 5	-2.26642	1.93831	+	13.2122	12.9855	11.6896	15.2427	14.8776	14.5664	18520.9		ThiF	Cytoplasm;Golgi apparatus;Nucleus		R-HSA-983168	Antigen processing: Ubiquitination & Proteasome degradation	TAS		7.22254e-08	0	7.3881e-08	45.3356	7	8	9	83.3	0.597888	44863.1	0.00321244	UBA5_HUMAN	Q9GZZ9UBA5Ubiquitin-like modifier-activating enzyme 5UBA5_HUMAN	>sp|Q9GZZ9|UBA5_HUMAN Ubiquitin-like modifier-activating enzyme 5 OS=Homo sapiens OX=9606 GN=UBA5 PE=1 SV=1
P21980	TGM2	Protein-glutamine gamma-glutamyltransferase 2	-2.26269	1.76371	+	13.3101	13.1284	11.8158	15.6814	14.6706	14.6904	20117.8	Huntington's disease	Transglut_C;Transglut_core;Transglut_N						Miscellaneous	9.01352e-10	0	9.07511e-10	47.3437	13	13	16	83.3	0.708907	77328.8	0.00482869	TGM2_HUMAN	P21980TGM2Protein-glutamine gamma-glutamyltransferase 2TGM2_HUMAN	>sp|P21980|TGM2_HUMAN Protein-glutamine gamma-glutamyltransferase 2 OS=Homo sapiens OX=9606 GN=TGM2 PE=1 SV=2
P30740	SERPINB1	Leukocyte elastase inhibitor	-2.25691	1.13848	+	14.5557	14.7022	11.8646	16.1147	16.0842	15.6943	44153.5	Amoebiasis	Serpin	Cytoplasm;Cytoplasmic granule;Secreted		R-HSA-6798695	Neutrophil degranulation	TAS		6.79794e-15	0	9.65558e-15	51.5772	14	15	24	83.3	0.462127	42741.8	0.00776533	ILEU_HUMAN	P30740SERPINB1Leukocyte elastase inhibitorILEU_HUMAN	>sp|P30740|ILEU_HUMAN Leukocyte elastase inhibitor OS=Homo sapiens OX=9606 GN=SERPINB1 PE=1 SV=1
Q567U6	CCDC93	Coiled-coil domain-containing protein 93	-2.25562	1.48102	+	12.7034	12.2106	10.397	14.0509	14.1507	13.8763	13264.9		CCDC93_CC	Early endosome						5.23012e-06	0.000220264	5.21502e-06	42.887	13	13	15	66.7	0.365471	73197.6	0.00581321	CCD93_HUMAN	Q567U6CCDC93Coiled-coil domain-containing protein 93CCD93_HUMAN	>sp|Q567U6|CCD93_HUMAN Coiled-coil domain-containing protein 93 OS=Homo sapiens OX=9606 GN=CCDC93 PE=1 SV=2
Q01433	AMPD2	AMP deaminase 2	-2.25448	2.48203	+	14.3064	14.1254	13.1894	16.1202	16.2994	15.965	32789.6	Purine metabolism	AMP_deaminase			R-HSA-74217	Purine salvage	TAS	Nucleotide interconversion	8.18212e-09	0	8.30644e-09	46.3784	19	19	21	100	0.715557	94890.1	0.00344444	AMPD2_HUMAN	Q01433AMPD2AMP deaminase 2AMPD2_HUMAN	>sp|Q01433|AMPD2_HUMAN AMP deaminase 2 OS=Homo sapiens OX=9606 GN=AMPD2 PE=1 SV=3
Q96BH1	RNF25	E3 ubiquitin-protein ligase RNF25	-2.24988	1.43805	+	11.9871	14.0596	11.8196	14.7043	15.0536	14.858	26048.1		RWD			R-HSA-983168	Antigen processing: Ubiquitination & Proteasome degradation	TAS	Miscellaneous	2.81667e-08	0	2.87475e-08	45.7991	6	6	6	66.7	0.267447	51218.7	0.00559831	RNF25_HUMAN	Q96BH1RNF25E3 ubiquitin-protein ligase RNF25RNF25_HUMAN	>sp|Q96BH1|RNF25_HUMAN E3 ubiquitin-protein ligase RNF25 OS=Homo sapiens OX=9606 GN=RNF25 PE=1 SV=1
O95905	ECD	Protein ecdysoneless homolog	-2.24938	2.11211	+	12.9866	11.7375	12.9082	14.4207	14.8245	15.1352	17021.4		SGT1	Cytoplasm;Nucleus						5.2598e-05	0.000404122	5.01249e-05	41.1835	9	9	10	83.3	0.611715	72758.1	0.00273529	ECD_HUMAN	O95905ECDProtein ecdysoneless homologECD_HUMAN	>sp|O95905|ECD_HUMAN Protein ecdysoneless homolog OS=Homo sapiens OX=9606 GN=ECD PE=1 SV=1
P08397	HMBS	Porphobilinogen deaminase	-2.24758	0.869456	+	14.3153	13.705	10.4516	15.2531	14.9375	15.024	25655.6	Porphyrin and chlorophyll metabolism	Porphobil_deam;Porphobil_deamC	Cytoplasm		R-HSA-189451	Heme biosynthesis	TAS	Heme synthesis	3.02678e-08	0	3.08995e-08	45.7644	12	12	19	83.3	0.378391	39330.1	0.0122498	HEM3_HUMAN	P08397HMBSPorphobilinogen deaminaseHEM3_HUMAN	>sp|P08397|HEM3_HUMAN Porphobilinogen deaminase OS=Homo sapiens OX=9606 GN=HMBS PE=1 SV=2
Q6ZSJ8	C1orf122	Uncharacterized protein C1orf122	-2.24554	1.13636	+	14.5926	11.508	12.4516	15.4191	15.0557	14.8139	32100.9		DUF4726							2.25749e-07	0	2.30737e-07	44.7447	2	2	2	66.7	0.251303	11470.8	0.00768338	CA122_HUMAN	Q6ZSJ8C1orf122Uncharacterized protein C1orf122CA122_HUMAN	>sp|Q6ZSJ8|CA122_HUMAN Uncharacterized protein C1orf122 OS=Homo sapiens OX=9606 GN=C1orf122 PE=1 SV=2
Q9NQ88	TIGAR	Fructose-2,6-bisphosphatase TIGAR	-2.2454	1.76059	+	13.744	13.8383	12.1503	15.8224	15.2508	15.3957	21128.9	Fructose and mannose metabolism	His_Phos_1	Cytoplasm;Mitochondrion;Nucleus		R-HSA-5628897	TP53 Regulates Metabolic Genes	TAS		5.64132e-12	0	5.95592e-12	49.3163	8	8	9	100	0.723362	30062.5	0.00464368	TIGAR_HUMAN	Q9NQ88TIGARFructose-2,6-bisphosphatase TIGARTIGAR_HUMAN	>sp|Q9NQ88|TIGAR_HUMAN Fructose-2,6-bisphosphatase TIGAR OS=Homo sapiens OX=9606 GN=TIGAR PE=1 SV=1
Q9Y5Z4	HEBP2	Heme-binding protein 2	-2.23986	1.95073	+	12.9949	12.3829	11.5287	15.0773	14.3079	14.2409	14270.8		SOUL	Cytoplasm;Mitochondrion		R-HSA-6798695	Neutrophil degranulation	TAS		1.01811e-12	0	1.12872e-12	49.9233	5	5	6	83.3	0.660833	22875.4	0.0031	HEBP2_HUMAN	Q9Y5Z4HEBP2Heme-binding protein 2HEBP2_HUMAN	>sp|Q9Y5Z4|HEBP2_HUMAN Heme-binding protein 2 OS=Homo sapiens OX=9606 GN=HEBP2 PE=1 SV=1
Q9Y4X0	AMMECR1	Nuclear protein AMMECR1	-2.23971	0.914924	+	14.7364	12.5476	10.7955	14.8042	15.0918	14.9026	30231		AMMECR1	Nucleus						4.91787e-05	0.000404122	4.69637e-05	41.2393	6	6	7	66.7	0.10977	35463.1	0.0122093	AMMR1_HUMAN	Q9Y4X0AMMECR1Nuclear protein AMMECR1AMMR1_HUMAN	>sp|Q9Y4X0|AMMR1_HUMAN Nuclear protein AMMECR1 OS=Homo sapiens OX=9606 GN=AMMECR1 PE=1 SV=1
P31150	GDI1	Rab GDP dissociation inhibitor alpha	-2.23686	2.1996	+	15.0162	15.1641	13.9392	17.2664	16.6398	16.9238	58045.7		GDI	Cytoplasm;Golgi apparatus;trans-Golgi network		R-HSA-8876198	RAB GEFs exchange GTP for GDP on RABs	TAS		1.75725e-12	0	1.91416e-12	49.7325	14	17	19	100	0.73765	50582.7	0.003	GDIA_HUMAN	P31150GDI1Rab GDP dissociation inhibitor alphaGDIA_HUMAN	>sp|P31150|GDIA_HUMAN Rab GDP dissociation inhibitor alpha OS=Homo sapiens OX=9606 GN=GDI1 PE=1 SV=2
Q66PJ3	ARL6IP4	ADP-ribosylation factor-like protein 6-interacting protein 4	-2.23619	2.13123	+	12.8332	11.8798	11.7409	14.8787	13.8947	14.389	16371.8		SR-25	Nucleolus;Nucleus;Nucleus speckle						7.51451e-19	0	3.1336e-18	54.2726	6	6	7	66.7	0.521514	26374.7	0.00275556	AR6P4_HUMAN	Q66PJ3ARL6IP4ADP-ribosylation factor-like protein 6-interacting protein 4AR6P4_HUMAN	>sp|Q66PJ3|AR6P4_HUMAN ADP-ribosylation factor-like protein 6-interacting protein 4 OS=Homo sapiens OX=9606 GN=ARL6IP4 PE=1 SV=3
P20936	RASA1	Ras GTPase-activating protein 1	-2.2357	1.12311	+	13.7773	12.3903	10.7126	15.1248	14.3199	14.1426	20754.5	Axon guidance;MAPK signaling pathway	C2;PH;RasGAP;SH2;SH3_1	Cytoplasm		R-HSA-186763	Downstream signal transduction	TAS		0.00272438	0.0035417	0.00184954	36.2454	7	7	7	66.7	0.429346	116403	0.00795871	RASA1_HUMAN	P20936RASA1Ras GTPase-activating protein 1RASA1_HUMAN	>sp|P20936|RASA1_HUMAN Ras GTPase-activating protein 1 OS=Homo sapiens OX=9606 GN=RASA1 PE=1 SV=1
Q9BZE9	ASPSCR1	Tether containing UBX domain for GLUT4	-2.23548	1.6675	+	10.7584	11.9061	12.8562	14.1524	13.9435	14.1312	17267		TUG-UBL1;UBX	Cytoplasm;Endomembrane system;Endoplasmic reticulum-Golgi intermediate compartment membrane;Nucleus	Peripheral membrane protein	R-HSA-1445148	Translocation of SLC2A4 (GLUT4) to the plasma membrane	IEA		3.53342e-08	0	3.60894e-08	45.6894	5	5	6	50	0.0778739	60183.1	0.0057375	ASPC1_HUMAN	Q9BZE9ASPSCR1Tether containing UBX domain for GLUT4ASPC1_HUMAN	>sp|Q9BZE9|ASPC1_HUMAN Tether containing UBX domain for GLUT4 OS=Homo sapiens OX=9606 GN=ASPSCR1 PE=1 SV=1
P17812	CTPS1	CTP synthase 1	-2.23496	2.4326	+	16.6942	16.6419	15.6489	18.8407	18.4042	18.445	178530	Pyrimidine metabolism	CTP_synth_N;GATase			R-HSA-499943	Interconversion of nucleotide di- and triphosphates	TAS	Nucleotide interconversion	9.32364e-16	0	1.52254e-15	52.1929	33	34	50	100	0.725812	66690.4	0.00306173	PYRG1_HUMAN	P17812CTPS1CTP synthase 1PYRG1_HUMAN	>sp|P17812|PYRG1_HUMAN CTP synthase 1 OS=Homo sapiens OX=9606 GN=CTPS1 PE=1 SV=2
P05161	ISG15	Ubiquitin-like protein ISG15	-2.23489	1.37792	+	15.6427	16.444	14.0115	17.6755	17.9863	17.141	91626.1	RIG-I-like receptor signaling pathway	ubiquitin	Cytoplasm;Secreted		R-HSA-1169408	ISG15 antiviral mechanism	TAS		2.40695e-14	0	3.16695e-14	51.1746	8	8	14	100	0.731199	17887.5	0.0057197	ISG15_HUMAN	P05161ISG15Ubiquitin-like protein ISG15ISG15_HUMAN	>sp|P05161|ISG15_HUMAN Ubiquitin-like protein ISG15 OS=Homo sapiens OX=9606 GN=ISG15 PE=1 SV=5
O95801	TTC4	Tetratricopeptide repeat protein 4	-2.23461	1.29561	+	13.921	11.3368	13.4747	15.4097	15.0193	15.0074	24262.1		Wheel							4.41014e-05	0.000404122	4.22507e-05	41.3289	10	10	12	83.3	0.492002	44678.5	0.00599665	TTC4_HUMAN	O95801TTC4Tetratricopeptide repeat protein 4TTC4_HUMAN	>sp|O95801|TTC4_HUMAN Tetratricopeptide repeat protein 4 OS=Homo sapiens OX=9606 GN=TTC4 PE=1 SV=3
P30043	BLVRB	Flavin reductase (NADPH)	-2.23383	2.03602	+	15.3696	15.1748	13.939	17.2466	17.1829	16.7554	63072.4	Porphyrin and chlorophyll metabolism;Riboflavin metabolism	NAD_binding_10	Cytoplasm		R-HSA-189483	Heme degradation	TAS	Heme degradation	6.69153e-09	0	6.78668e-09	46.4699	10	13	19	100	0.718078	22119.3	0.00378049	BLVRB_HUMAN	P30043BLVRBFlavin reductase (NADPH)BLVRB_HUMAN	>sp|P30043|BLVRB_HUMAN Flavin reductase (NADPH) OS=Homo sapiens OX=9606 GN=BLVRB PE=1 SV=3
Q9UPN7	PPP6R1	Serine/threonine-protein phosphatase 6 regulatory subunit 1	-2.23363	1.41948	+	13.8402	13.8738	11.6844	15.5827	15.223	15.2936	27796.9		SAPS	Cytoplasm		R-HSA-204005	COPII-mediated vesicle transport	TAS		3.28897e-06	0	3.2977e-06	43.1877	13	13	14	83.3	0.499155	96723.7	0.00593443	PP6R1_HUMAN	Q9UPN7PPP6R1Serine/threonine-protein phosphatase 6 regulatory subunit 1PP6R1_HUMAN	>sp|Q9UPN7|PP6R1_HUMAN Serine/threonine-protein phosphatase 6 regulatory subunit 1 OS=Homo sapiens OX=9606 GN=PPP6R1 PE=1 SV=5
Q12765	SCRN1	Secernin-1	-2.23265	2.12931	+	13.7183	14.0728	12.6313	15.8846	15.5327	15.703	32368.4		Peptidase_C69	Cytoplasm						1.90157e-23	0	4.59072e-21	57.1457	13	14	21	83.3	0.561971	46382.1	0.00271533	SCRN1_HUMAN	Q12765SCRN1Secernin-1SCRN1_HUMAN	>sp|Q12765|SCRN1_HUMAN Secernin-1 OS=Homo sapiens OX=9606 GN=SCRN1 PE=1 SV=2
O60294	LCMT2	tRNA wybutosine-synthesizing protein 4	-2.22395	1.99233	+	12.6268	13.1424	11.5394	14.8298	14.7017	14.449	15825.3	Histidine metabolism;Polycyclic aromatic hydrocarbon degradation;Tyrosine metabolism	Kelch_6;LCM			R-HSA-6782861	Synthesis of wybutosine at G37 of tRNA(Phe)	IEA		3.53997e-06	0.000220264	3.5464e-06	43.1408	8	8	9	83.3	0.555498	75601.8	0.00335135	TYW4_HUMAN	O60294LCMT2tRNA wybutosine-synthesizing protein 4TYW4_HUMAN	>sp|O60294|TYW4_HUMAN tRNA wybutosine-synthesizing protein 4 OS=Homo sapiens OX=9606 GN=LCMT2 PE=1 SV=3
Q96IZ6	METTL2A	tRNA N(3)-cytidine methyltransferase METTL2A	-2.22355	1.45924	+	13.7271	12.3982	11.3777	15.0241	14.3605	14.789	22775.3		Methyltransf_23							0.000595463	0.00150319	0.000490955	38.7223	5	5	7	66.7	0.358574	43537.2	0.00564606	MET2A_HUMAN	Q96IZ6METTL2AtRNA N(3)-cytidine methyltransferase METTL2AMET2A_HUMAN	>sp|Q96IZ6|MET2A_HUMAN tRNA N(3)-cytidine methyltransferase METTL2A OS=Homo sapiens OX=9606 GN=METTL2A PE=1 SV=5
Q9HBM1	SPC25	Kinetochore protein Spc25	-2.22351	2.19743	+	14.1358	14.6055	13.2444	15.9575	16.4558	16.2429	45687		Spindle_Spc25	Centromere;Chromosome;Kinetochore;Nucleus		R-HSA-141444	Amplification of signal from unattached kinetochores via a MAD2 inhibitory signal	TAS		0.000469914	0.0011355	0.000395926	39.0157	5	5	7	83.3	0.582312	26152.8	0.00290625	SPC25_HUMAN	Q9HBM1SPC25Kinetochore protein Spc25SPC25_HUMAN	>sp|Q9HBM1|SPC25_HUMAN Kinetochore protein Spc25 OS=Homo sapiens OX=9606 GN=SPC25 PE=1 SV=1
P40123	CAP2	Adenylyl cyclase-associated protein 2	-2.22277	2.60655	+	12.1397	11.7771	11.0515	13.8893	13.7487	13.9986	11144.5		CAP_C;CAP_N	Cell membrane	Peripheral membrane protein	R-HSA-428890	Role of ABL in ROBO-SLIT signaling	IEA		0.00441721	0.00586308	0.00275416	35.0662	6	6	7	66.7	0.433629	52823.9	0.00364706	CAP2_HUMAN	P40123CAP2Adenylyl cyclase-associated protein 2CAP2_HUMAN	>sp|P40123|CAP2_HUMAN Adenylyl cyclase-associated protein 2 OS=Homo sapiens OX=9606 GN=CAP2 PE=1 SV=1
Q9BTW9	TBCD	Tubulin-specific chaperone D	-2.22234	2.82729	+	13.8472	14.2797	13.2952	15.9788	16.0832	16.0271	30968.2		TFCD_C	Adherens junction;Cell junction;Centrosome;Cytoplasm;Cytoskeleton;Lateral cell membrane;Microtubule organizing center;Tight junction		R-HSA-389977	Post-chaperonin tubulin folding pathway	IEA		2.15534e-12	0	2.33353e-12	49.6604	40	40	50	100	0.70181	132600	0.00420339	TBCD_HUMAN	Q9BTW9TBCDTubulin-specific chaperone DTBCD_HUMAN	>sp|Q9BTW9|TBCD_HUMAN Tubulin-specific chaperone D OS=Homo sapiens OX=9606 GN=TBCD PE=1 SV=2
Q8ND04	SMG8	Nonsense-mediated mRNA decay factor SMG8	-2.21976	3.45194	+	11.8126	12.4067	11.8843	14.1655	14.2257	14.3716	19541.8		Smg8_Smg9			R-HSA-975957	Nonsense Mediated Decay (NMD) enhanced by the Exon Junction Complex (EJC)	TAS		4.29074e-05	0.000404122	4.1139e-05	41.3513	8	8	8	50	0.0744089	109684	0.00427586	SMG8_HUMAN	Q8ND04SMG8Nonsense-mediated mRNA decay factor SMG8SMG8_HUMAN	>sp|Q8ND04|SMG8_HUMAN Nonsense-mediated mRNA decay factor SMG8 OS=Homo sapiens OX=9606 GN=SMG8 PE=1 SV=1
Q9BZV1	UBXN6	UBX domain-containing protein 6	-2.2174	2.34116	+	11.3647	12.5479	11.5004	14.0961	14.1394	13.8298	16633	Protein processing in endoplasmic reticulum	PUB;UBX	Centrosome;Cytoplasm;Cytoskeleton;Cytosol;Early endosome membrane;Late endosome membrane;Lysosome membrane;Membrane;Microtubule organizing center;Nucleus	Peripheral membrane protein					0.00512221	0.0068458	0.00311352	34.6372	2	2	2	50	0.112351	49753.7	0.00243137	UBXN6_HUMAN	Q9BZV1UBXN6UBX domain-containing protein 6UBXN6_HUMAN	>sp|Q9BZV1|UBXN6_HUMAN UBX domain-containing protein 6 OS=Homo sapiens OX=9606 GN=UBXN6 PE=1 SV=1
Q8IW35	CEP97	Centrosomal protein of 97 kDa	-2.21442	1.73558	+	11.6896	13.1217	11.3313	13.9044	14.4835	14.398	19645.8		LRR_9	Centrosome;Cytoplasm;Cytoskeleton;Microtubule organizing center		R-HSA-5620912	Anchoring of the basal body to the plasma membrane	TAS		0.000761985	0.00167535	0.000612962	38.3979	7	7	7	50	0.202887	96981	0.00468772	CEP97_HUMAN	Q8IW35CEP97Centrosomal protein of 97 kDaCEP97_HUMAN	>sp|Q8IW35|CEP97_HUMAN Centrosomal protein of 97 kDa OS=Homo sapiens OX=9606 GN=CEP97 PE=1 SV=1
Q8N584	TTC39C	Tetratricopeptide repeat protein 39C	-2.20894	1.85722	+	12.4156	10.8073	12.3424	14.0022	14.1911	13.9987	12871.5		Iml2-TPR_39							1.29696e-08	0	1.31951e-08	46.1661	8	8	8	66.7	0.417921	65869.7	0.00522414	TT39C_HUMAN	Q8N584TTC39CTetratricopeptide repeat protein 39CTT39C_HUMAN	>sp|Q8N584|TT39C_HUMAN Tetratricopeptide repeat protein 39C OS=Homo sapiens OX=9606 GN=TTC39C PE=1 SV=2
Q9Y3C8	UFC1	Ubiquitin-fold modifier-conjugating enzyme 1	-2.20785	1.68795	+	13.8933	13.7447	12.0561	15.5341	15.2925	15.4911	28351.1		UFC1							7.79325e-16	0	1.29048e-15	52.2476	6	6	10	83.3	0.513845	19458.4	0.00575549	UFC1_HUMAN	Q9Y3C8UFC1Ubiquitin-fold modifier-conjugating enzyme 1UFC1_HUMAN	>sp|Q9Y3C8|UFC1_HUMAN Ubiquitin-fold modifier-conjugating enzyme 1 OS=Homo sapiens OX=9606 GN=UFC1 PE=1 SV=3
P16930	FAH	Fumarylacetoacetase	-2.20367	2.34167	+	14.0836	14.0783	12.9533	16.0449	15.9023	15.7789	28663	Styrene degradation;Tyrosine metabolism	FAA_hydrolase;FAA_hydrolase_N			R-HSA-8963684	Tyrosine catabolism	TAS	Tyrosine metabolism	7.0157e-13	0	7.88057e-13	50.0522	11	11	13	100	0.698045	46374.3	0.00238462	FAAA_HUMAN	P16930FAHFumarylacetoacetaseFAAA_HUMAN	>sp|P16930|FAAA_HUMAN Fumarylacetoacetase OS=Homo sapiens OX=9606 GN=FAH PE=1 SV=2
Q6ZS17	RIPOR1	Rho family-interacting cell polarization regulator 1	-2.19894	3.45427	+	11.8854	11.8806	11.3022	13.9298	13.88	13.8552	15163.9		PL48	Cytoplasm;Golgi apparatus					Nucleotide metabolism	0.00633803	0.0087823	0.00373062	33.9482	8	8	9	50	0.0264507	132308	0.008	RIPR1_HUMAN	Q6ZS17RIPOR1Rho family-interacting cell polarization regulator 1RIPR1_HUMAN	>sp|Q6ZS17|RIPR1_HUMAN Rho family-interacting cell polarization regulator 1 OS=Homo sapiens OX=9606 GN=RIPOR1 PE=1 SV=1
Q15208	STK38	Serine/threonine-protein kinase 38	-2.19677	1.74135	+	13.2442	11.2789	12.217	14.3609	14.4873	14.4823	13857.1		Pkinase;Pkinase_C	Cytoplasm;Nucleus		R-HSA-9013418	RHOBTB2 GTPase cycle	TAS	Miscellaneous	0.00037355	0.0011355	0.000320841	39.2853	3	3	3	83.3	0.520548	54190.2	0.0055	STK38_HUMAN	Q15208STK38Serine/threonine-protein kinase 38STK38_HUMAN	>sp|Q15208|STK38_HUMAN Serine/threonine-protein kinase 38 OS=Homo sapiens OX=9606 GN=STK38 PE=1 SV=1
Q99426	TBCB	Tubulin-folding cofactor B	-2.19393	2.28252	+	14.5445	14.5779	13.4351	16.5475	16.1292	16.4625	39863.8		CAP_GLY;Ubiquitin_2	Cytoplasm;Cytoskeleton		R-HSA-389977	Post-chaperonin tubulin folding pathway	IEA	Fatty acid synthesis	2.99436e-09	0	3.02587e-09	46.8283	8	8	12	100	0.707281	27325.5	0.00312605	TBCB_HUMAN	Q99426TBCBTubulin-folding cofactor BTBCB_HUMAN	>sp|Q99426|TBCB_HUMAN Tubulin-folding cofactor B OS=Homo sapiens OX=9606 GN=TBCB PE=1 SV=2
Q13371	PDCL	Phosducin-like protein	-2.19352	1.42339	+	12.1035	14.37	12.4423	14.9796	15.4093	15.1073	32017.3		Phosducin	Cell projection;Cilium		R-HSA-6814122	Cooperation of PDCL (PhLP1) and TRiC/CCT in G-protein beta folding	TAS		0.00525079	0.0073454	0.00317873	34.5616	4	4	4	66.7	0.279429	34281.6	0.00572332	PHLP_HUMAN	Q13371PDCLPhosducin-like proteinPHLP_HUMAN	>sp|Q13371|PHLP_HUMAN Phosducin-like protein OS=Homo sapiens OX=9606 GN=PDCL PE=1 SV=3
Q9H0W9	C11orf54	Ester hydrolase C11orf54	-2.19127	1.73027	+	14.6665	14.5137	12.9746	16.5509	16.2754	15.9024	36289.2		DUF1907	Nucleus						1.08164e-16	0	2.13074e-16	52.8405	11	11	16	100	0.715149	35117.3	0.00526246	CK054_HUMAN	Q9H0W9C11orf54Ester hydrolase C11orf54CK054_HUMAN	>sp|Q9H0W9|CK054_HUMAN Ester hydrolase C11orf54 OS=Homo sapiens OX=9606 GN=C11orf54 PE=1 SV=1
Q9H3H3	C11orf68	UPF0696 protein C11orf68	-2.18984	1.51461	+	15.6058	14.4687	13.4732	17.2227	16.464	16.4305	50040.1		DUF1917							3.10885e-15	0	4.65113e-15	51.822	9	9	12	100	0.756069	31430.2	0.00574775	CK068_HUMAN	Q9H3H3C11orf68UPF0696 protein C11orf68CK068_HUMAN	>sp|Q9H3H3|CK068_HUMAN UPF0696 protein C11orf68 OS=Homo sapiens OX=9606 GN=C11orf68 PE=1 SV=3
Q86SZ2	TRAPPC6B	Trafficking protein particle complex subunit 6B	-2.18491	1.45826	+	13.2616	11.0119	11.4907	14.0077	14.3553	13.956	15235.5		TRAPP	cis-Golgi network;Endoplasmic reticulum;Golgi apparatus		R-HSA-204005	COPII-mediated vesicle transport	TAS		2.15224e-06	0	2.16771e-06	43.4534	4	4	4	66.7	0.289902	17983	0.0060083	TPC6B_HUMAN	Q86SZ2TRAPPC6BTrafficking protein particle complex subunit 6BTPC6B_HUMAN	>sp|Q86SZ2|TPC6B_HUMAN Trafficking protein particle complex subunit 6B OS=Homo sapiens OX=9606 GN=TRAPPC6B PE=1 SV=1
O00764	PDXK	Pyridoxal kinase	-2.18264	2.00717	+	15.9631	15.3018	14.4761	17.7882	17.1223	17.3784	82855.5	Vitamin B6 metabolism	Phos_pyr_kin	Cytoplasm		R-HSA-6798695	Neutrophil degranulation	TAS	Vitamin B6 metabolism	4.90382e-19	0	2.25203e-18	54.3925	15	16	23	100	0.729397	35102.3	0.00311558	PDXK_HUMAN	O00764PDXKPyridoxal kinasePDXK_HUMAN	>sp|O00764|PDXK_HUMAN Pyridoxal kinase OS=Homo sapiens OX=9606 GN=PDXK PE=1 SV=1
Q96AT9	RPE	Ribulose-phosphate 3-epimerase	-2.1818	2.3691	+	14.8783	14.8861	13.8287	16.9658	16.5722	16.6005	50428.5	Carbon fixation in photosynthetic organisms;Pentose and glucuronate interconversions;Pentose phosphate pathway	Ribul_P_3_epim			R-HSA-71336	Pentose phosphate pathway	TAS	Pentose phosphate pathway	8.99514e-16	0	1.47296e-15	52.2039	6	6	9	100	0.708906	24927.7	0.0023619	RPE_HUMAN	Q96AT9RPERibulose-phosphate 3-epimeraseRPE_HUMAN	>sp|Q96AT9|RPE_HUMAN Ribulose-phosphate 3-epimerase OS=Homo sapiens OX=9606 GN=RPE PE=1 SV=1
O75312	ZPR1	Zinc finger protein ZPR1	-2.1808	2.36748	+	13.8778	13.3212	12.7518	15.8224	15.1852	15.4857	21728.9		zf-ZPR1	Axon;Cajal body;Cell projection;Cytoplasm;Gem;Growth cone;Nucleolus;Nucleus;Perinuclear region						7.85373e-08	0	8.03444e-08	45.2933	13	13	17	100	0.730655	50925.3	0.00233962	ZPR1_HUMAN	O75312ZPR1Zinc finger protein ZPR1ZPR1_HUMAN	>sp|O75312|ZPR1_HUMAN Zinc finger protein ZPR1 OS=Homo sapiens OX=9606 GN=ZPR1 PE=1 SV=1
O43598	DNPH1	5-hydroxymethyl-dUMP N-hydrolase	-2.17867	2.0516	+	15.2388	15.3795	13.9567	17.1084	17.0959	16.9067	63201.1		Nuc_deoxyrib_tr	Cytoplasm;Nucleus		R-HSA-74259	Purine catabolism	TAS		9.50577e-09	0	9.65708e-09	46.3098	8	8	12	100	0.684072	19108.4	0.00348315	DNPH1_HUMAN	O43598DNPH15-hydroxymethyl-dUMP N-hydrolaseDNPH1_HUMAN	>sp|O43598|DNPH1_HUMAN 5-hydroxymethyl-dUMP N-hydrolase OS=Homo sapiens OX=9606 GN=DNPH1 PE=1 SV=1
Q5XUX1	FBXW9	F-box/WD repeat-containing protein 9	-2.17863	3.58066	+	11.9398	11.9146	11.6647	14.245	14.0912	13.7188	16593.8		F-box-like;WD40			R-HSA-390471	Association of TriC/CCT with target proteins during biosynthesis	IEA		1.62524e-05	0.000404122	1.593e-05	42.0996	2	2	2	50	0.180121	50760.4	0.00442857	FBXW9_HUMAN	Q5XUX1FBXW9F-box/WD repeat-containing protein 9FBXW9_HUMAN	>sp|Q5XUX1|FBXW9_HUMAN F-box/WD repeat-containing protein 9 OS=Homo sapiens OX=9606 GN=FBXW9 PE=1 SV=3
O75815	BCAR3	Breast cancer anti-estrogen resistance protein 3	-2.17608	1.18083	+	14.0143	11.6302	12.0002	15.6019	14.1177	14.4532	23934.2		RasGEF;SH2							3.98036e-06	0.000220264	3.98216e-06	43.0654	6	6	7	66.7	0.586516	92565.5	0.00769231	BCAR3_HUMAN	O75815BCAR3Breast cancer anti-estrogen resistance protein 3BCAR3_HUMAN	>sp|O75815|BCAR3_HUMAN Breast cancer anti-estrogen resistance protein 3 OS=Homo sapiens OX=9606 GN=BCAR3 PE=1 SV=1
Q9ULT8	HECTD1	E3 ubiquitin-protein ligase HECTD1	-2.1751	1.54463	+	12.4654	12.6371	10.6257	13.9961	14.0083	14.2492	11356.4		Ank_2;BTHB;HECT;MIB_HERC2;Sad1_UNC			R-HSA-983168	Antigen processing: Ubiquitination & Proteasome degradation	TAS	Miscellaneous	9.06237e-09	0	9.20454e-09	46.3317	42	42	47	83.3	0.496191	289368	0.00563341	HECD1_HUMAN	Q9ULT8HECTD1E3 ubiquitin-protein ligase HECTD1HECD1_HUMAN	>sp|Q9ULT8|HECD1_HUMAN E3 ubiquitin-protein ligase HECTD1 OS=Homo sapiens OX=9606 GN=HECTD1 PE=1 SV=4
Q9Y2V7	COG6	Conserved oligomeric Golgi complex subunit 6	-2.17139	2.21734	+	11.5758	12.5657	11.1925	13.9312	13.9695	13.9474	9810.78		COG6	Golgi apparatus membrane	Peripheral membrane protein	R-HSA-6807878	COPI-mediated anterograde transport	TAS		2.14336e-06	0	2.15885e-06	43.4559	6	6	6	66.7	0.541523	73279	0.00277612	COG6_HUMAN	Q9Y2V7COG6Conserved oligomeric Golgi complex subunit 6COG6_HUMAN	>sp|Q9Y2V7|COG6_HUMAN Conserved oligomeric Golgi complex subunit 6 OS=Homo sapiens OX=9606 GN=COG6 PE=1 SV=2
P52306	RAP1GDS1	Rap1 GTPase-GDP dissociation stimulator 1	-2.16946	3.5117	+	13.6697	14.2165	13.7166	16.0915	15.9122	16.1074	31702.5		Arm			R-HSA-9013419	RHOT2 GTPase cycle	IEA		5.08417e-16	0	8.71213e-16	52.3772	23	23	32	100	0.698646	66316.8	0.00775	GDS1_HUMAN	P52306RAP1GDS1Rap1 GTPase-GDP dissociation stimulator 1GDS1_HUMAN	>sp|P52306|GDS1_HUMAN Rap1 GTPase-GDP dissociation stimulator 1 OS=Homo sapiens OX=9606 GN=RAP1GDS1 PE=1 SV=3
P49588	AARS1	Alanine--tRNA ligase, cytoplasmic	-2.16935	2.10314	+	17.3089	17.5416	16.23	19.5324	19.1113	18.9448	283210	Aminoacyl-tRNA biosynthesis	DHHA1;tRNA_SAD;tRNA-synt_2c	Cytoplasm		R-HSA-379716	Cytosolic tRNA aminoacylation	TAS	Aminoacyl-tRNA biosynthesis	1.20296e-22	0	1.15255e-20	56.658	59	68	107	100	0.72082	106810	0.00375758	SYAC_HUMAN	P49588AARS1Alanine--tRNA ligase, cytoplasmicSYAC_HUMAN	>sp|P49588|SYAC_HUMAN Alanine--tRNA ligase, cytoplasmic OS=Homo sapiens OX=9606 GN=AARS1 PE=1 SV=2
Q9NRF8	CTPS2	CTP synthase 2	-2.16735	2.09267	+	14.3114	14.2971	12.9841	16.0354	16.1156	15.9437	31605.1	Pyrimidine metabolism	CTP_synth_N;GATase			R-HSA-499943	Interconversion of nucleotide di- and triphosphates	TAS	Nucleotide interconversion	4.77023e-13	0	5.43667e-13	50.1846	17	17	18	100	0.680547	65677.6	0.00371257	PYRG2_HUMAN	Q9NRF8CTPS2CTP synthase 2PYRG2_HUMAN	>sp|Q9NRF8|PYRG2_HUMAN CTP synthase 2 OS=Homo sapiens OX=9606 GN=CTPS2 PE=1 SV=1
P55210	CASP7	Caspase-7	-2.16459	2.07304	+	13.309	12.2294	11.8526	14.4689	14.8159	14.6	20149.5	Alzheimer's disease;Apoptosis	Peptidase_C14	Cytoplasm		R-HSA-111459	Activation of caspases through apoptosome-mediated cleavage	TAS		0.00221682	0.00285714	0.00155595	36.6689	3	3	3	66.7	0.373006	34276.8	0.00352273	CASP7_HUMAN	P55210CASP7Caspase-7CASP7_HUMAN	>sp|P55210|CASP7_HUMAN Caspase-7 OS=Homo sapiens OX=9606 GN=CASP7 PE=1 SV=1
O95989	NUDT3	Diphosphoinositol polyphosphate phosphohydrolase 1	-2.16428	1.62786	+	13.7088	11.9344	12.0466	15.1141	14.4415	14.6272	22739		NUDIX	Cytoplasm		R-HSA-1855167	Synthesis of pyrophosphates in the cytosol	TAS	Miscellaneous	0.00253638	0.00338199	0.00174241	36.3967	3	3	4	66.7	0.3778	19471	0.00558713	NUDT3_HUMAN	O95989NUDT3Diphosphoinositol polyphosphate phosphohydrolase 1NUDT3_HUMAN	>sp|O95989|NUDT3_HUMAN Diphosphoinositol polyphosphate phosphohydrolase 1 OS=Homo sapiens OX=9606 GN=NUDT3 PE=1 SV=1
Q9UHW5	GPN3	GPN-loop GTPase 3	-2.16171	3.17061	+	12.2643	11.6069	11.7279	14.2207	13.8694	13.9942	16706.2		ATP_bind_1							5.9796e-05	0.000404122	5.67479e-05	41.0756	5	5	5	50	0.125264	32761.3	0.0052766	GPN3_HUMAN	Q9UHW5GPN3GPN-loop GTPase 3GPN3_HUMAN	>sp|Q9UHW5|GPN3_HUMAN GPN-loop GTPase 3 OS=Homo sapiens OX=9606 GN=GPN3 PE=1 SV=2
P34896	SHMT1	Serine hydroxymethyltransferase, cytosolic	-2.15539	2.25096	+	17.1063	17.619	16.2982	19.0846	19.3641	19.041	278159	Cyanoamino acid metabolism;Glycine, serine and threonine metabolism;Methane metabolism;One carbon pool by folate	SHMT	Cytoplasm		R-HSA-196757	Metabolism of folate and pterines	TAS	Glycine, serine, alanine, and threonine metabolism	3.60743e-11	0	3.68643e-11	48.6282	15	15	20	100	0.692839	53082.6	0.00281818	GLYC_HUMAN	P34896SHMT1Serine hydroxymethyltransferase, cytosolicGLYC_HUMAN	>sp|P34896|GLYC_HUMAN Serine hydroxymethyltransferase, cytosolic OS=Homo sapiens OX=9606 GN=SHMT1 PE=1 SV=1
Q13107	USP4	Ubiquitin carboxyl-terminal hydrolase 4	-2.15153	1.17342	+	13.166	13.286	10.6461	14.6165	14.4548	14.4813	16394.5		DUSP;Ubiquitin_3;UCH	Cytoplasm;Nucleus		R-HSA-5357786	TNFR1-induced proapoptotic signaling	TAS	Miscellaneous	3.16556e-08	0	3.2321e-08	45.7427	10	10	12	83.3	0.428554	108565	0.00779974	UBP4_HUMAN	Q13107USP4Ubiquitin carboxyl-terminal hydrolase 4UBP4_HUMAN	>sp|Q13107|UBP4_HUMAN Ubiquitin carboxyl-terminal hydrolase 4 OS=Homo sapiens OX=9606 GN=USP4 PE=1 SV=3
Q8WZA9	IRGQ	Immunity-related GTPase family Q protein	-2.15131	2.39097	+	11.671	11.7566	10.6724	13.3353	13.6935	13.525	11730.2									6.72573e-08	0	6.8793e-08	45.3714	9	9	9	50	0.123528	62717.3	0.00223423	IRGQ_HUMAN	Q8WZA9IRGQImmunity-related GTPase family Q proteinIRGQ_HUMAN	>sp|Q8WZA9|IRGQ_HUMAN Immunity-related GTPase family Q protein OS=Homo sapiens OX=9606 GN=IRGQ PE=1 SV=1
P61970	NUTF2	Nuclear transport factor 2	-2.15091	1.86085	+	16.1678	16.3956	14.7733	18.035	17.7777	17.9767	118485		NTF2	Cytoplasm;Cytosol;Nuclear pore complex;Nucleoplasm;Nucleus;Nucleus inner membrane;Nucleus outer membrane						4.93439e-12	0	5.22602e-12	49.3646	5	7	11	100	0.675135	14478.5	0.0048871	NTF2_HUMAN	P61970NUTF2Nuclear transport factor 2NTF2_HUMAN	>sp|P61970|NTF2_HUMAN Nuclear transport factor 2 OS=Homo sapiens OX=9606 GN=NUTF2 PE=1 SV=1
P00492	HPRT1	Hypoxanthine-guanine phosphoribosyltransferase	-2.15057	2.10645	+	16.9557	17.0032	15.7019	18.8841	18.6174	18.611	202683	Drug metabolism - other enzymes;Purine metabolism	Pribosyltran	Cytoplasm		R-HSA-74217	Purine salvage	TAS	Nucleotide salvage pathway	1.12077e-13	0	1.36029e-13	50.672	13	16	20	100	0.685521	24579.4	0.00366864	HPRT_HUMAN	P00492HPRT1Hypoxanthine-guanine phosphoribosyltransferaseHPRT_HUMAN	>sp|P00492|HPRT_HUMAN Hypoxanthine-guanine phosphoribosyltransferase OS=Homo sapiens OX=9606 GN=HPRT1 PE=1 SV=2
Q14493	SLBP	Histone RNA hairpin-binding protein	-2.14803	1.58158	+	12.1089	12.6144	11.0781	14.9313	13.5429	13.7713	17340.2		SLBP_RNA_bind	Cytoplasm;Nucleus		R-HSA-159230	Transport of the SLBP Dependant Mature mRNA	TAS		0.00244956	0.00320856	0.00169232	36.4687	2	2	3	50	0.556678	31285.7	0.00552518	SLBP_HUMAN	Q14493SLBPHistone RNA hairpin-binding proteinSLBP_HUMAN	>sp|Q14493|SLBP_HUMAN Histone RNA hairpin-binding protein OS=Homo sapiens OX=9606 GN=SLBP PE=1 SV=1
Q676U5	ATG16L1	Autophagy-related protein 16-1	-2.1474	2.52118	+	12.2532	11.103	11.6146	13.8607	13.7929	13.7594	7934.08	Autophagy - animal;Autophagy - other;NOD-like receptor signaling pathway;Shigellosis	ATG16;WD40	Cytoplasm;Preautophagosomal structure membrane	Peripheral membrane protein	R-HSA-1632852	Macroautophagy	TAS		5.21656e-07	0	5.31326e-07	44.2862	8	8	9	83.3	0.598444	68265.1	0.00269565	A16L1_HUMAN	Q676U5ATG16L1Autophagy-related protein 16-1A16L1_HUMAN	>sp|Q676U5|A16L1_HUMAN Autophagy-related protein 16-1 OS=Homo sapiens OX=9606 GN=ATG16L1 PE=1 SV=2
Q9NRX4	PHPT1	14 kDa phosphohistidine phosphatase	-2.14492	1.07198	+	13.5615	14.0061	11.0283	15.319	14.8968	14.8148	23487.8	Fructose and mannose metabolism	Ocnus	Cytoplasm					Inositol phosphate metabolism	1.26921e-17	0	3.21453e-17	53.4672	7	8	12	83.3	0.44867	13832.5	0.00913889	PHP14_HUMAN	Q9NRX4PHPT114 kDa phosphohistidine phosphatasePHP14_HUMAN	>sp|Q9NRX4|PHP14_HUMAN 14 kDa phosphohistidine phosphatase OS=Homo sapiens OX=9606 GN=PHPT1 PE=1 SV=1
P49773	HINT1	Adenosine 5'-monophosphoramidase HINT1	-2.14371	2.46983	+	17.5677	17.7666	16.7828	19.8529	19.3537	19.3416	356669		HIT	Cytoplasm;Nucleus		R-HSA-9824594	Regulation of MITF-M-dependent genes involved in apoptosis	TAS		1.00696e-17	0	2.63505e-17	53.534	9	11	25	100	0.720539	13801.9	0.00253061	HINT1_HUMAN	P49773HINT1Adenosine 5'-monophosphoramidase HINT1HINT1_HUMAN	>sp|P49773|HINT1_HUMAN Adenosine 5'-monophosphoramidase HINT1 OS=Homo sapiens OX=9606 GN=HINT1 PE=1 SV=2
P02511	CRYAB	Alpha-crystallin B chain	-2.14324	2.21101	+	14.1516	15.1074	13.8323	16.2447	16.6783	16.5981	44311.6	Protein processing in endoplasmic reticulum	Crystallin;HSP20	Cytoplasm;Nucleus		R-HSA-3371571	HSF1-dependent transactivation	TAS		3.81733e-13	0	4.3892e-13	50.2605	13	13	19	100	0.697326	20158.9	0.0026383	CRYAB_HUMAN	P02511CRYABAlpha-crystallin B chainCRYAB_HUMAN	>sp|P02511|CRYAB_HUMAN Alpha-crystallin B chain OS=Homo sapiens OX=9606 GN=CRYAB PE=1 SV=2
P32754	HPD	4-hydroxyphenylpyruvate dioxygenase	-2.14121	1.21394	+	12.0292	14.0325	12.6143	13.8807	15.6683	15.5507	28192.9	Phenylalanine metabolism;Tyrosine metabolism;Ubiquinone and other terpenoid-quinone biosynthesis	Glyoxalase;Glyoxalase_4			R-HSA-8963684	Tyrosine catabolism	TAS	Tyrosine metabolism	2.60926e-12	0	2.80958e-12	49.5927	12	12	14	66.7	0.599739	44964.4	0.00747559	HPPD_HUMAN	P32754HPD4-hydroxyphenylpyruvate dioxygenaseHPPD_HUMAN	>sp|P32754|HPPD_HUMAN 4-hydroxyphenylpyruvate dioxygenase OS=Homo sapiens OX=9606 GN=HPD PE=1 SV=3
P04049	RAF1	RAF proto-oncogene serine/threonine-protein kinase	-2.14112	2.4191	+	12.7405	11.5606	11.8605	14.1583	14.2446	14.1821	14576.8	Acute myeloid leukemia;B cell receptor signaling pathway;Bladder cancer;Chemokine signaling pathway;Chronic myeloid leukemia;Colorectal cancer;Endometrial cancer;ErbB signaling pathway;Fc epsilon RI signaling pathway;Fc gamma R-mediated phagocytosis;Focal adhesion;Gap junction;Glioma;GnRH signaling pathway;Hepatitis C;Insulin signaling pathway;ko05152;Long-term depression;Long-term potentiation;M…	C1_1;PK_Tyr_Ser-Thr;RBD	Cell membrane;Cytoplasm;Mitochondrion;Nucleus		R-HSA-2672351	Stimuli-sensing channels	TAS	Miscellaneous	0.00206049	0.00270076	0.00146254	36.8101	6	6	7	66.7	0.378776	73051.6	0.00231776	RAF1_HUMAN	P04049RAF1RAF proto-oncogene serine/threonine-protein kinaseRAF1_HUMAN	>sp|P04049|RAF1_HUMAN RAF proto-oncogene serine/threonine-protein kinase OS=Homo sapiens OX=9606 GN=RAF1 PE=1 SV=1
Q96K17	BTF3L4	Transcription factor BTF3 homolog 4	-2.14099	0.735349	+	16.5286	15.9338	12.3031	17.4216	16.7607	17.0063	108716		NAC							5.00413e-15	0	7.25062e-15	51.6734	9	11	15	83.3	0.366763	17270.5	0.0201432	BT3L4_HUMAN	Q96K17BTF3L4Transcription factor BTF3 homolog 4BT3L4_HUMAN	>sp|Q96K17|BT3L4_HUMAN Transcription factor BTF3 homolog 4 OS=Homo sapiens OX=9606 GN=BTF3L4 PE=1 SV=1
P78330	PSPH	Phosphoserine phosphatase	-2.12366	1.58466	+	17.9076	17.1288	15.9921	19.6592	18.8878	18.8525	275431	Glycine, serine and threonine metabolism;Methane metabolism	Hydrolase			R-HSA-977347	Serine biosynthesis	TAS	Glycine, serine, alanine, and threonine metabolism	1.96685e-13	0	2.32597e-13	50.4845	12	16	23	100	0.750964	25007.7	0.00568618	SERB_HUMAN	P78330PSPHPhosphoserine phosphataseSERB_HUMAN	>sp|P78330|SERB_HUMAN Phosphoserine phosphatase OS=Homo sapiens OX=9606 GN=PSPH PE=1 SV=2
P53602	MVD	Diphosphomevalonate decarboxylase	-2.12132	0.919557	+	11.0871	13.9722	10.7738	13.3677	14.3198	14.5096	16871.8	Terpenoid backbone biosynthesis	GHMP_kinases_N;MDD_C			R-HSA-191273	Cholesterol biosynthesis	TAS	Squalene and cholesterol synthesis	0.0059402	0.00832625	0.00352826	34.1677	4	4	5	66.7	0.3157	43404.6	0.0123333	MVD1_HUMAN	P53602MVDDiphosphomevalonate decarboxylaseMVD1_HUMAN	>sp|P53602|MVD1_HUMAN Diphosphomevalonate decarboxylase OS=Homo sapiens OX=9606 GN=MVD PE=1 SV=1
Q9NZ09	UBAP1	Ubiquitin-associated protein 1	-2.11927	2.6614	+	13.0637	12.8637	12.0768	14.7368	14.8203	14.805	13566.1			Cytoplasm;Cytosol;Endosome		R-HSA-162588	Budding and maturation of HIV virion	TAS		1.7684e-11	0	1.82555e-11	48.8966	8	8	9	100	0.677302	55083.6	0.00330667	UBAP1_HUMAN	Q9NZ09UBAP1Ubiquitin-associated protein 1UBAP1_HUMAN	>sp|Q9NZ09|UBAP1_HUMAN Ubiquitin-associated protein 1 OS=Homo sapiens OX=9606 GN=UBAP1 PE=1 SV=1
P52565	ARHGDIA	Rho GDP-dissociation inhibitor 1	-2.1177	2.35249	+	17.1871	17.4127	16.3666	19.47	18.9174	18.932	270943	Neurotrophin signaling pathway;Vasopressin-regulated water reabsorption	Rho_GDI	Cytoplasm		R-HSA-193634	Axonal growth inhibition (RHOA activation)	TAS		2.66644e-18	0	8.64356e-18	53.9145	12	15	25	100	0.720048	23207.1	0.00302439	GDIR1_HUMAN	P52565ARHGDIARho GDP-dissociation inhibitor 1GDIR1_HUMAN	>sp|P52565|GDIR1_HUMAN Rho GDP-dissociation inhibitor 1 OS=Homo sapiens OX=9606 GN=ARHGDIA PE=1 SV=3
Q14738	PPP2R5D	Serine/threonine-protein phosphatase 2A 56 kDa regulatory subunit delta isoform	-2.11628	2.61436	+	13.9972	14.2827	13.2897	16.1569	15.9355	15.8261	30886.4	Adrenergic signaling in cardiomyocytes;AMPK signaling pathway;Cell cycle;Dopaminergic synapse;Human papillomavirus infection;Meiosis - yeast;mRNA surveillance pathway;Oocyte meiosis;PI3K-Akt signaling pathway;Sphingolipid signaling pathway;T cell receptor signaling pathway;Wnt signaling pathway	B56	Cytoplasm;Nucleus		R-HSA-141444	Amplification of signal from unattached kinetochores via a MAD2 inhibitory signal	TAS		9.75353e-17	0	1.94136e-16	52.8711	15	16	20	100	0.688455	69991.8	0.00302439	2A5D_HUMAN	Q14738PPP2R5DSerine/threonine-protein phosphatase 2A 56 kDa regulatory subunit delta isoform2A5D_HUMAN	>sp|Q14738|2A5D_HUMAN Serine/threonine-protein phosphatase 2A 56 kDa regulatory subunit delta isoform OS=Homo sapiens OX=9606 GN=PPP2R5D PE=1 SV=1
Q96K76	USP47	Ubiquitin carboxyl-terminal hydrolase 47	-2.10977	2.62373	+	13.8539	14.0516	13.0555	15.7617	15.6833	15.8454	26774.3		UCH;USP47_C	Cytoplasm		R-HSA-5689880	Ub-specific processing proteases	TAS	Miscellaneous	5.13555e-14	0	6.48243e-14	50.9288	24	24	25	100	0.676878	157311	0.00298795	UBP47_HUMAN	Q96K76USP47Ubiquitin carboxyl-terminal hydrolase 47UBP47_HUMAN	>sp|Q96K76|UBP47_HUMAN Ubiquitin carboxyl-terminal hydrolase 47 OS=Homo sapiens OX=9606 GN=USP47 PE=1 SV=3
P13693	TPT1	Translationally-controlled tumor protein	-2.10933	2.12898	+	16.3903	16.1826	15.1576	18.3386	17.7201	17.9997	127913		TCTP	Cytoplasm						1.69087e-14	0	2.27075e-14	51.2879	12	14	24	100	0.708803	19595.3	0.00346369	TCTP_HUMAN	P13693TPT1Translationally-controlled tumor proteinTCTP_HUMAN	>sp|P13693|TCTP_HUMAN Translationally-controlled tumor protein OS=Homo sapiens OX=9606 GN=TPT1 PE=1 SV=1
Q13951	CBFB	Core-binding factor subunit beta	-2.1091	1.55094	+	13.7278	11.7599	12.8623	15.4076	14.7077	14.562	16763.5		CBF_beta	Nucleus		R-HSA-8877330	RUNX1 and FOXP3 control the development of regulatory T lymphocytes (Tregs)	TAS		2.26398e-09	0	2.28527e-09	46.9503	7	7	11	83.3	0.673836	21508.1	0.00575652	PEBB_HUMAN	Q13951CBFBCore-binding factor subunit betaPEBB_HUMAN	>sp|Q13951|PEBB_HUMAN Core-binding factor subunit beta OS=Homo sapiens OX=9606 GN=CBFB PE=1 SV=2
O75347	TBCA	Tubulin-specific chaperone A	-2.10871	2.19196	+	17.208	17.3399	16.1044	19.1509	18.8114	19.0161	251196		TBCA	Cytoplasm;Cytoskeleton		R-HSA-389977	Post-chaperonin tubulin folding pathway	IEA		3.77143e-13	0	4.33853e-13	50.2647	12	14	18	100	0.6799	12854.8	0.00235443	TBCA_HUMAN	O75347TBCATubulin-specific chaperone ATBCA_HUMAN	>sp|O75347|TBCA_HUMAN Tubulin-specific chaperone A OS=Homo sapiens OX=9606 GN=TBCA PE=1 SV=3
Q9BRA2	TXNDC17	Thioredoxin domain-containing protein 17	-2.10786	2.1457	+	16.6024	16.6099	15.493	18.6981	18.0572	18.2736	160147		DUF953	Cytoplasm						7.33638e-17	0	1.50366e-16	52.9552	7	7	12	100	0.715169	13940.8	0.00356322	TXD17_HUMAN	Q9BRA2TXNDC17Thioredoxin domain-containing protein 17TXD17_HUMAN	>sp|Q9BRA2|TXD17_HUMAN Thioredoxin domain-containing protein 17 OS=Homo sapiens OX=9606 GN=TXNDC17 PE=1 SV=1
P49902	NT5C2	Cytosolic purine 5'-nucleotidase	-2.10637	2.16259	+	13.7176	13.7038	12.4836	15.4651	15.3253	15.4336	20952.4	Metabolic pathways;Nicotinate and nicotinamide metabolism;Nucleotide metabolism;Purine metabolism;Pyrimidine metabolism	5_nucleotid	Cytoplasm		R-HSA-2161541	Abacavir metabolism	TAS	NAD metabolism	4.82206e-17	0	1.0343e-16	53.0786	17	17	19	100	0.668268	64969.8	0.00369048	5NTC_HUMAN	P49902NT5C2Cytosolic purine 5'-nucleotidase5NTC_HUMAN	>sp|P49902|5NTC_HUMAN Cytosolic purine 5'-nucleotidase OS=Homo sapiens OX=9606 GN=NT5C2 PE=1 SV=1
P27707	DCK	Deoxycytidine kinase	-2.09955	1.5651	+	13.9514	12.4984	11.9262	15.0871	14.6397	14.9478	25825.5	Purine metabolism;Pyrimidine metabolism	dNK	Nucleus		R-HSA-73614	Pyrimidine salvage	TAS	Nucleotide interconversion	4.60119e-05	0.000404122	4.40268e-05	41.2942	6	6	9	66.7	0.309627	30518.6	0.00560879	DCK_HUMAN	P27707DCKDeoxycytidine kinaseDCK_HUMAN	>sp|P27707|DCK_HUMAN Deoxycytidine kinase OS=Homo sapiens OX=9606 GN=DCK PE=1 SV=1
P50395	GDI2	Rab GDP dissociation inhibitor beta	-2.09807	2.08117	+	17.9934	18.255	16.8973	20.0466	19.7	19.6932	445252		GDI	Cytoplasm;Membrane	Peripheral membrane protein	R-HSA-6798695	Neutrophil degranulation	TAS		9.66079e-23	0	1.02899e-20	56.7162	40	47	71	100	0.681931	50663.2	0.00300971	GDIB_HUMAN	P50395GDI2Rab GDP dissociation inhibitor betaGDIB_HUMAN	>sp|P50395|GDIB_HUMAN Rab GDP dissociation inhibitor beta OS=Homo sapiens OX=9606 GN=GDI2 PE=1 SV=2
Q13325	IFIT5	Interferon-induced protein with tetratricopeptide repeats 5	-2.09721	2.00235	+	11.8767	12.6844	11.15	14.1818	13.9934	13.8276	10175.1		TPR_10;TPR_12;TPR_2;TPR_8	Cell projection;Ruffle membrane		R-HSA-909733	Interferon alpha/beta signaling	TAS		1.05021e-10	0	1.06244e-10	48.2157	10	10	11	83.3	0.538198	55846.8	0.00440889	IFIT5_HUMAN	Q13325IFIT5Interferon-induced protein with tetratricopeptide repeats 5IFIT5_HUMAN	>sp|Q13325|IFIT5_HUMAN Interferon-induced protein with tetratricopeptide repeats 5 OS=Homo sapiens OX=9606 GN=IFIT5 PE=1 SV=1
P0DPD7	EEF1AKMT4	EEF1A lysine methyltransferase 4	-2.09627	3.25266	+	12.2161	11.971	12.2402	14.1399	13.9687	14.6074	19331.8		Methyltransf_11							5.99177e-06	0.000404122	5.96397e-06	42.7967	4	4	4	50	0.237862	28305.9	0.00476923	EFMT4_HUMAN	P0DPD7EEF1AKMT4EEF1A lysine methyltransferase 4EFMT4_HUMAN	>sp|P0DPD7|EFMT4_HUMAN EEF1A lysine methyltransferase 4 OS=Homo sapiens OX=9606 GN=EEF1AKMT4 PE=1 SV=1
P19971	TYMP	Thymidine phosphorylase	-2.09599	1.33166	+	14.2251	14.2515	12.1003	15.7318	15.874	15.2591	24384	Bladder cancer;Drug metabolism - other enzymes;Pyrimidine metabolism	Glycos_trans_3N;Glycos_transf_3;PYNP_C			R-HSA-73614	Pyrimidine salvage	TAS	Pyrimidine catabolism	2.29268e-11	0	2.35727e-11	48.7995	15	15	19	100	0.671161	49955.5	0.006377	TYPH_HUMAN	P19971TYMPThymidine phosphorylaseTYPH_HUMAN	>sp|P19971|TYPH_HUMAN Thymidine phosphorylase OS=Homo sapiens OX=9606 GN=TYMP PE=1 SV=2
O95793	STAU1	Double-stranded RNA-binding protein Staufen homolog 1	-2.09409	1.4799	+	10.9855	12.8891	12.9027	14.1731	14.2208	14.6658	20928.8		dsrm;Staufen_C	Cytoplasm;Rough endoplasmic reticulum						0.00156009	0.00217549	0.00115235	37.3108	2	2	2	50	0.196996	63182.3	0.00563424	STAU1_HUMAN	O95793STAU1Double-stranded RNA-binding protein Staufen homolog 1STAU1_HUMAN	>sp|O95793|STAU1_HUMAN Double-stranded RNA-binding protein Staufen homolog 1 OS=Homo sapiens OX=9606 GN=STAU1 PE=1 SV=2
Q9BTE6	AARSD1	Alanyl-tRNA editing protein Aarsd1	-2.0921	2.637	+	15.3979	15.4544	14.544	17.3389	17.2397	17.0939	74149.2		tRNA_SAD	Cytoplasm						3.41512e-10	0	3.43821e-10	47.7448	15	15	22	100	0.676878	45479.6	0.00285057	AASD1_HUMAN	Q9BTE6AARSD1Alanyl-tRNA editing protein Aarsd1AASD1_HUMAN	>sp|Q9BTE6|AASD1_HUMAN Alanyl-tRNA editing protein Aarsd1 OS=Homo sapiens OX=9606 GN=AARSD1 PE=1 SV=2
Q8NEY1	NAV1	Neuron navigator 1	-2.07656	1.18157	+	12.9276	10.1938	12.2831	13.8284	13.8409	13.9649	12770			Cytoplasm;Cytoskeleton						0.00117648	0.00183554	0.000901108	37.7689	12	12	13	66.7	0.279047	202472	0.00787739	NAV1_HUMAN	Q8NEY1NAV1Neuron navigator 1NAV1_HUMAN	>sp|Q8NEY1|NAV1_HUMAN Neuron navigator 1 OS=Homo sapiens OX=9606 GN=NAV1 PE=1 SV=2
P41240	CSK	Tyrosine-protein kinase CSK	-2.07628	1.6383	+	13.4126	13.3164	11.6518	15.0168	14.7061	14.8867	19724.8	Chemokine signaling pathway;Epithelial cell signaling in Helicobacter pylori infection;Neurotrophin signaling pathway;Regulation of actin cytoskeleton;Shigellosis	PK_Tyr_Ser-Thr;SH2;SH3_1	Cell membrane;Cytoplasm		R-HSA-180292	GAB1 signalosome	TAS	Protein modification	0.000173185	0.000775344	0.000156766	40.1029	11	11	12	83.3	0.490928	50704.3	0.00553846	CSK_HUMAN	P41240CSKTyrosine-protein kinase CSKCSK_HUMAN	>sp|P41240|CSK_HUMAN Tyrosine-protein kinase CSK OS=Homo sapiens OX=9606 GN=CSK PE=1 SV=1
Q8IYB7	DIS3L2	DIS3-like exonuclease 2	-2.07057	2.16344	+	12.3978	11.901	11.1373	13.647	14.2124	13.7884	11677.2		Dis3l2_C_term;OB_Dis3;RNB;Rrp44_CSD1	Cytoplasm;P-body		R-HSA-9820865	Z-decay: degradation of maternal mRNAs by zygotically expressed factors	IEA		6.19373e-05	0.000404122	5.87101e-05	41.0457	10	10	10	66.7	0.43794	99279.2	0.00331551	DI3L2_HUMAN	Q8IYB7DIS3L2DIS3-like exonuclease 2DI3L2_HUMAN	>sp|Q8IYB7|DI3L2_HUMAN DIS3-like exonuclease 2 OS=Homo sapiens OX=9606 GN=DIS3L2 PE=1 SV=4
P49591	SARS1	Serine--tRNA ligase, cytoplasmic	-2.06781	1.90487	+	17.2934	17.0765	15.8517	19.1409	18.6286	18.6555	224206	Aminoacyl-tRNA biosynthesis	Seryl_tRNA_N;tRNA-synt_2b	Cytoplasm;Nucleus		R-HSA-2408557	Selenocysteine synthesis	TAS	Aminoacyl-tRNA biosynthesis	3.87963e-15	0	5.71745e-15	51.753	35	36	54	100	0.691589	58777.3	0.00496654	SYSC_HUMAN	P49591SARS1Serine--tRNA ligase, cytoplasmicSYSC_HUMAN	>sp|P49591|SYSC_HUMAN Serine--tRNA ligase, cytoplasmic OS=Homo sapiens OX=9606 GN=SARS1 PE=1 SV=3
Q8NBF2	NHLRC2	NHL repeat-containing protein 2	-2.06632	2.00296	+	13.0965	11.6439	12.6399	14.7735	14.3366	14.4691	18419.2		NHL;Thioredoxin_8	Cytoplasm;Cytosol		R-HSA-114608	Platelet degranulation	TAS		2.37671e-07	0	2.42888e-07	44.7172	12	12	13	66.7	0.405655	79443.6	0.00529258	NHLC2_HUMAN	Q8NBF2NHLRC2NHL repeat-containing protein 2NHLC2_HUMAN	>sp|Q8NBF2|NHLC2_HUMAN NHL repeat-containing protein 2 OS=Homo sapiens OX=9606 GN=NHLRC2 PE=1 SV=1
Q7Z3U7	MON2	Protein MON2 homolog	-2.06468	2.18329	+	13.2085	12.9199	11.9178	14.6276	14.8775	14.7351	17243		DCB;DUF1981;Mon2_C;Sec7_N							5.6782e-11	0	5.7736e-11	48.4546	20	20	20	83.3	0.527411	190359	0.00342541	MON2_HUMAN	Q7Z3U7MON2Protein MON2 homologMON2_HUMAN	>sp|Q7Z3U7|MON2_HUMAN Protein MON2 homolog OS=Homo sapiens OX=9606 GN=MON2 PE=1 SV=3
Q15102	PAFAH1B3	Platelet-activating factor acetylhydrolase IB subunit alpha1	-2.06061	2.27424	+	16.0395	15.9959	14.9037	17.7831	17.622	17.7159	104757	Ether lipid metabolism	Lipase_GDSL_2	Cytoplasm		R-HSA-6811436	COPI-independent Golgi-to-ER retrograde traffic	TAS	Glycerophospholipid metabolism	5.00327e-13	0	5.69175e-13	50.1683	10	10	16	100	0.660959	25734.2	0.00243137	PA1B3_HUMAN	Q15102PAFAH1B3Platelet-activating factor acetylhydrolase IB subunit alpha1PA1B3_HUMAN	>sp|Q15102|PA1B3_HUMAN Platelet-activating factor acetylhydrolase IB subunit alpha1 OS=Homo sapiens OX=9606 GN=PAFAH1B3 PE=1 SV=1
Q9BX40	LSM14B	Protein LSM14 homolog B	-2.05869	1.18125	+	14.022	11.3371	11.9258	14.6384	14.3375	14.485	21184.6		FDF;LSM14							8.78141e-08	0	8.9842e-08	45.2368	5	5	6	66.7	0.175243	42070.7	0.00815248	LS14B_HUMAN	Q9BX40LSM14BProtein LSM14 homolog BLS14B_HUMAN	>sp|Q9BX40|LS14B_HUMAN Protein LSM14 homolog B OS=Homo sapiens OX=9606 GN=LSM14B PE=1 SV=1
Q9BV20	MRI1	Methylthioribose-1-phosphate isomerase	-2.05512	0.948073	+	14.8218	15.0374	11.8932	15.9969	15.9289	15.9921	48155.6	Cysteine and methionine metabolism	IF-2B	Cell projection;Cytoplasm;Nucleus		R-HSA-1237112	Methionine salvage pathway	TAS		1.36925e-14	0	1.86207e-14	51.3553	15	15	19	83.3	0.356131	39149.8	0.0123445	MTNA_HUMAN	Q9BV20MRI1Methylthioribose-1-phosphate isomeraseMTNA_HUMAN	>sp|Q9BV20|MTNA_HUMAN Methylthioribose-1-phosphate isomerase OS=Homo sapiens OX=9606 GN=MRI1 PE=1 SV=1
O96013	PAK4	Serine/threonine-protein kinase PAK 4	-2.05476	1.35169	+	13.5908	11.421	11.6998	14.6726	14.2145	13.989	17764.3	Axon guidance;ErbB signaling pathway;Focal adhesion;Regulation of actin cytoskeleton;Renal cell carcinoma;T cell receptor signaling pathway	PBD;Pkinase	Cytoplasm		R-HSA-428540	Activation of RAC1	IEA	Miscellaneous	1.14046e-11	0	1.18642e-11	49.0592	9	10	11	66.7	0.315153	64072.1	0.00633651	PAK4_HUMAN	O96013PAK4Serine/threonine-protein kinase PAK 4PAK4_HUMAN	>sp|O96013|PAK4_HUMAN Serine/threonine-protein kinase PAK 4 OS=Homo sapiens OX=9606 GN=PAK4 PE=1 SV=1
P13807	GYS1	Glycogen [starch] synthase, muscle	-2.05155	1.36202	+	11.8125	14.0939	12.291	14.9238	14.8682	14.56	25032	Insulin signaling pathway;Starch and sucrose metabolism	Glycogen_syn			R-HSA-3322077	Glycogen synthesis	TAS	Starch and sucrose metabolism	1.37537e-10	0	1.38909e-10	48.1095	6	6	6	66.7	0.242919	83785.5	0.0064077	GYS1_HUMAN	P13807GYS1Glycogen [starch] synthase, muscleGYS1_HUMAN	>sp|P13807|GYS1_HUMAN Glycogen [starch] synthase, muscle OS=Homo sapiens OX=9606 GN=GYS1 PE=1 SV=2
P30046	DDT	D-dopachrome decarboxylase	-2.04862	1.91889	+	16.293	16.5761	15.119	17.7744	18.2816	18.0779	132930		MIF	Cytoplasm						1.22496e-10	0	1.238e-10	48.1552	8	8	15	100	0.675932	12711.8	0.00491176	DOPD_HUMAN	P30046DDTD-dopachrome decarboxylaseDOPD_HUMAN	>sp|P30046|DOPD_HUMAN D-dopachrome decarboxylase OS=Homo sapiens OX=9606 GN=DDT PE=1 SV=3
P00568	AK1	Adenylate kinase isoenzyme 1	-2.04765	2.36809	+	16.0677	15.9495	15.1292	18.1312	17.6555	17.5026	109403	Purine metabolism	ADK	Cytoplasm		R-HSA-499943	Interconversion of nucleotide di- and triphosphates	TAS	Nucleotide interconversion	4.47064e-17	0	9.67122e-17	53.1008	14	16	23	100	0.708038	21634.8	0.00269565	KAD1_HUMAN	P00568AK1Adenylate kinase isoenzyme 1KAD1_HUMAN	>sp|P00568|KAD1_HUMAN Adenylate kinase isoenzyme 1 OS=Homo sapiens OX=9606 GN=AK1 PE=1 SV=3
P07311	ACYP1	Acylphosphatase-1	-2.04337	3.27466	+	13.1736	13.4053	12.8324	15.4069	15.0801	15.0544	21982.4	Aminobenzoate degradation;Pyruvate metabolism	Acylphosphatase						Glycolysis/gluconeogenesis	5.56702e-10	0	5.60264e-10	47.5445	5	5	5	83.3	0.58375	11260.8	0.00442857	ACYP1_HUMAN	P07311ACYP1Acylphosphatase-1ACYP1_HUMAN	>sp|P07311|ACYP1_HUMAN Acylphosphatase-1 OS=Homo sapiens OX=9606 GN=ACYP1 PE=1 SV=2
Q13867	BLMH	Bleomycin hydrolase	-2.04245	0.808985	+	15.8027	13.167	11.8393	15.8192	15.5578	15.5594	52672		Peptidase_C1_2	Cytoplasm		R-HSA-983168	Antigen processing: Ubiquitination & Proteasome degradation	TAS		9.7952e-11	0	9.91402e-11	48.243	8	8	9	66.7	0.100872	52562.2	0.0169636	BLMH_HUMAN	Q13867BLMHBleomycin hydrolaseBLMH_HUMAN	>sp|Q13867|BLMH_HUMAN Bleomycin hydrolase OS=Homo sapiens OX=9606 GN=BLMH PE=1 SV=1
P50238	CRIP1	Cysteine-rich protein 1	-2.04198	2.34974	+	17.496	17.8861	16.8529	19.5936	19.0863	19.681	353820		LIM							1.90209e-09	0	1.91878e-09	47.0257	4	5	11	100	0.696498	8532.82	0.00261972	CRIP1_HUMAN	P50238CRIP1Cysteine-rich protein 1CRIP1_HUMAN	>sp|P50238|CRIP1_HUMAN Cysteine-rich protein 1 OS=Homo sapiens OX=9606 GN=CRIP1 PE=1 SV=3
P30566	ADSL	Adenylosuccinate lyase	-2.04154	2.20619	+	15.9661	15.5918	14.6923	17.6251	17.3427	17.407	88753.3	Alanine, aspartate and glutamate metabolism;Purine metabolism	ADSL_C;Lyase_1			R-HSA-73817	Purine ribonucleoside monophosphate biosynthesis	TAS	Nucleotide interconversion	2.93277e-15	0	4.40536e-15	51.8401	25	27	35	100	0.663087	54889.3	0.00336957	PUR8_HUMAN	P30566ADSLAdenylosuccinate lyasePUR8_HUMAN	>sp|P30566|PUR8_HUMAN Adenylosuccinate lyase OS=Homo sapiens OX=9606 GN=ADSL PE=1 SV=2
Q8NI08	NCOA7	Nuclear receptor coactivator 7	-2.04056	1.75745	+	12.8673	11.659	11.1043	14.0021	13.9145	13.8357	9780.77		LysM;TLD	Nucleus						3.94296e-05	0.000404122	3.78932e-05	41.4197	9	9	10	83.3	0.505949	106162	0.00583754	NCOA7_HUMAN	Q8NI08NCOA7Nuclear receptor coactivator 7NCOA7_HUMAN	>sp|Q8NI08|NCOA7_HUMAN Nuclear receptor coactivator 7 OS=Homo sapiens OX=9606 GN=NCOA7 PE=1 SV=2
Q9P2K8	EIF2AK4	eIF-2-alpha kinase GCN2	-2.03961	2.46322	+	12.6545	12.3324	11.5571	14.1341	14.2932	14.2355	19095.5	Hepatitis C;Measles;Protein processing in endoplasmic reticulum	HGTP_anticodon2;Pkinase;RWD;tRNA-synt_His	Cytoplasm		R-HSA-9633012	Response of EIF2AK4 (GCN2) to amino acid deficiency	IEA	Miscellaneous	0.000133478	0.000775344	0.000122527	40.3556	7	7	7	50	0.055408	186911	0.002976	E2AK4_HUMAN	Q9P2K8EIF2AK4eIF-2-alpha kinase GCN2E2AK4_HUMAN	>sp|Q9P2K8|E2AK4_HUMAN eIF-2-alpha kinase GCN2 OS=Homo sapiens OX=9606 GN=EIF2AK4 PE=1 SV=3
Q5VV41	ARHGEF16	Rho guanine nucleotide exchange factor 16	-2.03752	2.91436	+	12.0122	11.5152	12.2918	14.0772	14.0823	13.7722	11473.1		PH;RhoGEF;SH3_9	Cytoplasm		R-HSA-193648	NRAGE signals death through JNK	TAS		2.55609e-07	0	2.61163e-07	44.6781	11	11	11	66.7	0.473021	80105	0.0035942	ARHGG_HUMAN	Q5VV41ARHGEF16Rho guanine nucleotide exchange factor 16ARHGG_HUMAN	>sp|Q5VV41|ARHGG_HUMAN Rho guanine nucleotide exchange factor 16 OS=Homo sapiens OX=9606 GN=ARHGEF16 PE=1 SV=1
Q9Y547	IFT25	Intraflagellar transport protein 25 homolog	-2.03677	1.84775	+	13.1881	13.4889	11.9197	15.0826	14.7595	14.8648	19849.1		F5_F8_type_C	Cell projection;Cilium		R-HSA-5620924	Intraflagellar transport	TAS		5.36445e-13	0	6.08633e-13	50.1444	3	3	4	83.3	0.506208	16297.3	0.00590354	IFT25_HUMAN	Q9Y547IFT25Intraflagellar transport protein 25 homologIFT25_HUMAN	>sp|Q9Y547|IFT25_HUMAN Intraflagellar transport protein 25 homolog OS=Homo sapiens OX=9606 GN=IFT25 PE=1 SV=1
Q86YV9	HPS6	BLOC-2 complex member HPS6	-2.03589	4.53997	+	11.7843	12.0264	11.9991	14.0873	13.9153	13.9149	16074.7		HPS6;HPS6_C	Cytoplasm;Cytosol;Early endosome membrane;Lysosome membrane;Microsome membrane						0.00272391	0.0035417	0.00184927	36.2457	7	7	7	50	0.0702371	82974.8	0.00563636	HPS6_HUMAN	Q86YV9HPS6BLOC-2 complex member HPS6HPS6_HUMAN	>sp|Q86YV9|HPS6_HUMAN BLOC-2 complex member HPS6 OS=Homo sapiens OX=9606 GN=HPS6 PE=1 SV=1
Q9HAB8	PPCS	Phosphopantothenate--cysteine ligase	-2.03575	3.11477	+	13.5826	13.489	12.9702	15.5187	15.4685	15.1618	25604.5	Pantothenate and CoA biosynthesis	DFP			R-HSA-196783	Coenzyme A biosynthesis	TAS	CoA synthesis	0.000303183	0.000959141	0.000264607	39.5193	10	10	12	83.3	0.572317	34005.1	0.00393651	PPCS_HUMAN	Q9HAB8PPCSPhosphopantothenate--cysteine ligasePPCS_HUMAN	>sp|Q9HAB8|PPCS_HUMAN Phosphopantothenate--cysteine ligase OS=Homo sapiens OX=9606 GN=PPCS PE=1 SV=2
P48147	PREP	Prolyl endopeptidase	-2.03483	2.12307	+	14.2922	14.3421	13.1082	16.0625	15.8611	15.9233	31249.6		Peptidase_S9;Peptidase_S9_N	Cytoplasm					Miscellaneous	3.69148e-16	0	6.497e-16	52.4738	25	25	34	100	0.654392	80699.5	0.00407512	PPCE_HUMAN	P48147PREPProlyl endopeptidasePPCE_HUMAN	>sp|P48147|PPCE_HUMAN Prolyl endopeptidase OS=Homo sapiens OX=9606 GN=PREP PE=1 SV=2
Q13509	TUBB3	Tubulin beta-3 chain	-2.03429	2.67894	+	15.5288	15.4523	14.7136	17.4523	17.0365	17.3087	77864.3	Gap junction;Pathogenic Escherichia coli infection;Phagosome	Tubulin;Tubulin_C	Cell projection;Cytoplasm;Cytoskeleton;Filopodium;Lamellipodium		R-HSA-1445148	Translocation of SLC2A4 (GLUT4) to the plasma membrane	IEA		1.40027e-16	0	2.68975e-16	52.7638	7	9	14	100	0.676869	50432.7	0.00258333	TBB3_HUMAN	Q13509TUBB3Tubulin beta-3 chainTBB3_HUMAN	>sp|Q13509|TBB3_HUMAN Tubulin beta-3 chain OS=Homo sapiens OX=9606 GN=TUBB3 PE=1 SV=2
Q9BT73	PSMG3	Proteasome assembly chaperone 3	-2.03332	0.731874	+	15.0208	14.6787	11.0685	15.9172	15.4877	15.463	40721.8		PAC3			R-HSA-9907900	Proteasome assembly	TAS		4.93429e-11	0	5.02438e-11	48.5086	4	4	6	83.3	0.3212	13104.5	0.02226	PSMG3_HUMAN	Q9BT73PSMG3Proteasome assembly chaperone 3PSMG3_HUMAN	>sp|Q9BT73|PSMG3_HUMAN Proteasome assembly chaperone 3 OS=Homo sapiens OX=9606 GN=PSMG3 PE=1 SV=1
P0CG29;P0CG30	GSTT2;GSTT2B	Glutathione S-transferase theta-2;Glutathione S-transferase theta-2B	-2.03299	2.38202	+	12.7873	12.9915	11.8868	14.6533	14.6479	14.4634	12175.5	Drug metabolism - cytochrome P450;Glutathione metabolism;Metabolism of xenobiotics by cytochrome P450	GST_C;GST_N	Cytoplasm		R-HSA-156590	Glutathione conjugation	TAS	Xenobiotics metabolism	1.23289e-08	0	1.25404e-08	46.1897	3	3	6	100	0.658709	27506.05;27507	0.00265714	GST2_HUMAN;GSTT2_HUMAN	P0CG29;P0CG30GSTT2;GSTT2BGlutathione S-transferase theta-2;Glutathione S-transferase theta-2BGST2_HUMAN;GSTT2_HUMAN	>sp|P0CG29|GST2_HUMAN Glutathione S-transferase theta-2 OS=Homo sapiens OX=9606 GN=GSTT2 PE=1 SV=1;>sp|P0CG30|GSTT2_HUMAN Glutathione S-transferase theta-2B OS=Homo sapiens OX=9606 GN=GSTT2B PE=1 SV=1
P35520	CBS	Cystathionine beta-synthase	-2.03241	2.25311	+	16.2504	16.3086	15.1946	18.1392	17.8775	17.8342	125217	Cysteine and methionine metabolism;Glycine, serine and threonine metabolism	CBS;PALP	Cytoplasm;Nucleus		R-HSA-1614603	Cysteine formation from homocysteine	TAS	Methionine and cysteine metabolism	2.22211e-19	0	1.24031e-18	54.6136	23	23	33	100	0.664356	60586.5	0.00358382	CBS_HUMAN	P35520CBSCystathionine beta-synthaseCBS_HUMAN	>sp|P35520|CBS_HUMAN Cystathionine beta-synthase OS=Homo sapiens OX=9606 GN=CBS PE=1 SV=2
P08237	PFKM	ATP-dependent 6-phosphofructokinase, muscle type	-2.03003	2.28802	+	15.5862	16.0946	14.8448	17.5105	17.6271	17.478	94205.2	Fructose and mannose metabolism;Galactose metabolism;Glycolysis / Gluconeogenesis;Methane metabolism;Pentose phosphate pathway	PFK	Cytoplasm		R-HSA-70171	Glycolysis	TAS	Glycolysis/gluconeogenesis	1.96224e-15	0	3.03206e-15	51.9645	30	32	48	100	0.654618	85182.5	0.00308075	PFKAM_HUMAN	P08237PFKMATP-dependent 6-phosphofructokinase, muscle typePFKAM_HUMAN	>sp|P08237|PFKAM_HUMAN ATP-dependent 6-phosphofructokinase, muscle type OS=Homo sapiens OX=9606 GN=PFKM PE=1 SV=2
Q8WU79	SMAP2	Stromal membrane-associated protein 2	-2.02594	1.54358	+	13.911	13.3547	11.8931	15.1965	15.0572	14.9829	23177.7	Endocytosis	ArfGap	Cytoplasm						1.06831e-06	0	1.08281e-06	43.8748	4	4	5	83.3	0.468611	46785.9	0.00580361	SMAP2_HUMAN	Q8WU79SMAP2Stromal membrane-associated protein 2SMAP2_HUMAN	>sp|Q8WU79|SMAP2_HUMAN Stromal membrane-associated protein 2 OS=Homo sapiens OX=9606 GN=SMAP2 PE=1 SV=1
Q5T447	HECTD3	E3 ubiquitin-protein ligase HECTD3	-2.02484	1.21649	+	13.2416	13.054	10.8259	14.3434	14.5898	14.2628	17109.6		ANAPC10;HECT	Cytoplasm;Perinuclear region		R-HSA-983168	Antigen processing: Ubiquitination & Proteasome degradation	TAS	Miscellaneous	1.86387e-07	0	1.9059e-07	44.8466	7	7	7	66.7	0.376965	97112.9	0.00794845	HECD3_HUMAN	Q5T447HECTD3E3 ubiquitin-protein ligase HECTD3HECD3_HUMAN	>sp|Q5T447|HECD3_HUMAN E3 ubiquitin-protein ligase HECTD3 OS=Homo sapiens OX=9606 GN=HECTD3 PE=1 SV=1
P43487	RANBP1	Ran-specific GTPase-activating protein	-2.0233	2.1021	+	16.2682	16.417	15.4474	18.6187	17.7144	17.8693	136244		Ran_BP1			R-HSA-165054	Rev-mediated nuclear export of HIV RNA	TAS		6.3777e-14	0	7.9603e-14	50.8579	11	13	22	100	0.759207	23310.1	0.00448869	RANG_HUMAN	P43487RANBP1Ran-specific GTPase-activating proteinRANG_HUMAN	>sp|P43487|RANG_HUMAN Ran-specific GTPase-activating protein OS=Homo sapiens OX=9606 GN=RANBP1 PE=1 SV=1
Q03426	MVK	Mevalonate kinase	-2.02068	2.63737	+	11.1093	11.5631	11.3591	12.8494	13.7001	13.5441	10546.8	Peroxisome;Terpenoid backbone biosynthesis	GHMP_kinases_C;GHMP_kinases_N	Cytoplasm;Peroxisome		R-HSA-191273	Cholesterol biosynthesis	TAS	Squalene and cholesterol synthesis	0.00246917	0.00338199	0.00170367	36.4523	3	3	3	50	0.285448	42450.9	0.00240777	KIME_HUMAN	Q03426MVKMevalonate kinaseKIME_HUMAN	>sp|Q03426|KIME_HUMAN Mevalonate kinase OS=Homo sapiens OX=9606 GN=MVK PE=1 SV=1
P19623	SRM	Spermidine synthase	-2.01892	2.37131	+	17.8161	17.565	16.77	19.6772	19.2185	19.3121	344264	Arginine and proline metabolism;beta-Alanine metabolism;Cysteine and methionine metabolism;Glutathione metabolism	Spermine_synt_N;Spermine_synth			R-HSA-351202	Metabolism of polyamines	TAS	Urea cycle	6.71685e-18	0	1.86694e-17	53.6505	18	18	24	100	0.678482	33824.7	0.00253061	SPEE_HUMAN	P19623SRMSpermidine synthaseSPEE_HUMAN	>sp|P19623|SPEE_HUMAN Spermidine synthase OS=Homo sapiens OX=9606 GN=SRM PE=1 SV=1
P63313	TMSB10	Thymosin beta-10	-2.01629	1.86232	+	19.1154	19.2075	17.9489	21.2835	20.4467	20.5905	891208		Thymosin	Cytoplasm;Cytoskeleton						4.60129e-17	0	9.92155e-17	53.0924	3	5	6	100	0.735491	5025.67	0.00582857	TYB10_HUMAN	P63313TMSB10Thymosin beta-10TYB10_HUMAN	>sp|P63313|TYB10_HUMAN Thymosin beta-10 OS=Homo sapiens OX=9606 GN=TMSB10 PE=1 SV=2
Q9H1P3	OSBPL2	Oxysterol-binding protein-related protein 2	-2.01408	2.75659	+	12.9518	12.0498	12.6959	14.5107	14.5875	14.6415	24490.3		Oxysterol_BP	Cell membrane;Cytoplasm;Cytosol;Lipid droplet	Peripheral membrane protein	R-HSA-192105	Synthesis of bile acids and bile salts	TAS		0.00271539	0.0035417	0.00184446	36.2525	3	3	4	50	0.045387	55201.3	0.00266667	OSBL2_HUMAN	Q9H1P3OSBPL2Oxysterol-binding protein-related protein 2OSBL2_HUMAN	>sp|Q9H1P3|OSBL2_HUMAN Oxysterol-binding protein-related protein 2 OS=Homo sapiens OX=9606 GN=OSBPL2 PE=1 SV=1
Q15121	PEA15	Astrocytic phosphoprotein PEA-15	-2.01286	1.49736	+	12.6713	10.7601	12.0675	14.302	13.3926	13.8429	12012		DED	Cytoplasm		R-HSA-112409	RAF-independent MAPK1/3 activation	TAS		9.29098e-18	0	2.45983e-17	53.5572	9	9	10	66.7	0.446372	15040.1	0.00553114	PEA15_HUMAN	Q15121PEA15Astrocytic phosphoprotein PEA-15PEA15_HUMAN	>sp|Q15121|PEA15_HUMAN Astrocytic phosphoprotein PEA-15 OS=Homo sapiens OX=9606 GN=PEA15 PE=1 SV=2
Q86UU1	PHLDB1	Pleckstrin homology-like domain family B member 1	-2.01284	1.17883	+	14.9349	12.2794	13.0186	15.6931	15.2656	15.3128	40386.9		PH							0.000431419	0.0011355	0.000366177	39.1177	5	5	5	66.7	0.217504	151162	0.00790148	PHLB1_HUMAN	Q86UU1PHLDB1Pleckstrin homology-like domain family B member 1PHLB1_HUMAN	>sp|Q86UU1|PHLB1_HUMAN Pleckstrin homology-like domain family B member 1 OS=Homo sapiens OX=9606 GN=PHLDB1 PE=1 SV=1
Q92673	SORL1	Sortilin-related receptor	-2.01036	0.974117	+	11.3918	14.7143	13.3783	15.2869	15.1226	15.1059	27017.5		fn3;Ldl_recept_a;Ldl_recept_b;Sortilin_C;Sortilin-Vps10	Endosome;Golgi apparatus;Membrane;Secreted	Single-pass type I membrane protein	R-HSA-977225	Amyloid fiber formation	TAS		0.00394452	0.00520382	0.0025096	35.3702	8	9	9	83.3	0.392517	248426	0.012314	SORL_HUMAN	Q92673SORL1Sortilin-related receptorSORL_HUMAN	>sp|Q92673|SORL_HUMAN Sortilin-related receptor OS=Homo sapiens OX=9606 GN=SORL1 PE=1 SV=2
P21266	GSTM3	Glutathione S-transferase Mu 3	-2.00584	2.64769	+	16.8781	17.218	16.2639	18.9239	18.6716	18.782	226568	Drug metabolism - cytochrome P450;Glutathione metabolism;Metabolism of xenobiotics by cytochrome P450	GST_C;GST_N	Cytoplasm		R-HSA-156590	Glutathione conjugation	TAS	Xenobiotics metabolism	2.39388e-17	0	5.57758e-17	53.2832	23	24	38	100	0.658012	26559.6	0.0022963	GSTM3_HUMAN	P21266GSTM3Glutathione S-transferase Mu 3GSTM3_HUMAN	>sp|P21266|GSTM3_HUMAN Glutathione S-transferase Mu 3 OS=Homo sapiens OX=9606 GN=GSTM3 PE=1 SV=3
P30154	PPP2R1B	Serine/threonine-protein phosphatase 2A 65 kDa regulatory subunit A beta isoform	-2.00525	1.57589	+	13.2928	12.1333	11.2926	14.3908	14.2046	14.1391	16461.7	Adrenergic signaling in cardiomyocytes;AMPK signaling pathway;Cell cycle;Cell cycle - yeast;Chagas disease;Chagas disease (American trypanosomiasis);Dopaminergic synapse;Hepatitis C;Hippo signaling pathway;Human papillomavirus infection;Long-term depression;Meiosis - yeast;mRNA surveillance pathway;Oocyte meiosis;PI3K-Akt signaling pathway;Sphingolipid signaling pathway;T cell receptor signaling …	HEAT;HEAT_2			R-HSA-113501	Inhibition of replication initiation of damaged DNA by RB1/E2F1	TAS	Miscellaneous	1.91504e-06	0	1.93102e-06	43.5251	10	10	10	66.7	0.288616	66213.5	0.00595885	2AAB_HUMAN	P30154PPP2R1BSerine/threonine-protein phosphatase 2A 65 kDa regulatory subunit A beta isoform2AAB_HUMAN	>sp|P30154|2AAB_HUMAN Serine/threonine-protein phosphatase 2A 65 kDa regulatory subunit A beta isoform OS=Homo sapiens OX=9606 GN=PPP2R1B PE=1 SV=3
P07741	APRT	Adenine phosphoribosyltransferase	-2.00115	2.61438	+	16.7885	16.8551	16.0243	18.8046	18.4374	18.4294	192772	Purine metabolism	Pribosyltran	Cytoplasm		R-HSA-6798695	Neutrophil degranulation	TAS	Nucleotide salvage pathway	2.98551e-17	0	6.77018e-17	53.2189	14	15	22	100	0.671416	19607.8	0.0032069	APT_HUMAN	P07741APRTAdenine phosphoribosyltransferaseAPT_HUMAN	>sp|P07741|APT_HUMAN Adenine phosphoribosyltransferase OS=Homo sapiens OX=9606 GN=APRT PE=1 SV=2
P17174	GOT1	Aspartate aminotransferase, cytoplasmic	-1.99973	1.96679	+	16.7282	16.6051	15.4436	18.5941	18.1597	18.0223	156829	Alanine, aspartate and glutamate metabolism;Arginine and proline metabolism;Cysteine and methionine metabolism;Phenylalanine metabolism;Phenylalanine, tyrosine and tryptophan biosynthesis;Tyrosine metabolism	Aminotran_1_2	Cytoplasm		R-HSA-1237112	Methionine salvage pathway	IEA	Methionine and cysteine metabolism	2.53031e-22	0	1.70718e-20	56.4599	24	25	35	100	0.680833	46247.5	0.0048231	AATC_HUMAN	P17174GOT1Aspartate aminotransferase, cytoplasmicAATC_HUMAN	>sp|P17174|AATC_HUMAN Aspartate aminotransferase, cytoplasmic OS=Homo sapiens OX=9606 GN=GOT1 PE=1 SV=3
Q08AG7	MZT1	Mitotic-spindle organizing protein 1	-1.99543	1.73356	+	13.4147	12.5697	11.7308	14.206	14.6874	14.8082	24275.1		MOZART1	Centrosome;Cytoplasm;Cytoskeleton;Microtubule organizing center;Spindle		R-HSA-380270	Recruitment of mitotic centrosome proteins and complexes	TAS		0.001049	0.00183554	0.000814547	37.943	2	2	2	50	0.207569	8478.74	0.00574564	MZT1_HUMAN	Q08AG7MZT1Mitotic-spindle organizing protein 1MZT1_HUMAN	>sp|Q08AG7|MZT1_HUMAN Mitotic-spindle organizing protein 1 OS=Homo sapiens OX=9606 GN=MZT1 PE=1 SV=2
Q9UBB6	NCDN	Neurochondrin	-1.99376	3.0141	+	14.9019	14.7465	14.1745	16.6748	16.4788	16.6507	49823.2		Neurochondrin	Cell projection;Cytoplasm;Cytosol;Dendrite						1.03303e-09	0	1.04035e-09	47.2862	19	19	24	100	0.655661	78864.2	0.00354286	NCDN_HUMAN	Q9UBB6NCDNNeurochondrinNCDN_HUMAN	>sp|Q9UBB6|NCDN_HUMAN Neurochondrin OS=Homo sapiens OX=9606 GN=NCDN PE=1 SV=1
Q8IWE2	FAM114A1	Protein NOXP20	-1.98994	1.78203	+	13.2838	13.3434	11.8135	14.8454	14.8107	14.7544	18919.1		DUF719	Cytoplasm						3.98563e-13	0	4.57478e-13	50.2459	14	14	19	83.3	0.476138	60741.7	0.00560215	NXP20_HUMAN	Q8IWE2FAM114A1Protein NOXP20NXP20_HUMAN	>sp|Q8IWE2|NXP20_HUMAN Protein NOXP20 OS=Homo sapiens OX=9606 GN=FAM114A1 PE=1 SV=2
P52895	AKR1C2	Aldo-keto reductase family 1 member C2	-1.98768	2.0008	+	15.7315	16.4977	15.0367	17.598	17.909	17.7219	110152	Metabolism of xenobiotics by cytochrome P450;Steroid hormone biosynthesis	Aldo_ket_red	Cytoplasm		R-HSA-193368	Synthesis of bile acids and bile salts via 7alpha-hydroxycholesterol	TAS	Steroid metabolism	9.67137e-18	0	2.54564e-17	53.5456	16	19	34	100	0.648783	36735.3	0.00502256	AK1C2_HUMAN	P52895AKR1C2Aldo-keto reductase family 1 member C2AK1C2_HUMAN	>sp|P52895|AK1C2_HUMAN Aldo-keto reductase family 1 member C2 OS=Homo sapiens OX=9606 GN=AKR1C2 PE=1 SV=3
P23381	WARS1	Tryptophan--tRNA ligase, cytoplasmic	-1.98675	1.69785	+	18.2107	17.9227	16.6377	19.9933	19.4849	19.2531	392879	Aminoacyl-tRNA biosynthesis;Tryptophan metabolism	tRNA-synt_1b;WHEP-TRS	Cytoplasm		R-HSA-379716	Cytosolic tRNA aminoacylation	TAS	Aminoacyl-tRNA biosynthesis	5.75682e-21	0	1.03774e-19	55.6183	34	37	58	100	0.694514	53165.4	0.00565967	SYWC_HUMAN	P23381WARS1Tryptophan--tRNA ligase, cytoplasmicSYWC_HUMAN	>sp|P23381|SYWC_HUMAN Tryptophan--tRNA ligase, cytoplasmic OS=Homo sapiens OX=9606 GN=WARS1 PE=1 SV=2
Q9Y217	MTMR6	Phosphatidylinositol-3,5-bisphosphate 3-phosphatase MTMR6	-1.98664	1.23158	+	13.1177	12.4898	10.6055	13.9303	14.097	14.1457	14488.9	Fructose and mannose metabolism	Myotub-related	Cell projection;Cytoplasm;Endoplasmic reticulum;Endoplasmic reticulum-Golgi intermediate compartment;Perinuclear region;Ruffle membrane	Peripheral membrane protein	R-HSA-1660499	Synthesis of PIPs at the plasma membrane	TAS	Inositol phosphate metabolism	1.32828e-07	0	1.35888e-07	45.0241	7	7	7	66.7	0.281756	71967.9	0.00790769	MTMR6_HUMAN	Q9Y217MTMR6Phosphatidylinositol-3,5-bisphosphate 3-phosphatase MTMR6MTMR6_HUMAN	>sp|Q9Y217|MTMR6_HUMAN Phosphatidylinositol-3,5-bisphosphate 3-phosphatase MTMR6 OS=Homo sapiens OX=9606 GN=MTMR6 PE=1 SV=3
Q8TF64	GIPC3	PDZ domain-containing protein GIPC3	-1.98457	1.72815	+	12.2707	10.8242	12.4612	13.8607	13.901	13.7481	14629.5		PDZ							0.00343335	0.00487635	0.00223933	35.7181	5	5	5	50	0.054307	33981.6	0.00564706	GIPC3_HUMAN	Q8TF64GIPC3PDZ domain-containing protein GIPC3GIPC3_HUMAN	>sp|Q8TF64|GIPC3_HUMAN PDZ domain-containing protein GIPC3 OS=Homo sapiens OX=9606 GN=GIPC3 PE=1 SV=1
Q96C90	PPP1R14B	Protein phosphatase 1 regulatory subunit 14B	-1.98208	1.81216	+	14.2986	13.6463	13.0817	16.3034	15.1526	15.5169	26006.3		PP1_inhibitor	Cytoplasm						5.14531e-16	0	8.80826e-16	52.3736	6	6	9	100	0.787647	15910.9	0.00580501	PP14B_HUMAN	Q96C90PPP1R14BProtein phosphatase 1 regulatory subunit 14BPP14B_HUMAN	>sp|Q96C90|PP14B_HUMAN Protein phosphatase 1 regulatory subunit 14B OS=Homo sapiens OX=9606 GN=PPP1R14B PE=1 SV=3
P08243	ASNS	Asparagine synthetase [glutamine-hydrolyzing]	-1.98162	1.58628	+	19.0383	18.678	17.4385	20.9623	20.1961	19.9413	680269	Alanine, aspartate and glutamate metabolism;Nitrogen metabolism	Asn_synthase;GATase_7			R-HSA-380994	ATF4 activates genes in response to endoplasmic reticulum stress	IEA	Alanine and aspartate metabolism	9.85135e-20	0	6.87035e-19	54.8395	32	41	60	100	0.754203	64369.9	0.00587424	ASNS_HUMAN	P08243ASNSAsparagine synthetase [glutamine-hydrolyzing]ASNS_HUMAN	>sp|P08243|ASNS_HUMAN Asparagine synthetase [glutamine-hydrolyzing] OS=Homo sapiens OX=9606 GN=ASNS PE=1 SV=4
P51580	TPMT	Thiopurine S-methyltransferase	-1.98007	2.09174	+	12.3697	13.5256	12.7721	15.1481	14.4313	15.0281	18574.6	Drug metabolism - other enzymes	TPMT	Cytoplasm		R-HSA-156581	Methylation	TAS	Miscellaneous	0.000184566	0.000775344	0.00016645	40.0394	3	3	4	83.3	0.582592	28180.3	0.00509244	TPMT_HUMAN	P51580TPMTThiopurine S-methyltransferaseTPMT_HUMAN	>sp|P51580|TPMT_HUMAN Thiopurine S-methyltransferase OS=Homo sapiens OX=9606 GN=TPMT PE=1 SV=1
P09488	GSTM1	Glutathione S-transferase Mu 1	-1.97797	2.21513	+	15.9601	16.0632	14.9286	17.7663	17.6608	17.4588	102099	Drug metabolism - cytochrome P450;Glutathione metabolism;Metabolism of xenobiotics by cytochrome P450	GST_C_3;GST_N	Cytoplasm		R-HSA-156590	Glutathione conjugation	TAS	Xenobiotics metabolism	1.32659e-19	0	8.50545e-19	54.757	16	17	25	100	0.649254	25711.8	0.00352607	GSTM1_HUMAN	P09488GSTM1Glutathione S-transferase Mu 1GSTM1_HUMAN	>sp|P09488|GSTM1_HUMAN Glutathione S-transferase Mu 1 OS=Homo sapiens OX=9606 GN=GSTM1 PE=1 SV=3
P00966	ASS1	Argininosuccinate synthase	-1.97173	1.56062	+	16.9767	17.6184	15.7472	18.6125	19.1315	18.5135	222995	Alanine, aspartate and glutamate metabolism;Arginine and proline metabolism	Arginosuc_synth	Cytoplasm;Cytosol		R-HSA-70635	Urea cycle	TAS	Alanine and aspartate metabolism	2.39707e-19	0	1.312e-18	54.5925	24	25	40	100	0.672944	46530.4	0.00552672	ASSY_HUMAN	P00966ASS1Argininosuccinate synthaseASSY_HUMAN	>sp|P00966|ASSY_HUMAN Argininosuccinate synthase OS=Homo sapiens OX=9606 GN=ASS1 PE=1 SV=2
Q7Z7A3	CTU1	Cytoplasmic tRNA 2-thiolation protein 1	-1.9704	1.76915	+	13.0858	11.7268	11.7836	14.5752	13.7732	14.159	11299.7	Sulfur relay system	ATP_bind_3;zn-ribbon_14	Cytoplasm		R-HSA-6782315	tRNA modification in the nucleus and cytosol	TAS		0.000594165	0.00150319	0.000489987	38.7251	4	4	4	83.3	0.594131	36450	0.00589258	CTU1_HUMAN	Q7Z7A3CTU1Cytoplasmic tRNA 2-thiolation protein 1CTU1_HUMAN	>sp|Q7Z7A3|CTU1_HUMAN Cytoplasmic tRNA 2-thiolation protein 1 OS=Homo sapiens OX=9606 GN=CTU1 PE=1 SV=1
P25440	BRD2	Bromodomain-containing protein 2	-1.96988	0.929435	+	15.1638	12.1894	12.229	15.0765	15.3747	15.0405	36710		BET;Bromodomain	Nucleus		R-HSA-8951936	RUNX3 regulates p14-ARF	TAS		1.94648e-14	0	2.59258e-14	51.2428	12	12	14	66.7	0.10734	88060.8	0.0131993	BRD2_HUMAN	P25440BRD2Bromodomain-containing protein 2BRD2_HUMAN	>sp|P25440|BRD2_HUMAN Bromodomain-containing protein 2 OS=Homo sapiens OX=9606 GN=BRD2 PE=1 SV=2
P11413	G6PD	Glucose-6-phosphate 1-dehydrogenase	-1.96715	2.23373	+	17.4926	18.49	17.5385	19.4689	20.0036	19.95	464058	Glutathione metabolism;Pentose phosphate pathway	G6PD_C;G6PD_N			R-HSA-5628897	TP53 Regulates Metabolic Genes	TAS	Pentose phosphate pathway	6.96183e-15	0	9.87329e-15	51.5697	45	51	81	100	0.672248	59256.8	0.00295238	G6PD_HUMAN	P11413G6PDGlucose-6-phosphate 1-dehydrogenaseG6PD_HUMAN	>sp|P11413|G6PD_HUMAN Glucose-6-phosphate 1-dehydrogenase OS=Homo sapiens OX=9606 GN=G6PD PE=1 SV=4
P50548	ERF	ETS domain-containing transcription factor ERF	-1.96667	1.11512	+	11.2618	14.0801	13.1369	14.7709	14.8754	14.7323	25087.5		Ets	Nucleus		R-HSA-2559585	Oncogene Induced Senescence	IEA		0.00391062	0.00520382	0.00249189	35.3927	4	4	4	66.7	0.22135	58703	0.00918618	ERF_HUMAN	P50548ERFETS domain-containing transcription factor ERFERF_HUMAN	>sp|P50548|ERF_HUMAN ETS domain-containing transcription factor ERF OS=Homo sapiens OX=9606 GN=ERF PE=1 SV=2
Q8IUI8	CRLF3	Cytokine receptor-like factor 3	-1.95963	1.57666	+	13.1635	12.0482	11.8264	15.0847	13.8169	14.0154	20250.6			Cytoplasm						0.000152031	0.000775344	0.000138615	40.2306	5	5	5	50	0.509582	49765.9	0.00559073	CRLF3_HUMAN	Q8IUI8CRLF3Cytokine receptor-like factor 3CRLF3_HUMAN	>sp|Q8IUI8|CRLF3_HUMAN Cytokine receptor-like factor 3 OS=Homo sapiens OX=9606 GN=CRLF3 PE=1 SV=2
Q96EK6	GNPNAT1	Glucosamine 6-phosphate N-acetyltransferase	-1.95932	1.60783	+	15.7864	15.2531	14.1225	17.5088	16.5962	16.935	67083.6	Amino sugar and nucleotide sugar metabolism	Acetyltransf_1	Endosome membrane;Golgi apparatus membrane	Peripheral membrane protein	R-HSA-446210	Synthesis of UDP-N-acetyl-glucosamine	TAS	Aminosugar metabolism	1.23794e-12	0	1.3635e-12	49.8552	10	11	15	100	0.715126	20749.1	0.00588618	GNA1_HUMAN	Q96EK6GNPNAT1Glucosamine 6-phosphate N-acetyltransferaseGNA1_HUMAN	>sp|Q96EK6|GNA1_HUMAN Glucosamine 6-phosphate N-acetyltransferase OS=Homo sapiens OX=9606 GN=GNPNAT1 PE=1 SV=1
Q9H1Z4	WDR13	WD repeat-containing protein 13	-1.95786	0.999927	+	14.4822	11.7089	14.3585	15.7761	15.4121	15.2349	33988.8		WD40	Nucleus						7.39208e-11	0	7.49816e-11	48.3527	9	9	9	83.3	0.403578	53715.1	0.0122449	WDR13_HUMAN	Q9H1Z4WDR13WD repeat-containing protein 13WDR13_HUMAN	>sp|Q9H1Z4|WDR13_HUMAN WD repeat-containing protein 13 OS=Homo sapiens OX=9606 GN=WDR13 PE=1 SV=3
O95149	SNUPN	Snurportin-1	-1.95049	2.64098	+	12.8514	12.8028	11.9894	14.5595	14.4973	14.4382	17398	RNA transport	Snurportin1	Cytoplasm;Nucleus		R-HSA-191859	snRNP Assembly	TAS		0.00484869	0.00669643	0.00297458	34.8006	4	4	5	66.7	0.412354	41142.5	0.00304918	SPN1_HUMAN	O95149SNUPNSnurportin-1SPN1_HUMAN	>sp|O95149|SPN1_HUMAN Snurportin-1 OS=Homo sapiens OX=9606 GN=SNUPN PE=1 SV=1
P04818	TYMS	Thymidylate synthase	-1.94943	3.23275	+	14.4842	14.6794	14.0203	16.2956	16.3715	16.3652	42329.4	One carbon pool by folate;Pyrimidine metabolism	Thymidylat_synt	Cytoplasm;Mitochondrion;Mitochondrion inner membrane;Mitochondrion matrix;Nucleus		R-HSA-499943	Interconversion of nucleotide di- and triphosphates	TAS	Nucleotide interconversion	3.76484e-09	0	3.8082e-09	46.7273	13	13	17	100	0.641921	35716	0.00375758	TYSY_HUMAN	P04818TYMSThymidylate synthaseTYSY_HUMAN	>sp|P04818|TYSY_HUMAN Thymidylate synthase OS=Homo sapiens OX=9606 GN=TYMS PE=1 SV=3
P32929	CTH	Cystathionine gamma-lyase	-1.94772	1.12094	+	14.5563	13.5591	11.9822	15.9562	15.0866	14.8979	20733.9	Cysteine and methionine metabolism;Glycine, serine and threonine metabolism;Nitrogen metabolism;Selenocompound metabolism	Cys_Met_Meta_PP	Cytoplasm		R-HSA-1614558	Degradation of cysteine and homocysteine	TAS	Methionine and cysteine metabolism	1.53378e-14	0	2.07171e-14	51.3191	20	20	28	100	0.737595	44508	0.00930367	CGL_HUMAN	P32929CTHCystathionine gamma-lyaseCGL_HUMAN	>sp|P32929|CGL_HUMAN Cystathionine gamma-lyase OS=Homo sapiens OX=9606 GN=CTH PE=1 SV=3
Q5JS54	PSMG4	Proteasome assembly chaperone 4	-1.94566	1.65977	+	13.9855	13.7744	12.3167	15.4946	15.2587	15.1603	20619.2		PAC4			R-HSA-9907900	Proteasome assembly	TAS		8.61393e-11	0	8.72672e-11	48.2932	6	6	10	100	0.631209	13774.7	0.00561017	PSMG4_HUMAN	Q5JS54PSMG4Proteasome assembly chaperone 4PSMG4_HUMAN	>sp|Q5JS54|PSMG4_HUMAN Proteasome assembly chaperone 4 OS=Homo sapiens OX=9606 GN=PSMG4 PE=1 SV=2
Q9H267	VPS33B	Vacuolar protein sorting-associated protein 33B	-1.94427	1.17777	+	14.2162	13.767	11.6981	15.1245	15.1524	15.2372	26605.6		Sec1	Clathrin-coated vesicle;Cytoplasmic vesicle;Early endosome;Late endosome membrane;Lysosome membrane;Recycling endosome	Peripheral membrane protein	R-HSA-9636383	Prevention of phagosomal-lysosomal fusion	TAS		7.72858e-11	0	7.83656e-11	48.3354	14	14	16	83.3	0.396102	70585.3	0.00848528	VP33B_HUMAN	Q9H267VPS33BVacuolar protein sorting-associated protein 33BVP33B_HUMAN	>sp|Q9H267|VP33B_HUMAN Vacuolar protein sorting-associated protein 33B OS=Homo sapiens OX=9606 GN=VPS33B PE=1 SV=2
P23921	RRM1	Ribonucleoside-diphosphate reductase large subunit	-1.94214	2.42709	+	16.9435	17.617	16.6552	18.7322	19.086	19.2239	270066	Glutathione metabolism;Purine metabolism;Pyrimidine metabolism	ATP-cone;Ribonuc_red_lgC;Ribonuc_red_lgN	Cytoplasm		R-HSA-499943	Interconversion of nucleotide di- and triphosphates	TAS	Nucleotide interconversion	8.1901e-19	0	3.35195e-18	54.2484	43	46	67	100	0.661142	90070.1	0.00380368	RIR1_HUMAN	P23921RRM1Ribonucleoside-diphosphate reductase large subunitRIR1_HUMAN	>sp|P23921|RIR1_HUMAN Ribonucleoside-diphosphate reductase large subunit OS=Homo sapiens OX=9606 GN=RRM1 PE=1 SV=1
Q9BU02	THTPA	Thiamine-triphosphatase	-1.93832	3.33447	+	12.3406	12.6104	12.0635	14.456	14.2419	14.1316	19845.1	Thiamine metabolism	CYTH	Cytoplasm		R-HSA-196819	Vitamin B1 (thiamin) metabolism	TAS	Thiamine metabolism	0.00726613	0.00940544	0.0042061	33.4538	2	2	2	50	0.116086	25565.9	0.003875	THTPA_HUMAN	Q9BU02THTPAThiamine-triphosphataseTHTPA_HUMAN	>sp|Q9BU02|THTPA_HUMAN Thiamine-triphosphatase OS=Homo sapiens OX=9606 GN=THTPA PE=1 SV=3
P17858	PFKL	ATP-dependent 6-phosphofructokinase, liver type	-1.93285	2.53525	+	17.147	17.7952	16.7789	19.1999	19.1956	19.1241	302543	Fructose and mannose metabolism;Galactose metabolism;Glycolysis / Gluconeogenesis;Methane metabolism;Pentose phosphate pathway	PFK	Cytoplasm		R-HSA-6798695	Neutrophil degranulation	TAS	Glycolysis/gluconeogenesis	1.39657e-12	0	1.53223e-12	49.8131	29	31	43	100	0.633593	85018.4	0.0026014	PFKAL_HUMAN	P17858PFKLATP-dependent 6-phosphofructokinase, liver typePFKAL_HUMAN	>sp|P17858|PFKAL_HUMAN ATP-dependent 6-phosphofructokinase, liver type OS=Homo sapiens OX=9606 GN=PFKL PE=1 SV=6
Q93015	NAA80	N-alpha-acetyltransferase 80	-1.9327	2.56399	+	11.713	11.6103	12.5152	13.8748	13.9889	13.7729	8146.55		Acetyltransf_1	Cytoplasm;Cytosol						3.83192e-05	0.000404122	3.68544e-05	41.4427	4	4	5	83.3	0.631814	31445.3	0.00267626	NAA80_HUMAN	Q93015NAA80N-alpha-acetyltransferase 80NAA80_HUMAN	>sp|Q93015|NAA80_HUMAN N-alpha-acetyltransferase 80 OS=Homo sapiens OX=9606 GN=NAA80 PE=1 SV=2
Q9H446	RWDD1	RWD domain-containing protein 1	-1.93226	2.0087	+	13.2499	12.2172	11.8615	14.4234	14.3734	14.3286	17485.1		RWD			R-HSA-9629569	Protein hydroxylation	TAS		0.00051809	0.00132375	0.000432736	38.8968	5	5	5	66.7	0.314838	27939.5	0.00542466	RWDD1_HUMAN	Q9H446RWDD1RWD domain-containing protein 1RWDD1_HUMAN	>sp|Q9H446|RWDD1_HUMAN RWD domain-containing protein 1 OS=Homo sapiens OX=9606 GN=RWDD1 PE=1 SV=1
Q8NB16	MLKL	Mixed lineage kinase domain-like protein	-1.93206	1.0945	+	14.5775	12.0925	12.1058	15.015	14.8009	14.756	28277.1		PK_Tyr_Ser-Thr	Cell membrane;Cytoplasm		R-HSA-3295583	TRP channels	TAS		2.61566e-06	0	2.62917e-06	43.3323	9	9	10	66.7	0.125689	54479.1	0.00990578	MLKL_HUMAN	Q8NB16MLKLMixed lineage kinase domain-like proteinMLKL_HUMAN	>sp|Q8NB16|MLKL_HUMAN Mixed lineage kinase domain-like protein OS=Homo sapiens OX=9606 GN=MLKL PE=1 SV=1
O15084	ANKRD28	Serine/threonine-protein phosphatase 6 regulatory ankyrin repeat subunit A	-1.93086	2.9973	+	13.2921	12.7794	12.7379	15.1393	14.7067	14.7561	17987.7		Ank;Ank_2;Ank_4	Nucleoplasm;Nucleus		R-HSA-171319	Telomere Extension By Telomerase	TAS		1.42775e-07	0	1.46054e-07	44.9866	14	14	19	83.3	0.578401	112966	0.00291765	ANR28_HUMAN	O15084ANKRD28Serine/threonine-protein phosphatase 6 regulatory ankyrin repeat subunit AANR28_HUMAN	>sp|O15084|ANR28_HUMAN Serine/threonine-protein phosphatase 6 regulatory ankyrin repeat subunit A OS=Homo sapiens OX=9606 GN=ANKRD28 PE=1 SV=5
P42574	CASP3	Caspase-3	-1.92649	1.64013	+	13.6506	13.4075	11.9384	14.8835	14.8918	15.0006	21127	Alzheimer's disease;Amoebiasis;Amyotrophic lateral sclerosis (ALS);Apoptosis;Colorectal cancer;Epithelial cell signaling in Helicobacter pylori infection;Huntington's disease;ko05152;MAPK signaling pathway;Natural killer cell mediated cytotoxicity;p53 signaling pathway;Parkinson's disease;Pathways in cancer;Toxoplasmosis;Viral myocarditis	Peptidase_C14	Cytoplasm		R-HSA-111459	Activation of caspases through apoptosome-mediated cleavage	TAS		0.000239864	0.000775344	0.000212801	39.7707	5	5	6	83.3	0.453669	31607.9	0.00592229	CASP3_HUMAN	P42574CASP3Caspase-3CASP3_HUMAN	>sp|P42574|CASP3_HUMAN Caspase-3 OS=Homo sapiens OX=9606 GN=CASP3 PE=1 SV=2
P26639	TARS1	Threonine--tRNA ligase 1, cytoplasmic	-1.92413	1.91514	+	19.5007	19.3671	18.1932	21.2482	20.7765	20.8086	1.03585e+06	Aminoacyl-tRNA biosynthesis	HGTP_anticodon;TGS;tRNA_SAD;tRNA-synt_2b	Cytoplasm		R-HSA-379716	Cytosolic tRNA aminoacylation	TAS	Aminoacyl-tRNA biosynthesis	2.91514e-23	0	5.64422e-21	57.0332	57	69	112	100	0.654052	83435.1	0.00564841	SYTC_HUMAN	P26639TARS1Threonine--tRNA ligase 1, cytoplasmicSYTC_HUMAN	>sp|P26639|SYTC_HUMAN Threonine--tRNA ligase 1, cytoplasmic OS=Homo sapiens OX=9606 GN=TARS1 PE=1 SV=3
P30085	CMPK1	UMP-CMP kinase	-1.92392	2.13001	+	15.993	15.6057	14.7561	17.6087	17.2362	17.2816	87290.1	Pyrimidine metabolism	ADK	Cytoplasm;Nucleus		R-HSA-499943	Interconversion of nucleotide di- and triphosphates	TAS	Nucleotide interconversion	1.07563e-18	0	4.15533e-18	54.1716	12	14	19	100	0.644832	22222.3	0.00490688	KCY_HUMAN	P30085CMPK1UMP-CMP kinaseKCY_HUMAN	>sp|P30085|KCY_HUMAN UMP-CMP kinase OS=Homo sapiens OX=9606 GN=CMPK1 PE=1 SV=3
Q9BWH6	RPAP1	RNA polymerase II-associated protein 1	-1.92166	2.2464	+	12.8026	12.9838	11.8587	14.3539	14.5916	14.4647	14657.3		RPAP1_C;RPAP1_N	Nucleus						1.04196e-06	0	1.0563e-06	43.8894	13	13	15	83.3	0.502859	152755	0.00446847	RPAP1_HUMAN	Q9BWH6RPAP1RNA polymerase II-associated protein 1RPAP1_HUMAN	>sp|Q9BWH6|RPAP1_HUMAN RNA polymerase II-associated protein 1 OS=Homo sapiens OX=9606 GN=RPAP1 PE=1 SV=3
Q06210	GFPT1	Glutamine--fructose-6-phosphate aminotransferase [isomerizing] 1	-1.91903	2.19513	+	16.2899	16.2882	15.2995	18.1698	17.8492	17.6156	123891	Alanine, aspartate and glutamate metabolism;Amino sugar and nucleotide sugar metabolism	GATase_6;SIS			R-HSA-381038	XBP1(S) activates chaperone genes	TAS	Aminosugar metabolism	2.28749e-19	0	1.26723e-18	54.6056	37	38	59	100	0.660254	78806.4	0.00524675	GFPT1_HUMAN	Q06210GFPT1Glutamine--fructose-6-phosphate aminotransferase [isomerizing] 1GFPT1_HUMAN	>sp|Q06210|GFPT1_HUMAN Glutamine--fructose-6-phosphate aminotransferase [isomerizing] 1 OS=Homo sapiens OX=9606 GN=GFPT1 PE=1 SV=3
Q6XQN6	NAPRT	Nicotinate phosphoribosyltransferase	-1.91536	2.5661	+	14.9539	15.1656	14.2883	16.4947	16.8999	16.7593	55502.8	Nicotinate and nicotinamide metabolism	NAPRTase_C;NAPRTase_N	Cytoplasm;Cytosol		R-HSA-197264	Nicotinamide salvaging	TAS	NAD metabolism	3.20883e-13	0	3.7158e-13	50.3195	20	22	28	100	0.647104	57578.2	0.00254795	PNCB_HUMAN	Q6XQN6NAPRTNicotinate phosphoribosyltransferasePNCB_HUMAN	>sp|Q6XQN6|PNCB_HUMAN Nicotinate phosphoribosyltransferase OS=Homo sapiens OX=9606 GN=NAPRT PE=1 SV=2
Q15048	LRRC14	Leucine-rich repeat-containing protein 14	-1.91321	1.13654	+	11.8798	9.41369	11.6673	12.7921	13.0161	12.8922	6405.27		LRR_6	Cytoplasm		R-HSA-9758274	Regulation of NF-kappa B signaling	TAS		0.000393424	0.0011355	0.000336498	39.2256	2	2	2	66.7	0.299973	54513.3	0.00928302	LRC14_HUMAN	Q15048LRRC14Leucine-rich repeat-containing protein 14LRC14_HUMAN	>sp|Q15048|LRC14_HUMAN Leucine-rich repeat-containing protein 14 OS=Homo sapiens OX=9606 GN=LRRC14 PE=1 SV=1
O15305	PMM2	Phosphomannomutase 2	-1.91237	2.15933	+	16.0398	15.8166	14.9058	17.765	17.2875	17.4468	95524.5	Amino sugar and nucleotide sugar metabolism;Fructose and mannose metabolism	PMM	Cytoplasm		R-HSA-4043911	Defective PMM2 causes PMM2-CDG	TAS	Fructose and mannose metabolism	2.39699e-14	0	3.15459e-14	51.1759	15	15	20	100	0.650408	28082.1	0.00494694	PMM2_HUMAN	O15305PMM2Phosphomannomutase 2PMM2_HUMAN	>sp|O15305|PMM2_HUMAN Phosphomannomutase 2 OS=Homo sapiens OX=9606 GN=PMM2 PE=1 SV=1
Q6PL24	TMED8	Protein TMED8	-1.91234	1.72794	+	11.1635	12.8751	11.9534	14.0456	13.7916	13.8919	12863.8		GOLD_2							0.00661029	0.00893911	0.00386959	33.8007	4	4	5	66.7	0.306007	35740.5	0.00559649	TMED8_HUMAN	Q6PL24TMED8Protein TMED8TMED8_HUMAN	>sp|Q6PL24|TMED8_HUMAN Protein TMED8 OS=Homo sapiens OX=9606 GN=TMED8 PE=1 SV=1
P19793	RXRA	Retinoic acid receptor RXR-alpha	-1.91189	0.792671	+	11.8749	15.2843	12.1218	14.6336	15.1353	15.2479	34522.4	Adipocytokine signaling pathway;Bile secretion;Hepatitis C;Non-small cell lung cancer;Pathways in cancer;PPAR signaling pathway;Small cell lung cancer;Thyroid cancer	Hormone_recep;Nuc_recep-AF1;zf-C4	Nucleus		R-HSA-1368082	RORA activates gene expression	IEA	Miscellaneous	0.00231065	0.00285714	0.00161131	36.5868	2	2	2	66.7	0.189318	50811.3	0.0201755	RXRA_HUMAN	P19793RXRARetinoic acid receptor RXR-alphaRXRA_HUMAN	>sp|P19793|RXRA_HUMAN Retinoic acid receptor RXR-alpha OS=Homo sapiens OX=9606 GN=RXRA PE=1 SV=1
O60678	PRMT3	Protein arginine N-methyltransferase 3	-1.91031	3.06606	+	15.547	15.15	14.9603	17.3702	17.0664	16.9517	73950.1		PrmA	Cytoplasm		R-HSA-3214858	RMTs methylate histone arginines	TAS		2.66985e-20	0	2.78943e-19	55.1994	17	17	23	100	0.653366	59903.2	0.00295238	ANM3_HUMAN	O60678PRMT3Protein arginine N-methyltransferase 3ANM3_HUMAN	>sp|O60678|ANM3_HUMAN Protein arginine N-methyltransferase 3 OS=Homo sapiens OX=9606 GN=PRMT3 PE=1 SV=4
Q9UEW8	STK39	STE20/SPS1-related proline-alanine-rich protein kinase	-1.90979	1.56546	+	14.0389	13.8063	12.2555	15.3541	15.2573	15.2187	20478.5		OSR1_C;Pkinase	Cytoplasm;Nucleus					Miscellaneous	1.17437e-07	0	1.20151e-07	45.0879	9	9	9	100	0.608387	59474	0.00544144	STK39_HUMAN	Q9UEW8STK39STE20/SPS1-related proline-alanine-rich protein kinaseSTK39_HUMAN	>sp|Q9UEW8|STK39_HUMAN STE20/SPS1-related proline-alanine-rich protein kinase OS=Homo sapiens OX=9606 GN=STK39 PE=1 SV=3
Q5VYS8	TUT7	Terminal uridylyltransferase 7	-1.90956	0.97766	+	14.4028	12.2101	11.3244	14.5048	14.5719	14.5893	23448.4		PAP_assoc;TUTase;TUTF7_u4;zf-CCHC	Cytoplasm		R-HSA-429947	Deadenylation of mRNA	IEA	Nucleotide metabolism	0.0025175	0.00338199	0.00173156	36.4123	9	9	10	66.7	0.0576551	171229	0.0122949	TUT7_HUMAN	Q5VYS8TUT7Terminal uridylyltransferase 7TUT7_HUMAN	>sp|Q5VYS8|TUT7_HUMAN Terminal uridylyltransferase 7 OS=Homo sapiens OX=9606 GN=TUT7 PE=1 SV=1
Q15276	RABEP1	Rab GTPase-binding effector protein 1	-1.90776	1.95382	+	12.4723	13.1114	11.6601	14.3756	14.1669	14.4246	10575.8	Endocytosis	Rab5-bind;Rabaptin	Cytoplasm;Cytoplasmic vesicle;Early endosome;Recycling endosome		R-HSA-8854214	TBC/RABGAPs	TAS		8.59274e-08	0	8.79105e-08	45.2478	16	16	17	100	0.626597	99290.4	0.00585075	RABE1_HUMAN	Q15276RABEP1Rab GTPase-binding effector protein 1RABE1_HUMAN	>sp|Q15276|RABE1_HUMAN Rab GTPase-binding effector protein 1 OS=Homo sapiens OX=9606 GN=RABEP1 PE=1 SV=2
P50452	SERPINB8	Serpin B8	-1.90664	1.34648	+	14.4775	15.0542	12.853	16.1454	15.9229	16.0363	47225.1		Serpin	Cytoplasm		R-HSA-75205	Dissolution of Fibrin Clot	TAS		5.49346e-06	0.000220264	5.47415e-06	42.8545	4	4	5	83.3	0.424419	42766.9	0.0074548	SPB8_HUMAN	P50452SERPINB8Serpin B8SPB8_HUMAN	>sp|P50452|SPB8_HUMAN Serpin B8 OS=Homo sapiens OX=9606 GN=SERPINB8 PE=1 SV=2
Q969V6	MRTFA	Myocardin-related transcription factor A	-1.90564	1.5731	+	11.6023	10.5201	12.4368	13.355	13.4068	13.5143	11001.2		RPEL;SAP	Cytoplasm;Nucleus		R-HSA-3899300	SUMOylation of transcription cofactors	TAS		0.00258566	0.0035417	0.00177067	36.3565	3	3	3	50	0.0567966	98919	0.00546112	MRTFA_HUMAN	Q969V6MRTFAMyocardin-related transcription factor AMRTFA_HUMAN	>sp|Q969V6|MRTFA_HUMAN Myocardin-related transcription factor A OS=Homo sapiens OX=9606 GN=MRTFA PE=1 SV=1
Q9UPU5	USP24	Ubiquitin carboxyl-terminal hydrolase 24	-1.90295	2.43876	+	12.4824	12.4488	11.5319	14.0486	14.083	14.0404	10965.1		DUF3517;UCH			R-HSA-5689880	Ub-specific processing proteases	TAS	Miscellaneous	2.04891e-09	0	2.06742e-09	46.9936	29	30	33	83.3	0.499765	294365	0.00344444	UBP24_HUMAN	Q9UPU5USP24Ubiquitin carboxyl-terminal hydrolase 24UBP24_HUMAN	>sp|Q9UPU5|UBP24_HUMAN Ubiquitin carboxyl-terminal hydrolase 24 OS=Homo sapiens OX=9606 GN=USP24 PE=1 SV=3
Q7L5Y1	ENOSF1	Mitochondrial enolase superfamily member 1	-1.90175	2.29123	+	13.4605	12.6178	13.3133	15.3681	15.1164	14.6125	33509.9		MR_MLE_C;MR_MLE_N	Mitochondrion						2.57969e-10	0	2.59873e-10	47.8584	9	9	9	50	0.253347	49786.5	0.00452968	ENOF1_HUMAN	Q7L5Y1ENOSF1Mitochondrial enolase superfamily member 1ENOF1_HUMAN	>sp|Q7L5Y1|ENOF1_HUMAN Mitochondrial enolase superfamily member 1 OS=Homo sapiens OX=9606 GN=ENOSF1 PE=1 SV=1
P04424	ASL	Argininosuccinate lyase	-1.90164	1.91238	+	11.9423	12.6439	11.5303	14.4423	13.4256	13.9536	15721.9	Alanine, aspartate and glutamate metabolism;Arginine and proline metabolism	ASL_C2;Lyase_1			R-HSA-70635	Urea cycle	TAS	Alanine and aspartate metabolism	0.00676729	0.00893911	0.00394992	33.7167	1	1	2	50	0.344794	51658	0.00590368	ARLY_HUMAN	P04424ASLArgininosuccinate lyaseARLY_HUMAN	>sp|P04424|ARLY_HUMAN Argininosuccinate lyase OS=Homo sapiens OX=9606 GN=ASL PE=1 SV=4
P36639	NUDT1	Oxidized purine nucleoside triphosphate hydrolase	-1.90065	2.35449	+	13.401	13.3947	12.7619	15.559	14.9951	14.7054	18006		NUDIX	Cytoplasm;Cytosol;Mitochondrion matrix;Nucleus						6.1917e-08	0	6.3323e-08	45.4129	4	4	5	100	0.71074	17951.5	0.00299517	8ODP_HUMAN	P36639NUDT1Oxidized purine nucleoside triphosphate hydrolase8ODP_HUMAN	>sp|P36639|8ODP_HUMAN Oxidized purine nucleoside triphosphate hydrolase OS=Homo sapiens OX=9606 GN=NUDT1 PE=1 SV=4
O95361	TRIM16	Tripartite motif-containing protein 16	-1.89796	4.22935	+	15.2466	15.2646	15.0986	17.1402	16.9243	17.2392	72831.1		PRY;SPRY;zf-B_box	Cytoplasm						4.36611e-13	0	4.99337e-13	50.2148	22	24	31	100	0.642509	63955.2	0.00551111	TRI16_HUMAN	O95361TRIM16Tripartite motif-containing protein 16TRI16_HUMAN	>sp|O95361|TRI16_HUMAN Tripartite motif-containing protein 16 OS=Homo sapiens OX=9606 GN=TRIM16 PE=1 SV=3
Q0VDG4	SCRN3	Secernin-3	-1.8963	3.21598	+	12.7187	12.2769	12.3142	14.4738	14.456	14.069	15601.2		Peptidase_C69							3.70219e-13	0	4.26207e-13	50.2709	10	10	10	66.7	0.432866	48544.3	0.00335135	SCRN3_HUMAN	Q0VDG4SCRN3Secernin-3SCRN3_HUMAN	>sp|Q0VDG4|SCRN3_HUMAN Secernin-3 OS=Homo sapiens OX=9606 GN=SCRN3 PE=1 SV=1
Q14376	GALE	UDP-glucose 4-epimerase	-1.89546	2.69697	+	13.882	13.8664	13.2842	15.9202	15.4585	15.3404	25272.6	Amino sugar and nucleotide sugar metabolism;Galactose metabolism	GDP_Man_Dehyd			R-HSA-5609977	Defective GALE causes EDG	TAS	Aminosugar metabolism	3.35513e-08	0	3.42629e-08	45.7145	14	14	18	100	0.67063	38281.7	0.00283969	GALE_HUMAN	Q14376GALEUDP-glucose 4-epimeraseGALE_HUMAN	>sp|Q14376|GALE_HUMAN UDP-glucose 4-epimerase OS=Homo sapiens OX=9606 GN=GALE PE=1 SV=2
Q15257	PTPA	Serine/threonine-protein phosphatase 2A activator	-1.89466	1.89955	+	16.1817	15.9609	14.8844	17.932	17.3524	17.4266	100931		PTPA	Cytoplasm;Nucleus						2.12616e-14	0	2.81745e-14	51.2145	11	12	15	100	0.661883	40667.5	0.00572527	PTPA_HUMAN	Q15257PTPASerine/threonine-protein phosphatase 2A activatorPTPA_HUMAN	>sp|Q15257|PTPA_HUMAN Serine/threonine-protein phosphatase 2A activator OS=Homo sapiens OX=9606 GN=PTPA PE=1 SV=3
Q13642	FHL1	Four and a half LIM domains protein 1	-1.89403	1.48679	+	13.4422	13.5815	11.8125	15.1419	14.7809	14.5955	20288.5		LIM	Cytoplasm;Cytosol;Nucleus						2.09849e-12	0	2.27376e-12	49.6699	8	8	11	83.3	0.475598	36263	0.00613333	FHL1_HUMAN	Q13642FHL1Four and a half LIM domains protein 1FHL1_HUMAN	>sp|Q13642|FHL1_HUMAN Four and a half LIM domains protein 1 OS=Homo sapiens OX=9606 GN=FHL1 PE=1 SV=4
P15374	UCHL3	Ubiquitin carboxyl-terminal hydrolase isozyme L3	-1.89397	1.73363	+	14.8647	14.579	13.5587	16.7873	15.7933	16.1037	39817.7		Peptidase_C12	Cytoplasm		R-HSA-5689603	UCH proteinases	TAS		1.77299e-12	0	1.93078e-12	49.7293	13	14	20	100	0.728589	26182.6	0.0057316	UCHL3_HUMAN	P15374UCHL3Ubiquitin carboxyl-terminal hydrolase isozyme L3UCHL3_HUMAN	>sp|P15374|UCHL3_HUMAN Ubiquitin carboxyl-terminal hydrolase isozyme L3 OS=Homo sapiens OX=9606 GN=UCHL3 PE=1 SV=1
Q96EM0	L3HYPDH	Trans-3-hydroxy-L-proline dehydratase	-1.89324	2.06335	+	11.7631	11.7534	12.9387	13.9939	14.0759	14.0651	16902.7		Pro_racemase							1.36982e-08	0	1.39398e-08	46.1407	6	6	7	50	0.0306086	38137.7	0.00546207	T3HPD_HUMAN	Q96EM0L3HYPDHTrans-3-hydroxy-L-proline dehydrataseT3HPD_HUMAN	>sp|Q96EM0|T3HPD_HUMAN Trans-3-hydroxy-L-proline dehydratase OS=Homo sapiens OX=9606 GN=L3HYPDH PE=1 SV=2
Q8TEA8	DTD1	D-aminoacyl-tRNA deacylase 1	-1.89217	1.57394	+	13.8064	13.3456	12.1257	15.3919	14.9746	14.5877	21939.6		Tyr_Deacylase	Cytoplasm;Nucleus						1.36683e-06	0	1.38252e-06	43.7289	6	6	6	83.3	0.532025	23423.5	0.00538324	DTD1_HUMAN	Q8TEA8DTD1D-aminoacyl-tRNA deacylase 1DTD1_HUMAN	>sp|Q8TEA8|DTD1_HUMAN D-aminoacyl-tRNA deacylase 1 OS=Homo sapiens OX=9606 GN=DTD1 PE=1 SV=2
O60343	TBC1D4	TBC1 domain family member 4	-1.88909	2.76194	+	12.2842	12.4863	11.6502	14.0578	14.057	13.9733	8687.86		DUF3350;PID;RabGAP-TBC	Cytoplasm		R-HSA-1445148	Translocation of SLC2A4 (GLUT4) to the plasma membrane	IEA		9.69764e-11	0	9.81598e-11	48.2469	21	21	27	100	0.624745	146563	0.00295238	TBCD4_HUMAN	O60343TBC1D4TBC1 domain family member 4TBCD4_HUMAN	>sp|O60343|TBCD4_HUMAN TBC1 domain family member 4 OS=Homo sapiens OX=9606 GN=TBC1D4 PE=1 SV=2
Q9BUF5	TUBB6	Tubulin beta-6 chain	-1.88873	3.25224	+	17.5435	17.8445	17.4109	19.7108	19.2347	19.5195	382207	Gap junction;Pathogenic Escherichia coli infection;Phagosome	Tubulin;Tubulin_C	Cytoplasm;Cytoskeleton		R-HSA-1445148	Translocation of SLC2A4 (GLUT4) to the plasma membrane	IEA		5.90055e-17	0	1.23782e-16	53.0194	18	25	33	100	0.651925	49857.1	0.00339726	TBB6_HUMAN	Q9BUF5TUBB6Tubulin beta-6 chainTBB6_HUMAN	>sp|Q9BUF5|TBB6_HUMAN Tubulin beta-6 chain OS=Homo sapiens OX=9606 GN=TUBB6 PE=1 SV=1
P16083	NQO2	Ribosyldihydronicotinamide dehydrogenase [quinone]	-1.8867	1.98481	+	15.3785	15.7265	14.3902	17.225	17.0698	16.8605	70650.5		Flavodoxin_2	Cytoplasm		R-HSA-211945	Phase I - Functionalization of compounds	TAS	Miscellaneous	2.07464e-16	0	3.84131e-16	52.6467	10	10	15	100	0.628473	25918.6	0.00551351	NQO2_HUMAN	P16083NQO2Ribosyldihydronicotinamide dehydrogenase [quinone]NQO2_HUMAN	>sp|P16083|NQO2_HUMAN Ribosyldihydronicotinamide dehydrogenase [quinone] OS=Homo sapiens OX=9606 GN=NQO2 PE=1 SV=5
P78417	GSTO1	Glutathione S-transferase omega-1	-1.88541	1.64253	+	18.426	18.144	16.8438	20.0747	19.4937	19.5016	440040	Drug metabolism - cytochrome P450;Glutathione metabolism;Metabolism of xenobiotics by cytochrome P450	GST_C_3;GST_N_3	Cytoplasm;Cytosol		R-HSA-156581	Methylation	TAS	Xenobiotics metabolism	4.06373e-15	0	5.97012e-15	51.7385	21	22	34	100	0.658313	27565.8	0.00557996	GSTO1_HUMAN	P78417GSTO1Glutathione S-transferase omega-1GSTO1_HUMAN	>sp|P78417|GSTO1_HUMAN Glutathione S-transferase omega-1 OS=Homo sapiens OX=9606 GN=GSTO1 PE=1 SV=2
O95352	ATG7	Ubiquitin-like modifier-activating enzyme ATG7	-1.88442	1.76983	+	13.3868	13.4086	12.0209	15.0746	14.6101	14.785	19524.6	Regulation of autophagy	ATG7_N;ThiF	Cytoplasm;Preautophagosomal structure		R-HSA-1632852	Macroautophagy	TAS		8.22481e-07	0	8.35291e-07	44.027	19	19	21	83.3	0.487981	77959.6	0.00569643	ATG7_HUMAN	O95352ATG7Ubiquitin-like modifier-activating enzyme ATG7ATG7_HUMAN	>sp|O95352|ATG7_HUMAN Ubiquitin-like modifier-activating enzyme ATG7 OS=Homo sapiens OX=9606 GN=ATG7 PE=1 SV=1
Q9H3S7	PTPN23	Tyrosine-protein phosphatase non-receptor type 23	-1.88375	1.2344	+	13.928	13.9248	11.7871	15.2362	15.0589	14.9961	25334.3		ALIX_LYPXL_bnd;BRO1;Y_phosphatase	Cilium basal body;Cytoplasm;Cytoplasmic vesicle;Cytoskeleton;Early endosome;Endosome;Nucleus		R-HSA-9008059	Interleukin-37 signaling	TAS	Protein modification	2.20782e-09	0	2.22837e-09	46.9612	22	22	27	83.3	0.400477	178974	0.00807758	PTN23_HUMAN	Q9H3S7PTPN23Tyrosine-protein phosphatase non-receptor type 23PTN23_HUMAN	>sp|Q9H3S7|PTN23_HUMAN Tyrosine-protein phosphatase non-receptor type 23 OS=Homo sapiens OX=9606 GN=PTPN23 PE=1 SV=1
Q03154	ACY1	Aminoacylase-1	-1.88208	1.98535	+	13.675	13.9391	12.6175	15.4223	15.3247	15.1309	20905.3	Arginine and proline metabolism	M20_dimer;Peptidase_M20	Cytoplasm		R-HSA-5423646	Aflatoxin activation and detoxification	TAS	Urea cycle	2.08898e-23	0	4.8026e-21	57.1209	14	14	18	100	0.622041	45885	0.00581602	ACY1_HUMAN	Q03154ACY1Aminoacylase-1ACY1_HUMAN	>sp|Q03154|ACY1_HUMAN Aminoacylase-1 OS=Homo sapiens OX=9606 GN=ACY1 PE=1 SV=1
P22102	GART	Trifunctional purine biosynthetic protein adenosine-3	-1.88197	2.44912	+	17.6152	17.7618	16.8282	19.4803	19.202	19.1688	332440	One carbon pool by folate;Purine metabolism	AIRS;AIRS_C;Formyl_trans_N;GARS_A;GARS_C;GARS_N			R-HSA-73817	Purine ribonucleoside monophosphate biosynthesis	TAS	Purine synthesis	4.87833e-20	0	4.19933e-19	55.0336	54	57	83	100	0.633316	107767	0.00324607	PUR2_HUMAN	P22102GARTTrifunctional purine biosynthetic protein adenosine-3PUR2_HUMAN	>sp|P22102|PUR2_HUMAN Trifunctional purine biosynthetic protein adenosine-3 OS=Homo sapiens OX=9606 GN=GART PE=1 SV=1
O75874	IDH1	Isocitrate dehydrogenase [NADP] cytoplasmic	-1.88006	1.39849	+	18.2635	18.3721	16.6458	19.9934	19.8515	19.0766	425990	Carbon fixation pathways in prokaryotes;Citrate cycle (TCA cycle);Glutathione metabolism;Peroxisome	Iso_dh	Cytoplasm;Cytosol;Peroxisome		R-HSA-2978092	Abnormal conversion of 2-oxoglutarate to 2-hydroxyglutarate	TAS	Citric acid cycle	2.80637e-17	0	6.4118e-17	53.2369	29	32	48	100	0.680806	46659.3	0.00692374	IDHC_HUMAN	O75874IDH1Isocitrate dehydrogenase [NADP] cytoplasmicIDHC_HUMAN	>sp|O75874|IDHC_HUMAN Isocitrate dehydrogenase [NADP] cytoplasmic OS=Homo sapiens OX=9606 GN=IDH1 PE=1 SV=2
Q9Y3D0	CIAO2B	Cytosolic iron-sulfur assembly component 2B	-1.87791	0.802348	+	14.9274	11.6034	14.7142	15.8792	15.5438	15.4557	40456.3		FeS_assembly_P	Cytoplasm;Cytoskeleton;Nucleus;Spindle		R-HSA-2564830	Cytosolic iron-sulfur cluster assembly	IEA		2.32259e-11	0	2.38757e-11	48.7946	5	5	6	83.3	0.318279	17663	0.020161	CIA2B_HUMAN	Q9Y3D0CIAO2BCytosolic iron-sulfur assembly component 2BCIA2B_HUMAN	>sp|Q9Y3D0|CIA2B_HUMAN Cytosolic iron-sulfur assembly component 2B OS=Homo sapiens OX=9606 GN=CIAO2B PE=1 SV=1
Q5R3I4	TTC38	Tetratricopeptide repeat protein 38	-1.87706	1.57877	+	13.1644	14.0548	12.3093	14.8682	15.4737	14.8178	17739.9									1.33808e-08	0	1.36154e-08	46.1516	13	13	14	100	0.667038	52787.3	0.00552482	TTC38_HUMAN	Q5R3I4TTC38Tetratricopeptide repeat protein 38TTC38_HUMAN	>sp|Q5R3I4|TTC38_HUMAN Tetratricopeptide repeat protein 38 OS=Homo sapiens OX=9606 GN=TTC38 PE=1 SV=1
Q8WW01	TSEN15	tRNA-splicing endonuclease subunit Sen15	-1.87658	0.73406	+	15.4831	11.8003	14.8207	16.4987	15.5458	15.6894	49927.6		Sen15	Nucleolus;Nucleus		R-HSA-6784531	tRNA processing in the nucleus	TAS		0.000419604	0.0011355	0.000356982	39.1504	2	2	2	83.3	0.439862	18641.2	0.0254759	SEN15_HUMAN	Q8WW01TSEN15tRNA-splicing endonuclease subunit Sen15SEN15_HUMAN	>sp|Q8WW01|SEN15_HUMAN tRNA-splicing endonuclease subunit Sen15 OS=Homo sapiens OX=9606 GN=TSEN15 PE=1 SV=1
P12277	CKB	Creatine kinase B-type	-1.87541	2.6521	+	19.5958	19.7093	18.9054	21.4683	21.1524	21.2161	1.32836e+06	Arginine and proline metabolism	ATP-gua_Ptrans;ATP-gua_PtransN	Cytoplasm		R-HSA-71288	Creatine metabolism	TAS	Urea cycle	6.58541e-16	0	1.10509e-15	52.2988	23	30	48	100	0.63292	42644.3	0.00256552	KCRB_HUMAN	P12277CKBCreatine kinase B-typeKCRB_HUMAN	>sp|P12277|KCRB_HUMAN Creatine kinase B-type OS=Homo sapiens OX=9606 GN=CKB PE=1 SV=1
Q9Y617	PSAT1	Phosphoserine aminotransferase	-1.8748	1.83949	+	19.1071	18.8155	17.7638	20.8188	20.151	20.341	741217	Glycine, serine and threonine metabolism;Methane metabolism;Vitamin B6 metabolism	Aminotran_5			R-HSA-977347	Serine biosynthesis	TAS	Glycine, serine, alanine, and threonine metabolism	1.4175e-20	0	1.83835e-19	55.3727	23	27	41	100	0.663772	40422.7	0.00556522	SERC_HUMAN	Q9Y617PSAT1Phosphoserine aminotransferaseSERC_HUMAN	>sp|Q9Y617|SERC_HUMAN Phosphoserine aminotransferase OS=Homo sapiens OX=9606 GN=PSAT1 PE=1 SV=2
Q9BV44	THUMPD3	tRNA (guanine(6)-N(2))-methyltransferase THUMP3	-1.87173	2.53583	+	14.3606	13.9374	13.4961	16.0536	15.552	15.8037	29887.3		THUMP;UPF0020							6.72027e-13	0	7.56061e-13	50.067	14	14	18	100	0.646437	57002.8	0.00364706	THUM3_HUMAN	Q9BV44THUMPD3tRNA (guanine(6)-N(2))-methyltransferase THUMP3THUM3_HUMAN	>sp|Q9BV44|THUM3_HUMAN tRNA (guanine(6)-N(2))-methyltransferase THUMP3 OS=Homo sapiens OX=9606 GN=THUMPD3 PE=1 SV=1
Q9H9T3	ELP3	Elongator complex protein 3	-1.86997	2.44346	+	14.902	14.7736	13.9579	16.4541	16.5226	16.2666	45686.1		Acetyltransf_1;Radical_SAM;Radical_SAM_C	Cytoplasm;Nucleus		R-HSA-3214847	HATs acetylate histones	IEA	Miscellaneous	3.60978e-12	0	3.85305e-12	49.477	21	21	29	100	0.623982	62258.9	0.00305419	ELP3_HUMAN	Q9H9T3ELP3Elongator complex protein 3ELP3_HUMAN	>sp|Q9H9T3|ELP3_HUMAN Elongator complex protein 3 OS=Homo sapiens OX=9606 GN=ELP3 PE=1 SV=2
P55957	BID	BH3-interacting domain death agonist	-1.8695	1.74579	+	13.0468	12.497	12.007	15.1409	13.9689	14.0493	13687.6	Alzheimer's disease;Amyotrophic lateral sclerosis (ALS);Apoptosis;ko05152;Natural killer cell mediated cytotoxicity;p53 signaling pathway;Pathways in cancer;Viral myocarditis	BID	Cytoplasm;Mitochondrion membrane;Mitochondrion outer membrane		R-HSA-111447	Activation of BAD and translocation to mitochondria	TAS		1.72001e-15	0	2.68314e-15	52.0052	3	3	4	83.3	0.712947	21994.7	0.00567024	BID_HUMAN	P55957BIDBH3-interacting domain death agonistBID_HUMAN	>sp|P55957|BID_HUMAN BH3-interacting domain death agonist OS=Homo sapiens OX=9606 GN=BID PE=1 SV=1
P09104	ENO2	Gamma-enolase	-1.86761	1.33834	+	13.7772	14.4825	12.3718	15.7881	15.0914	15.3548	30548.4	Glycolysis / Gluconeogenesis;Methane metabolism;RNA degradation	Enolase_C;Enolase_N	Cell membrane;Cytoplasm		R-HSA-70171	Glycolysis	TAS	Glycolysis/gluconeogenesis	6.43152e-11	0	6.53183e-11	48.4066	8	8	10	83.3	0.485725	47268.6	0.00772414	ENOG_HUMAN	P09104ENO2Gamma-enolaseENOG_HUMAN	>sp|P09104|ENOG_HUMAN Gamma-enolase OS=Homo sapiens OX=9606 GN=ENO2 PE=1 SV=3
O95834	EML2	Echinoderm microtubule-associated protein-like 2	-1.86703	2.58117	+	12.8289	12.4881	11.9229	14.453	14.2505	14.1375	12691.7		HELP;WD40	Cytoplasm;Cytoskeleton;Spindle						0.00183589	0.00252571	0.00132553	37.0245	10	10	12	83.3	0.518467	70678.8	0.0031	EMAL2_HUMAN	O95834EML2Echinoderm microtubule-associated protein-like 2EMAL2_HUMAN	>sp|O95834|EMAL2_HUMAN Echinoderm microtubule-associated protein-like 2 OS=Homo sapiens OX=9606 GN=EML2 PE=1 SV=1
Q9H0R4	HDHD2	Haloacid dehalogenase-like hydrolase domain-containing protein 2	-1.86485	1.99243	+	12.9802	13.2448	12.0033	14.3033	14.7667	14.7528	16493		Hydrolase_6;Hydrolase_like							5.88889e-08	0	6.02211e-08	45.4379	8	8	8	83.3	0.507033	28535.9	0.00566474	HDHD2_HUMAN	Q9H0R4HDHD2Haloacid dehalogenase-like hydrolase domain-containing protein 2HDHD2_HUMAN	>sp|Q9H0R4|HDHD2_HUMAN Haloacid dehalogenase-like hydrolase domain-containing protein 2 OS=Homo sapiens OX=9606 GN=HDHD2 PE=1 SV=1
O95785	WIZ	Protein Wiz	-1.86386	0.348159		13.4847	14.252	13.396	19.8592	14.3323	12.5328	25582			Nucleus						6.28487e-10	0	6.32533e-10	47.4942	6	6	6	100	2.25277	178674	0.113793	WIZ_HUMAN	O95785WIZProtein WizWIZ_HUMAN	>sp|O95785|WIZ_HUMAN Protein Wiz OS=Homo sapiens OX=9606 GN=WIZ PE=1 SV=2
Q04446	GBE1	1,4-alpha-glucan-branching enzyme	-1.86343	1.36284	+	15.7693	15.5737	13.9996	17.5916	16.6821	16.6592	67656.3	Starch and sucrose metabolism	Alpha-amylase;Alpha-amylase_C;CBM_48			R-HSA-3322077	Glycogen synthesis	TAS	Starch and sucrose metabolism	1.71729e-18	0	6.04162e-18	54.0394	31	35	48	100	0.723947	80473.9	0.00774457	GLGB_HUMAN	Q04446GBE11,4-alpha-glucan-branching enzymeGLGB_HUMAN	>sp|Q04446|GLGB_HUMAN 1,4-alpha-glucan-branching enzyme OS=Homo sapiens OX=9606 GN=GBE1 PE=1 SV=3
Q9H8S9	MOB1A	MOB kinase activator 1A	-1.86289	2.35276	+	14.2796	13.7355	13.1654	15.5862	15.6187	15.5643	25857.3	Cell cycle - yeast	Mob1_phocein			R-HSA-2028269	Signaling by Hippo	TAS		2.17782e-07	0	2.22615e-07	44.7639	8	8	9	100	0.614324	25079.8	0.00450909	MOB1A_HUMAN	Q9H8S9MOB1AMOB kinase activator 1AMOB1A_HUMAN	>sp|Q9H8S9|MOB1A_HUMAN MOB kinase activator 1A OS=Homo sapiens OX=9606 GN=MOB1A PE=1 SV=4
O43805	SSNA1	Microtubule nucleation factor SSNA1	-1.86128	2.79775	+	12.9113	12.3309	12.1935	14.4651	14.1286	14.4259	10878.8			Centrosome;Cytoplasm;Cytoskeleton;Microtubule organizing center;Nucleus		R-HSA-2565942	Regulation of PLK1 Activity at G2/M Transition	TAS		4.11733e-07	0	4.19884e-07	44.418	5	5	7	100	0.632117	13596.2	0.00288372	SSNA1_HUMAN	O43805SSNA1Microtubule nucleation factor SSNA1SSNA1_HUMAN	>sp|O43805|SSNA1_HUMAN Microtubule nucleation factor SSNA1 OS=Homo sapiens OX=9606 GN=SSNA1 PE=1 SV=2
P04075	ALDOA	Fructose-bisphosphate aldolase A	-1.86064	2.4444	+	20.5615	20.7431	19.7615	22.2566	22.1441	22.2472	2.55637e+06	Carbon fixation in photosynthetic organisms;Fructose and mannose metabolism;Glycolysis / Gluconeogenesis;Pentose phosphate pathway	Glycolytic	Cytoplasm;I band;M line;Myofibril;Sarcomere		R-HSA-114608	Platelet degranulation	TAS	Glycolysis/gluconeogenesis	3.90069e-18	0	1.18347e-17	53.8061	37	40	67	100	0.615647	39420	0.00302439	ALDOA_HUMAN	P04075ALDOAFructose-bisphosphate aldolase AALDOA_HUMAN	>sp|P04075|ALDOA_HUMAN Fructose-bisphosphate aldolase A OS=Homo sapiens OX=9606 GN=ALDOA PE=1 SV=2
P10768	ESD	S-formylglutathione hydrolase	-1.85964	2.17289	+	15.6191	15.5356	14.7194	17.5668	16.8271	17.0592	76395.6	Methane metabolism	Esterase	Cytoplasm;Cytoplasmic vesicle		R-HSA-156590	Glutathione conjugation	TAS	Tyrosine metabolism	3.86463e-15	0	5.69683e-15	51.7542	13	14	20	100	0.67826	31462.8	0.00492989	ESTD_HUMAN	P10768ESDS-formylglutathione hydrolaseESTD_HUMAN	>sp|P10768|ESTD_HUMAN S-formylglutathione hydrolase OS=Homo sapiens OX=9606 GN=ESD PE=1 SV=2
Q01813	PFKP	ATP-dependent 6-phosphofructokinase, platelet type	-1.85958	2.46077	+	17.1901	17.3295	16.4519	19.0891	18.6567	18.8044	248054	Fructose and mannose metabolism;Galactose metabolism;Glycolysis / Gluconeogenesis;Methane metabolism;Pentose phosphate pathway	PFK	Cytoplasm		R-HSA-70171	Glycolysis	TAS	Glycolysis/gluconeogenesis	1.14378e-14	0	1.57251e-14	51.4126	37	43	66	100	0.636796	85596.1	0.00303922	PFKAP_HUMAN	Q01813PFKPATP-dependent 6-phosphofructokinase, platelet typePFKAP_HUMAN	>sp|Q01813|PFKAP_HUMAN ATP-dependent 6-phosphofructokinase, platelet type OS=Homo sapiens OX=9606 GN=PFKP PE=1 SV=2
P18827	SDC1	Syndecan-1	-1.85955	1.56865	+	12.9194	14.6363	13.7198	15.342	16.0665	15.4457	26400.6	Cell adhesion molecules (CAMs);ECM-receptor interaction;Malaria	Syndecan	Exosome;Membrane;Secreted	Single-pass type I membrane protein	R-HSA-1971475	A tetrasaccharide linker sequence is required for GAG synthesis	TAS	Glycerophospholipid metabolism	3.33635e-08	0	3.40706e-08	45.7173	2	2	2	100	0.672508	32461.6	0.00574483	SDC1_HUMAN	P18827SDC1Syndecan-1SDC1_HUMAN	>sp|P18827|SDC1_HUMAN Syndecan-1 OS=Homo sapiens OX=9606 GN=SDC1 PE=1 SV=3
Q9NWY4	HPF1	Histone PARylation factor 1	-1.85936	1.48775	+	13.5868	13.3505	11.7666	14.922	14.7583	14.6016	14572.6		DUF2228							4.72809e-14	0	5.99422e-14	50.9558	8	8	9	100	0.6039	39436.1	0.00625705	HPF1_HUMAN	Q9NWY4HPF1Histone PARylation factor 1HPF1_HUMAN	>sp|Q9NWY4|HPF1_HUMAN Histone PARylation factor 1 OS=Homo sapiens OX=9606 GN=HPF1 PE=1 SV=2
P16383	GCFC2	Intron Large complex component GCFC2	-1.85852	1.33856	+	13.8201	11.8515	11.913	14.4829	14.4151	14.2621	19417.6		GCFC	Nucleolus;Nucleoplasm;Nucleus		R-HSA-72163	mRNA Splicing - Major Pathway	TAS		0.000861589	0.00167535	0.000684061	38.228	7	7	7	66.7	0.190373	89384.6	0.00776903	GCFC2_HUMAN	P16383GCFC2Intron Large complex component GCFC2GCFC2_HUMAN	>sp|P16383|GCFC2_HUMAN Intron Large complex component GCFC2 OS=Homo sapiens OX=9606 GN=GCFC2 PE=1 SV=2
Q9NUG6	PDRG1	p53 and DNA damage-regulated protein 1	-1.85758	1.33241	+	13.2335	11.2863	13.2393	14.4242	14.5476	14.36	18070.1		Prefoldin_2	Cytoplasm						0.000957301	0.00183554	0.000751209	38.0776	3	3	3	66.7	0.337364	15511	0.00789034	PDRG1_HUMAN	Q9NUG6PDRG1p53 and DNA damage-regulated protein 1PDRG1_HUMAN	>sp|Q9NUG6|PDRG1_HUMAN p53 and DNA damage-regulated protein 1 OS=Homo sapiens OX=9606 GN=PDRG1 PE=1 SV=2
P49327	FASN	Fatty acid synthase	-1.85708	1.86338	+	17.5336	18.5539	17.2252	19.3024	19.9439	19.6376	425692	Fatty acid biosynthesis;Insulin signaling pathway	Acyl_transf_1;ADH_zinc_N;KAsynt_C_assoc;ketoacyl-synt;Ketoacyl-synt_C;KR;Methyltransf_12;PP-binding;PS-DH;Thioesterase	Cytoplasm;Melanosome		R-HSA-163765	ChREBP activates metabolic gene expression	TAS	Fatty acid oxidation	7.93743e-22	0	3.20643e-20	56.1538	135	148	218	100	0.651426	273427	0.00557869	FAS_HUMAN	P49327FASNFatty acid synthaseFAS_HUMAN	>sp|P49327|FAS_HUMAN Fatty acid synthase OS=Homo sapiens OX=9606 GN=FASN PE=1 SV=3
P55039	DRG2	Developmentally-regulated GTP-binding protein 2	-1.85606	2.17055	+	15.5373	15.443	14.4277	17.1153	16.937	16.9238	68510.1		MMR_HSR1;MMR_HSR1_Xtn;TGS	Cytoplasm;Nucleus		R-HSA-9629569	Protein hydroxylation	TAS		1.01649e-15	0	1.64897e-15	52.1665	21	21	34	100	0.614681	40746.4	0.00484058	DRG2_HUMAN	P55039DRG2Developmentally-regulated GTP-binding protein 2DRG2_HUMAN	>sp|P55039|DRG2_HUMAN Developmentally-regulated GTP-binding protein 2 OS=Homo sapiens OX=9606 GN=DRG2 PE=1 SV=1
Q14C86	GAPVD1	GTPase-activating protein and VPS9 domain-containing protein 1	-1.85554	2.83803	+	17.293	17.0823	16.527	18.9319	18.7055	18.8315	243777		DUF5601;RasGAP;VPS9	Endosome;Membrane	Peripheral membrane protein	R-HSA-8856828	Clathrin-mediated endocytosis	TAS		3.17702e-15	0	4.74604e-15	51.8152	49	49	59	100	0.621862	164980	0.00292913	GAPD1_HUMAN	Q14C86GAPVD1GTPase-activating protein and VPS9 domain-containing protein 1GAPD1_HUMAN	>sp|Q14C86|GAPD1_HUMAN GTPase-activating protein and VPS9 domain-containing protein 1 OS=Homo sapiens OX=9606 GN=GAPVD1 PE=1 SV=2
Q9Y316	MEMO1	Protein MEMO1	-1.85489	1.7616	+	12.3378	11.0518	12.4959	13.9986	13.8711	13.5804	11167.2		Memo			R-HSA-6785631	ERBB2 Regulates Cell Motility	TAS		4.52803e-20	0	3.98965e-19	55.0541	12	12	14	66.7	0.408525	33733.2	0.00565812	MEMO1_HUMAN	Q9Y316MEMO1Protein MEMO1MEMO1_HUMAN	>sp|Q9Y316|MEMO1_HUMAN Protein MEMO1 OS=Homo sapiens OX=9606 GN=MEMO1 PE=1 SV=1
P07737	PFN1	Profilin-1	-1.85203	2.11706	+	21.2439	21.3377	20.2558	23.072	22.6397	22.6817	3.83764e+06	Regulation of actin cytoskeleton;Shigellosis	Profilin	Cytoplasm;Cytoskeleton		R-HSA-114608	Platelet degranulation	IEA		5.77241e-18	0	1.64281e-17	53.6939	14	19	30	100	0.635337	15054.2	0.00535135	PROF1_HUMAN	P07737PFN1Profilin-1PROF1_HUMAN	>sp|P07737|PROF1_HUMAN Profilin-1 OS=Homo sapiens OX=9606 GN=PFN1 PE=1 SV=2
Q8TF05	PPP4R1	Serine/threonine-protein phosphatase 4 regulatory subunit 1	-1.85192	2.61653	+	13.0177	12.1244	12.4908	14.5287	14.2495	14.4103	11348.7		HEAT;WRNPLPNID							9.29729e-12	0	9.71045e-12	49.1343	15	15	16	100	0.622783	107004	0.0031195	PP4R1_HUMAN	Q8TF05PPP4R1Serine/threonine-protein phosphatase 4 regulatory subunit 1PP4R1_HUMAN	>sp|Q8TF05|PP4R1_HUMAN Serine/threonine-protein phosphatase 4 regulatory subunit 1 OS=Homo sapiens OX=9606 GN=PPP4R1 PE=1 SV=1
Q96KP4	CNDP2	Cytosolic non-specific dipeptidase	-1.8507	1.82185	+	16.4782	16.1624	15.0289	17.8893	17.5278	17.8045	115310		M20_dimer;Peptidase_M20	Cytoplasm		R-HSA-174403	Glutathione synthesis and recycling	TAS	Transport, extracellular	9.23976e-17	0	1.84919e-16	52.8871	22	23	30	100	0.616938	52878.5	0.00582648	CNDP2_HUMAN	Q96KP4CNDP2Cytosolic non-specific dipeptidaseCNDP2_HUMAN	>sp|Q96KP4|CNDP2_HUMAN Cytosolic non-specific dipeptidase OS=Homo sapiens OX=9606 GN=CNDP2 PE=1 SV=2
Q9Y2T3	GDA	Guanine deaminase	-1.84808	2.41695	+	14.0503	13.7746	13.3446	15.3606	15.3264	16.0268	25659.7	Purine metabolism	Amidohydro_1			R-HSA-74259	Purine catabolism	TAS	Purine catabolism	3.35166e-10	0	3.37442e-10	47.7525	20	20	27	100	0.68836	51003	0.00461395	GUAD_HUMAN	Q9Y2T3GDAGuanine deaminaseGUAD_HUMAN	>sp|Q9Y2T3|GUAD_HUMAN Guanine deaminase OS=Homo sapiens OX=9606 GN=GDA PE=1 SV=1
P62837	UBE2D2	Ubiquitin-conjugating enzyme E2 D2	-1.84729	2.02434	+	16.6307	16.4613	15.3908	18.1516	17.922	17.9511	138987	Protein processing in endoplasmic reticulum;Ubiquitin mediated proteolysis	UQ_con			R-HSA-1234176	Oxygen-dependent proline hydroxylation of Hypoxia-inducible Factor Alpha	TAS	Miscellaneous	8.04953e-12	0	8.43212e-12	49.187	4	4	5	100	0.612216	16735.2	0.0057478	UB2D2_HUMAN	P62837UBE2D2Ubiquitin-conjugating enzyme E2 D2UB2D2_HUMAN	>sp|P62837|UB2D2_HUMAN Ubiquitin-conjugating enzyme E2 D2 OS=Homo sapiens OX=9606 GN=UBE2D2 PE=1 SV=1
A6NDU8	RIMOC1	RAB7A-interacting MON1-CCZ1 complex subunit 1	-1.84697	2.41135	+	14.6538	14.7069	13.8828	16.5549	16.1974	16.0322	41418.7		DUF5561							8.63336e-13	0	9.626e-13	49.9805	10	10	14	100	0.644384	33620.4	0.00459259	RIMC1_HUMAN	A6NDU8RIMOC1RAB7A-interacting MON1-CCZ1 complex subunit 1RIMC1_HUMAN	>sp|A6NDU8|RIMC1_HUMAN RAB7A-interacting MON1-CCZ1 complex subunit 1 OS=Homo sapiens OX=9606 GN=RIMOC1 PE=1 SV=1
P19838	NFKB1	Nuclear factor NF-kappa-B p105 subunit	-1.84664	1.39693	+	12.9342	13.3431	11.334	14.2967	14.5084	14.3461	15136.2	Acute myeloid leukemia;Adipocytokine signaling pathway;Amoebiasis;Apoptosis;B cell receptor signaling pathway;Chagas disease (American trypanosomiasis);Chemokine signaling pathway;Chronic myeloid leukemia;Cytosolic DNA-sensing pathway;Epithelial cell signaling in Helicobacter pylori infection;Hepatitis C;ko05152;Leishmaniasis;MAPK signaling pathway;Measles;Neurotrophin signaling pathway;NOD-like …	Ank;Ank_2;Death;RHD_dimer;RHD_DNA_bind	Cytoplasm;Nucleus		R-HSA-1169091	Activation of NF-kappaB in B cells	TAS		1.34414e-08	0	1.36774e-08	46.1495	11	11	14	83.3	0.418615	105356	0.00739326	NFKB1_HUMAN	P19838NFKB1Nuclear factor NF-kappa-B p105 subunitNFKB1_HUMAN	>sp|P19838|NFKB1_HUMAN Nuclear factor NF-kappa-B p105 subunit OS=Homo sapiens OX=9606 GN=NFKB1 PE=1 SV=2
O95396	MOCS3	Adenylyltransferase and sulfurtransferase MOCS3	-1.84568	1.54705	+	13.3449	12.971	11.5796	14.534	14.252	14.6466	15822.5	Sulfur relay system	Rhodanese;ThiF	Cytoplasm		R-HSA-947581	Molybdenum cofactor biosynthesis	TAS		7.01072e-05	0.000404122	6.61648e-05	40.9393	6	6	7	83.3	0.451983	49669.3	0.00609619	MOCS3_HUMAN	O95396MOCS3Adenylyltransferase and sulfurtransferase MOCS3MOCS3_HUMAN	>sp|O95396|MOCS3_HUMAN Adenylyltransferase and sulfurtransferase MOCS3 OS=Homo sapiens OX=9606 GN=MOCS3 PE=1 SV=1
Q16222	UAP1	UDP-N-acetylhexosamine pyrophosphorylase	-1.84307	1.50693	+	15.6175	14.9879	13.8098	17.019	16.3423	16.5831	54222.2	Amino sugar and nucleotide sugar metabolism	UDPGP	Cytoplasm		R-HSA-446210	Synthesis of UDP-N-acetyl-glucosamine	TAS	Aminosugar metabolism	3.04996e-17	0	6.89858e-17	53.2127	14	16	20	100	0.645638	58769	0.00632647	UAP1_HUMAN	Q16222UAP1UDP-N-acetylhexosamine pyrophosphorylaseUAP1_HUMAN	>sp|Q16222|UAP1_HUMAN UDP-N-acetylhexosamine pyrophosphorylase OS=Homo sapiens OX=9606 GN=UAP1 PE=1 SV=3
Q96QG7	MTMR9	Myotubularin-related protein 9	-1.84166	0.685512	+	15.4117	12.422	11.3745	15.1217	14.5643	15.0471	33600.9		Myotub-related	Cell projection;Cytoplasm;Endoplasmic reticulum;Perinuclear region;Ruffle membrane	Peripheral membrane protein	R-HSA-1660499	Synthesis of PIPs at the plasma membrane	TAS		0.000138888	0.000775344	0.000127235	40.3177	6	6	6	66.7	0.231667	63461.6	0.030678	MTMR9_HUMAN	Q96QG7MTMR9Myotubularin-related protein 9MTMR9_HUMAN	>sp|Q96QG7|MTMR9_HUMAN Myotubularin-related protein 9 OS=Homo sapiens OX=9606 GN=MTMR9 PE=1 SV=1
Q9UBP9	GULP1	PTB domain-containing engulfment adapter protein 1	-1.84007	1.89234	+	13.0511	12.0619	11.6573	13.9776	14.3262	13.9868	17521.6		PID	Cytoplasm						8.18319e-05	0.000597015	7.67794e-05	40.8039	6	6	6	50	0.142709	34490.5	0.00566093	GULP1_HUMAN	Q9UBP9GULP1PTB domain-containing engulfment adapter protein 1GULP1_HUMAN	>sp|Q9UBP9|GULP1_HUMAN PTB domain-containing engulfment adapter protein 1 OS=Homo sapiens OX=9606 GN=GULP1 PE=1 SV=1
P48506	GCLC	Glutamate--cysteine ligase catalytic subunit	-1.83899	1.29768	+	13.3094	13.7743	11.8398	15.4267	14.6542	14.3597	20238.9	Glutathione metabolism	GCS			R-HSA-174403	Glutathione synthesis and recycling	TAS	Glutathione metabolism	5.03494e-12	0	5.32994e-12	49.3574	18	18	22	83.3	0.575256	72765.8	0.00803004	GSH1_HUMAN	P48506GCLCGlutamate--cysteine ligase catalytic subunitGSH1_HUMAN	>sp|P48506|GSH1_HUMAN Glutamate--cysteine ligase catalytic subunit OS=Homo sapiens OX=9606 GN=GCLC PE=1 SV=2
Q9H4A4	RNPEP	Aminopeptidase B	-1.83829	2.32519	+	16.0665	16.0125	15.1223	17.7795	17.4883	17.4484	103045		Leuk-A4-hydro_C;Peptidase_M1;Peptidase_M1_N	Secreted						2.75825e-13	0	3.21434e-13	50.3707	29	29	39	100	0.622964	72595.8	0.00517949	AMPB_HUMAN	Q9H4A4RNPEPAminopeptidase BAMPB_HUMAN	>sp|Q9H4A4|AMPB_HUMAN Aminopeptidase B OS=Homo sapiens OX=9606 GN=RNPEP PE=1 SV=2
Q9BZF9	UACA	Uveal autoantigen with coiled-coil domains and ankyrin repeats	-1.83688	1.23871	+	14.1722	13.1056	11.8584	15.258	14.7827	14.6062	26704.3		Ank_2	Cytoplasm;Cytoskeleton;Nucleus		R-HSA-9013407	RHOH GTPase cycle	TAS		0.00464895	0.00619089	0.00287279	34.9223	4	4	4	66.7	0.312774	162505	0.00841589	UACA_HUMAN	Q9BZF9UACAUveal autoantigen with coiled-coil domains and ankyrin repeatsUACA_HUMAN	>sp|Q9BZF9|UACA_HUMAN Uveal autoantigen with coiled-coil domains and ankyrin repeats OS=Homo sapiens OX=9606 GN=UACA PE=1 SV=2
Q9BUK6	MSTO1	Protein misato homolog 1	-1.83643	3.11944	+	13.228	12.6521	13.1006	15.0188	14.7307	14.7405	22065.1		Misat_Tub_SegII;Tubulin_3	Cytoplasm;Mitochondrion outer membrane						1.19625e-05	0.000404122	1.17873e-05	42.3206	11	11	12	66.7	0.419818	61835.4	0.00245545	MSTO1_HUMAN	Q9BUK6MSTO1Protein misato homolog 1MSTO1_HUMAN	>sp|Q9BUK6|MSTO1_HUMAN Protein misato homolog 1 OS=Homo sapiens OX=9606 GN=MSTO1 PE=1 SV=1
O60566	BUB1B	Mitotic checkpoint serine/threonine-protein kinase BUB1 beta	-1.83596	2.03854	+	13.2253	13.0584	12.0105	14.5543	14.4893	14.7585	16580.1	Cell cycle	Mad3_BUB1_I	Centromere;Centrosome;Chromosome;Cytoplasm;Cytoskeleton;Kinetochore;Microtubule organizing center;Nucleus		R-HSA-141430	Inactivation of APC/C via direct inhibition of the APC/C complex	TAS	Miscellaneous	0.001521	0.00217549	0.00112733	37.3539	21	21	23	83.3	0.477771	119545	0.00571429	BUB1B_HUMAN	O60566BUB1BMitotic checkpoint serine/threonine-protein kinase BUB1 betaBUB1B_HUMAN	>sp|O60566|BUB1B_HUMAN Mitotic checkpoint serine/threonine-protein kinase BUB1 beta OS=Homo sapiens OX=9606 GN=BUB1B PE=1 SV=3
Q9NPI6	DCP1A	mRNA-decapping enzyme 1A	-1.8347	0.966275	+	14.217	14.0313	11.4633	14.9994	15.1136	15.1027	26483.5	RNA degradation	DCP1;mRNA_decap_C	Cytoplasm;Nucleus;P-body		R-HSA-430039	mRNA decay by 5' to 3' exoribonuclease	TAS		1.54965e-10	0	1.56414e-10	48.0622	12	12	13	83.3	0.329543	63278.5	0.0135839	DCP1A_HUMAN	Q9NPI6DCP1AmRNA-decapping enzyme 1ADCP1A_HUMAN	>sp|Q9NPI6|DCP1A_HUMAN mRNA-decapping enzyme 1A OS=Homo sapiens OX=9606 GN=DCP1A PE=1 SV=3
O94927	HAUS5	HAUS augmin-like complex subunit 5	-1.83208	2.23876	+	13.2938	12.502	12.1804	14.3324	14.5422	14.5978	18710.5		HAUS5	Centrosome;Cytoplasm;Cytoskeleton;Microtubule organizing center;Spindle		R-HSA-2565942	Regulation of PLK1 Activity at G2/M Transition	TAS		2.13278e-05	0.000404122	2.07954e-05	41.8979	13	13	13	66.7	0.341167	71682.5	0.00457358	HAUS5_HUMAN	O94927HAUS5HAUS augmin-like complex subunit 5HAUS5_HUMAN	>sp|O94927|HAUS5_HUMAN HAUS augmin-like complex subunit 5 OS=Homo sapiens OX=9606 GN=HAUS5 PE=1 SV=2
Q7Z4H7	HAUS6	HAUS augmin-like complex subunit 6	-1.83168	1.08341	+	13.6484	10.9488	11.8682	13.8652	14.0297	14.0656	15310.4		HAUS6_N	Centrosome;Cytoplasm;Cytoskeleton;Microtubule organizing center;Spindle		R-HSA-2565942	Regulation of PLK1 Activity at G2/M Transition	TAS		3.16005e-05	0.000404122	3.05427e-05	41.5957	11	11	12	66.7	0.127512	108621	0.0117472	HAUS6_HUMAN	Q7Z4H7HAUS6HAUS augmin-like complex subunit 6HAUS6_HUMAN	>sp|Q7Z4H7|HAUS6_HUMAN HAUS augmin-like complex subunit 6 OS=Homo sapiens OX=9606 GN=HAUS6 PE=1 SV=2
Q9UBK8	MTRR	Methionine synthase reductase	-1.82899	1.99478	+	14.1715	13.4297	12.8299	15.4507	15.1368	15.3305	21491.8		FAD_binding_1;Flavodoxin_1;NAD_binding_1	Cytoplasm		R-HSA-156581	Methylation	TAS	Miscellaneous	2.71788e-09	0	2.74538e-09	46.8707	15	16	22	100	0.612724	77673.8	0.00578889	MTRR_HUMAN	Q9UBK8MTRRMethionine synthase reductaseMTRR_HUMAN	>sp|Q9UBK8|MTRR_HUMAN Methionine synthase reductase OS=Homo sapiens OX=9606 GN=MTRR PE=1 SV=4
Q15059	BRD3	Bromodomain-containing protein 3	-1.82876	0.874359	+	13.8412	14.9531	11.6953	15.0554	15.6766	15.2439	31740.8		BET;Bromodomain	Nucleus						5.65195e-09	0	5.72773e-09	46.5461	9	9	12	83.3	0.39594	79541.5	0.0170464	BRD3_HUMAN	Q15059BRD3Bromodomain-containing protein 3BRD3_HUMAN	>sp|Q15059|BRD3_HUMAN Bromodomain-containing protein 3 OS=Homo sapiens OX=9606 GN=BRD3 PE=1 SV=1
Q9UHY1	NRBP1	Nuclear receptor-binding protein	-1.8269	1.67154	+	13.4247	13.1228	11.8294	14.7591	14.4563	14.6422	17330.4		PK_Tyr_Ser-Thr	Cell cortex;Cell projection;Cytoplasm;Endomembrane system;Lamellipodium		R-HSA-383280	Nuclear Receptor transcription pathway	TAS		4.116e-08	0	4.20579e-08	45.6149	7	7	8	83.3	0.450254	59844.7	0.00559259	NRBP_HUMAN	Q9UHY1NRBP1Nuclear receptor-binding proteinNRBP_HUMAN	>sp|Q9UHY1|NRBP_HUMAN Nuclear receptor-binding protein OS=Homo sapiens OX=9606 GN=NRBP1 PE=1 SV=1
Q4V339;Q5JTY5;Q5RIA9;Q9BRT8	ZNG1F;ZNG1C;ZNG1E;ZNG1A	Zinc-regulated GTPase metalloprotein activator 1F;Zinc-regulated GTPase metalloprotein activator 1C;Zinc-regulated GTPase metalloprotein activator 1E;Zinc-regulated GTPase metalloprotein activator 1A	-1.82627	1.2129	+	13.4839	12.6666	11.0929	14.3623	14.2972	14.0629	19359.6		cobW;CobW_C							2.21552e-12	0	2.39676e-12	49.6507	5	5	5	50	0.10617	43963.97;44038.04;44068.06;44068.07	0.0092968	ZNG1F_HUMAN;ZNG1C_HUMAN;ZNG1E_HUMAN;ZNG1A_HUMAN	Q4V339;Q5JTY5;Q5RIA9;Q9BRT8ZNG1F;ZNG1C;ZNG1E;ZNG1AZinc-regulated GTPase metalloprotein activator 1F;Zinc-regulated GTPase metalloprotein activator 1C;Zinc-regulated GTPase metalloprotein activator 1E;Zinc-regulated GTPase metalloprotein activator 1AZNG1F_HUMAN;ZNG1C_HUMAN;ZNG1E_HUMAN;ZNG1A_HUMAN	>sp|Q4V339|ZNG1F_HUMAN Zinc-regulated GTPase metalloprotein activator 1F OS=Homo sapiens OX=9606 GN=ZNG1F PE=3 SV=1;>sp|Q5JTY5|ZNG1C_HUMAN Zinc-regulated GTPase metalloprotein activator 1C OS=Homo sapiens OX=9606 GN=ZNG1C PE=1 SV=1;>sp|Q5RIA9|ZNG1E_HUMAN Zinc-regulated GTPase metalloprotein activator 1E OS=Homo sapiens OX=9606 GN=ZNG1E PE=2 SV=1;>sp|Q9BRT8|ZNG1A_HUMAN Zinc-regulated GTPase metall…
P27708	CAD	Multifunctional protein CAD	-1.82358	2.15088	+	17.3708	17.6073	16.4421	18.9496	19.0518	18.8896	271740	Alanine, aspartate and glutamate metabolism;Pyrimidine metabolism	Amidohydro_1;CPSase_L_D2;CPSase_L_D3;CPSase_sm_chain;GATase;MGS;OTCace;OTCace_N	Cytoplasm;Nucleus		R-HSA-500753	Pyrimidine biosynthesis	TAS	Pyrimidine synthesis	1.11124e-20	0	1.57136e-19	55.4392	87	89	132	100	0.604401	242984	0.00522772	PYR1_HUMAN	P27708CADMultifunctional protein CADPYR1_HUMAN	>sp|P27708|PYR1_HUMAN Multifunctional protein CAD OS=Homo sapiens OX=9606 GN=CAD PE=1 SV=3
Q96H79	ZC3HAV1L	Zinc finger CCCH-type antiviral protein 1-like	-1.82267	2.22055	+	12.5231	13.0032	12.1132	14.8118	14.0633	14.2325	15368.4		HTH_53							0.00226982	0.00285714	0.00158728	36.6223	10	10	13	66.7	0.529025	32962	0.00480576	ZCCHL_HUMAN	Q96H79ZC3HAV1LZinc finger CCCH-type antiviral protein 1-likeZCCHL_HUMAN	>sp|Q96H79|ZCCHL_HUMAN Zinc finger CCCH-type antiviral protein 1-like OS=Homo sapiens OX=9606 GN=ZC3HAV1L PE=1 SV=2
Q15773	MLF2	Myeloid leukemia factor 2	-1.82223	1.48486	+	13.2909	11.9075	11.4149	13.8483	14.1177	14.114	14691.5		Mlf1IP	Cytoplasm;Nucleus						2.25333e-05	0.000404122	2.19459e-05	41.8564	3	3	3	66.7	0.242293	28147.3	0.00615247	MLF2_HUMAN	Q15773MLF2Myeloid leukemia factor 2MLF2_HUMAN	>sp|Q15773|MLF2_HUMAN Myeloid leukemia factor 2 OS=Homo sapiens OX=9606 GN=MLF2 PE=1 SV=1
P68036	UBE2L3	Ubiquitin-conjugating enzyme E2 L3	-1.81921	2.04755	+	16.802	16.8535	15.7818	18.613	18.1561	18.1258	171602	Parkinson's disease;Ubiquitin mediated proteolysis	UQ_con	Cytoplasm;Nucleus		R-HSA-5205685	PINK1-PRKN Mediated Mitophagy	TAS	Miscellaneous	1.43213e-15	0	2.2642e-15	52.0615	11	11	18	100	0.635273	17861.6	0.0056	UB2L3_HUMAN	P68036UBE2L3Ubiquitin-conjugating enzyme E2 L3UB2L3_HUMAN	>sp|P68036|UB2L3_HUMAN Ubiquitin-conjugating enzyme E2 L3 OS=Homo sapiens OX=9606 GN=UBE2L3 PE=1 SV=1
O00429	DNM1L	Dynamin-1-like protein	-1.81709	2.21206	+	16.1547	15.8023	15.0304	17.6555	17.373	17.4102	97359.2	Bacterial invasion of epithelial cells;Endocrine and other factor-regulated calcium reabsorption;Endocytosis;Fc gamma R-mediated phagocytosis	Dynamin_M;Dynamin_N;GED	Clathrin-coated pit;Cytoplasm;Cytoplasmic vesicle;Cytosol;Endomembrane system;Golgi apparatus;Membrane;Mitochondrion outer membrane;Peroxisome;Secretory vesicle;Synaptic vesicle membrane	Peripheral membrane protein	R-HSA-75153	Apoptotic execution phase	TAS		2.34904e-20	0	2.56124e-19	55.2345	46	46	70	100	0.612179	81877.1	0.00472085	DNM1L_HUMAN	O00429DNM1LDynamin-1-like proteinDNM1L_HUMAN	>sp|O00429|DNM1L_HUMAN Dynamin-1-like protein OS=Homo sapiens OX=9606 GN=DNM1L PE=1 SV=2
P30520	ADSS2	Adenylosuccinate synthetase isozyme 2	-1.81368	2.17314	+	16.5817	16.6188	15.717	18.4914	17.8499	18.0173	151890	Alanine, aspartate and glutamate metabolism;Purine metabolism	Adenylsucc_synt	Cytoplasm		R-HSA-73817	Purine ribonucleoside monophosphate biosynthesis	TAS	Nucleotide interconversion	2.83941e-17	0	6.47806e-17	53.2335	21	23	35	100	0.652797	50097.4	0.00529766	PURA2_HUMAN	P30520ADSS2Adenylosuccinate synthetase isozyme 2PURA2_HUMAN	>sp|P30520|PURA2_HUMAN Adenylosuccinate synthetase isozyme 2 OS=Homo sapiens OX=9606 GN=ADSS2 PE=1 SV=3
Q6UWE0	LRSAM1	E3 ubiquitin-protein ligase LRSAM1	-1.81287	2.74296	+	13.2014	13.1323	12.4802	14.7715	14.8918	14.5892	17770.8		LRR_8;SAM_2;zf-C3HC4_3	Cytoplasm		R-HSA-983168	Antigen processing: Ubiquitination & Proteasome degradation	TAS	Miscellaneous	8.02443e-07	0	8.15083e-07	44.0413	20	20	25	83.3	0.508962	83593.9	0.0024	LRSM1_HUMAN	Q6UWE0LRSAM1E3 ubiquitin-protein ligase LRSAM1LRSM1_HUMAN	>sp|Q6UWE0|LRSM1_HUMAN E3 ubiquitin-protein ligase LRSAM1 OS=Homo sapiens OX=9606 GN=LRSAM1 PE=1 SV=1
Q9Y2Y0	ARL2BP	ADP-ribosylation factor-like protein 2-binding protein	-1.80999	1.46071	+	14.4455	12.8191	12.9108	15.5369	14.7632	15.3052	33058		ARL2_Bind_BART	Centrosome;Cilium basal body;Cytoplasm;Cytoskeleton;Microtubule organizing center;Mitochondrion intermembrane space;Nucleus;Spindle		R-HSA-83936	Transport of nucleosides and free purine and pyrimidine bases across the plasma membrane	TAS		8.48738e-09	0	8.61784e-09	46.3617	2	2	2	66.7	0.334043	18822.1	0.00665123	AR2BP_HUMAN	Q9Y2Y0ARL2BPADP-ribosylation factor-like protein 2-binding proteinAR2BP_HUMAN	>sp|Q9Y2Y0|AR2BP_HUMAN ADP-ribosylation factor-like protein 2-binding protein OS=Homo sapiens OX=9606 GN=ARL2BP PE=1 SV=1
Q6P2H3	CEP85	Centrosomal protein of 85 kDa	-1.80974	1.58218	+	11.9712	13.101	11.4397	13.6437	14.3003	13.9972	11410.7			Centrosome;Cytoplasm;Cytoskeleton;Microtubule organizing center;Nucleolus;Nucleus;Spindle pole						0.00100017	0.00183554	0.000780937	38.0136	6	6	7	66.7	0.517802	85639.1	0.00610631	CEP85_HUMAN	Q6P2H3CEP85Centrosomal protein of 85 kDaCEP85_HUMAN	>sp|Q6P2H3|CEP85_HUMAN Centrosomal protein of 85 kDa OS=Homo sapiens OX=9606 GN=CEP85 PE=1 SV=1
Q08499	PDE4D	3',5'-cyclic-AMP phosphodiesterase 4D	-1.80963	2.33913	+	14.2789	14.9722	14.132	15.9289	16.5406	16.3424	42226.1	Purine metabolism	PDE4_UCR;PDEase_I	Apical cell membrane;Centrosome;Cytoplasm;Cytoskeleton;Membrane;Microtubule organizing center		R-HSA-180024	DARPP-32 events	TAS	Nucleotide interconversion	7.49277e-14	0	9.2758e-14	50.805	19	20	23	100	0.642468	91114.9	0.00498765	PDE4D_HUMAN	Q08499PDE4D3',5'-cyclic-AMP phosphodiesterase 4DPDE4D_HUMAN	>sp|Q08499|PDE4D_HUMAN 3',5'-cyclic-AMP phosphodiesterase 4D OS=Homo sapiens OX=9606 GN=PDE4D PE=1 SV=2
Q9ULA0	DNPEP	Aspartyl aminopeptidase	-1.80695	2.01203	+	13.2531	12.4377	12.4593	14.8297	14.7812	13.96	14790.2		Peptidase_M18	Cytoplasm						9.9553e-08	0	1.01856e-07	45.1728	12	12	15	83.3	0.601429	53410.4	0.00569399	DNPEP_HUMAN	Q9ULA0DNPEPAspartyl aminopeptidaseDNPEP_HUMAN	>sp|Q9ULA0|DNPEP_HUMAN Aspartyl aminopeptidase OS=Homo sapiens OX=9606 GN=DNPEP PE=1 SV=2
Q9H7B4	SMYD3	Histone-lysine N-methyltransferase SMYD3	-1.80604	2.01029	+	13.3427	13.7668	12.4806	14.8322	15.1515	15.0246	17556.4		SET;zf-MYND	Cytoplasm;Nucleus		R-HSA-3214841	PKMTs methylate histone lysines	TAS	Lysine metabolism	3.5639e-05	0.000404122	3.43421e-05	41.5006	4	4	4	100	0.606894	49097.1	0.00563243	SMYD3_HUMAN	Q9H7B4SMYD3Histone-lysine N-methyltransferase SMYD3SMYD3_HUMAN	>sp|Q9H7B4|SMYD3_HUMAN Histone-lysine N-methyltransferase SMYD3 OS=Homo sapiens OX=9606 GN=SMYD3 PE=1 SV=4
Q15645	TRIP13	Pachytene checkpoint protein 2 homolog	-1.80591	2.61985	+	17.3151	17.4243	16.6284	19.0609	18.761	18.9637	266829		AAA							1.51264e-20	0	1.91759e-19	55.355	24	25	41	100	0.612483	48550.8	0.00329787	PCH2_HUMAN	Q15645TRIP13Pachytene checkpoint protein 2 homologPCH2_HUMAN	>sp|Q15645|PCH2_HUMAN Pachytene checkpoint protein 2 homolog OS=Homo sapiens OX=9606 GN=TRIP13 PE=1 SV=2
P52209	PGD	6-phosphogluconate dehydrogenase, decarboxylating	-1.80517	2.26911	+	18.4629	18.7999	17.6898	20.1557	20.1221	20.0903	610705	Carbon metabolism;Glutathione metabolism;Metabolic pathways;Pentose phosphate pathway	6PGD;NAD_binding_2	Cytoplasm		R-HSA-71336	Pentose phosphate pathway	TAS	Pentose phosphate pathway	2.15488e-19	0	1.21244e-18	54.6222	32	34	48	100	0.599028	53140	0.00494815	6PGD_HUMAN	P52209PGD6-phosphogluconate dehydrogenase, decarboxylating6PGD_HUMAN	>sp|P52209|6PGD_HUMAN 6-phosphogluconate dehydrogenase, decarboxylating OS=Homo sapiens OX=9606 GN=PGD PE=1 SV=3
Q5TGY1	TMCO4	Transmembrane and coiled-coil domain-containing protein 4	-1.80491	1.42477	+	11.0551	10.553	12.5064	13.0703	13.3023	13.1567	9257.59		DUF726	Membrane	Multi-pass membrane protein					1.59448e-06	0	1.61057e-06	43.6364	2	2	2	50	0.0820235	67910.1	0.00743412	TMCO4_HUMAN	Q5TGY1TMCO4Transmembrane and coiled-coil domain-containing protein 4TMCO4_HUMAN	>sp|Q5TGY1|TMCO4_HUMAN Transmembrane and coiled-coil domain-containing protein 4 OS=Homo sapiens OX=9606 GN=TMCO4 PE=1 SV=1
P45985	MAP2K4	Dual specificity mitogen-activated protein kinase kinase 4	-1.80384	1.74122	+	12.9497	11.5082	11.9059	14.2742	13.6536	13.8474	9719.26	Chagas disease (American trypanosomiasis);Epithelial cell signaling in Helicobacter pylori infection;ErbB signaling pathway;Fc epsilon RI signaling pathway;GnRH signaling pathway;MAPK signaling pathway;Toll-like receptor signaling pathway	Pkinase	Cytoplasm;Nucleus		R-HSA-2559580	Oxidative Stress Induced Senescence	TAS	Protein modification	4.62125e-05	0.000404122	4.42131e-05	41.2906	7	7	8	83.3	0.556206	44287.7	0.00564522	MP2K4_HUMAN	P45985MAP2K4Dual specificity mitogen-activated protein kinase kinase 4MP2K4_HUMAN	>sp|P45985|MP2K4_HUMAN Dual specificity mitogen-activated protein kinase kinase 4 OS=Homo sapiens OX=9606 GN=MAP2K4 PE=1 SV=1
Q5T5Y3	CAMSAP1	Calmodulin-regulated spectrin-associated protein 1	-1.80294	1.54921	+	13.1215	11.3297	12.4785	14.3337	13.9589	14.0459	14920.3		CAMSAP_CC1;CAMSAP_CH;CAMSAP_CKK	Cytoplasm;Cytoskeleton						2.74526e-08	0	2.80161e-08	45.8115	11	11	12	66.7	0.314147	177972	0.00636683	CAMP1_HUMAN	Q5T5Y3CAMSAP1Calmodulin-regulated spectrin-associated protein 1CAMP1_HUMAN	>sp|Q5T5Y3|CAMP1_HUMAN Calmodulin-regulated spectrin-associated protein 1 OS=Homo sapiens OX=9606 GN=CAMSAP1 PE=1 SV=2
P49593	PPM1F	Protein phosphatase 1F	-1.80148	1.5122	+	11.45	11.9844	12.5108	14.6641	13.5582	13.1274	9409.52		PP2C			R-HSA-9617324	Negative regulation of NMDA receptor-mediated neuronal transmission	IEA	Miscellaneous	6.57449e-07	0	6.68704e-07	44.1554	8	9	9	66.7	0.787654	49830.8	0.00620814	PPM1F_HUMAN	P49593PPM1FProtein phosphatase 1FPPM1F_HUMAN	>sp|P49593|PPM1F_HUMAN Protein phosphatase 1F OS=Homo sapiens OX=9606 GN=PPM1F PE=1 SV=3
O95163	ELP1	Elongator complex protein 1	-1.80082	3.08361	+	15.5183	15.5597	14.9676	17.0374	17.1991	17.2116	77880		IKI3	Cytoplasm;Nucleus		R-HSA-3214847	HATs acetylate histones	IEA		1.44325e-14	0	1.95652e-14	51.3385	45	47	58	100	0.607583	150254	0.00315254	ELP1_HUMAN	O95163ELP1Elongator complex protein 1ELP1_HUMAN	>sp|O95163|ELP1_HUMAN Elongator complex protein 1 OS=Homo sapiens OX=9606 GN=ELP1 PE=1 SV=3
P30086	PEBP1	Phosphatidylethanolamine-binding protein 1	-1.80058	2.14798	+	18.0316	18.2756	17.2306	19.9517	19.5898	19.3982	439726		PBP	Cytoplasm		R-HSA-5674135	MAP2K and MAPK activation	TAS		3.72797e-14	0	4.78704e-14	51.0331	11	11	20	100	0.633292	21056.8	0.0057918	PEBP1_HUMAN	P30086PEBP1Phosphatidylethanolamine-binding protein 1PEBP1_HUMAN	>sp|P30086|PEBP1_HUMAN Phosphatidylethanolamine-binding protein 1 OS=Homo sapiens OX=9606 GN=PEBP1 PE=1 SV=3
Q9UJ70	NAGK	N-acetyl-D-glucosamine kinase	-1.79976	1.55021	+	14.7189	13.5704	13.0366	15.9313	15.2424	15.5515	26162.3	Amino sugar and nucleotide sugar metabolism	BcrAD_BadFG			R-HSA-446210	Synthesis of UDP-N-acetyl-glucosamine	TAS	Aminosugar metabolism	5.47403e-10	0	5.50904e-10	47.5514	13	13	14	100	0.640045	37375.7	0.00635669	NAGK_HUMAN	Q9UJ70NAGKN-acetyl-D-glucosamine kinaseNAGK_HUMAN	>sp|Q9UJ70|NAGK_HUMAN N-acetyl-D-glucosamine kinase OS=Homo sapiens OX=9606 GN=NAGK PE=1 SV=4
Q9H3K6	BOLA2	BolA-like protein 2	-1.79947	2.67531	+	16.0986	15.9	15.4967	17.9969	17.4491	17.4476	108813		BolA	Cytoplasm;Nucleus		R-HSA-8950505	Gene and protein expression by JAK-STAT signaling after Interleukin-12 stimulation	TAS		3.79667e-09	0	3.84054e-09	46.7236	7	7	11	100	0.651027	10116.5	0.00350282	BOLA2_HUMAN	Q9H3K6BOLA2BolA-like protein 2BOLA2_HUMAN	>sp|Q9H3K6|BOLA2_HUMAN BolA-like protein 2 OS=Homo sapiens OX=9606 GN=BOLA2 PE=1 SV=1
Q05209	PTPN12	Tyrosine-protein phosphatase non-receptor type 12	-1.79345	2.6421	+	14.1224	14.1924	13.4027	15.7624	15.7514	15.5841	28576.6		Y_phosphatase	Cell junction;Cell projection;Cytoplasm;Focal adhesion;Podosome		R-HSA-1250196	SHC1 events in ERBB2 signaling	IEA	Protein modification	6.99467e-13	0	7.85781e-13	50.0532	20	20	24	100	0.603416	88106.4	0.00322917	PTN12_HUMAN	Q05209PTPN12Tyrosine-protein phosphatase non-receptor type 12PTN12_HUMAN	>sp|Q05209|PTN12_HUMAN Tyrosine-protein phosphatase non-receptor type 12 OS=Homo sapiens OX=9606 GN=PTPN12 PE=1 SV=3
Q9UFF9	CNOT8	CCR4-NOT transcription complex subunit 8	-1.79147	0.921737	+	13.3033	13.4286	10.6774	14.0686	14.5365	14.1787	15320.1	RNA degradation	CAF1	Cytoplasm;Nucleus		R-HSA-429947	Deadenylation of mRNA	TAS		0.00319957	0.00457988	0.00211301	35.8854	2	2	2	83.3	0.350155	33540.2	0.0159032	CNOT8_HUMAN	Q9UFF9CNOT8CCR4-NOT transcription complex subunit 8CNOT8_HUMAN	>sp|Q9UFF9|CNOT8_HUMAN CCR4-NOT transcription complex subunit 8 OS=Homo sapiens OX=9606 GN=CNOT8 PE=1 SV=1
Q92990	GLMN	Glomulin	-1.7912	2.32668	+	14.3477	14.1282	13.3149	15.7288	15.7526	15.683	29042.2		Kinetochor_Ybp2			R-HSA-983168	Antigen processing: Ubiquitination & Proteasome degradation	TAS		4.94409e-12	0	5.23605e-12	49.3639	11	12	12	100	0.596134	68208.2	0.00466154	GLMN_HUMAN	Q92990GLMNGlomulinGLMN_HUMAN	>sp|Q92990|GLMN_HUMAN Glomulin OS=Homo sapiens OX=9606 GN=GLMN PE=1 SV=2
P09960	LTA4H	Leukotriene A-4 hydrolase	-1.79113	1.9288	+	16.5682	16.3927	15.3089	18.0937	17.7587	17.7908	129761	Arachidonic acid metabolism	Leuk-A4-hydro_C;Peptidase_M1;Peptidase_M1_N	Cytoplasm		R-HSA-2142691	Synthesis of Leukotrienes (LT) and Eoxins (EX)	TAS	Eicosanoid metabolism	1.70182e-20	0	2.07082e-19	55.3227	31	32	47	100	0.606282	69285.3	0.00573995	LKHA4_HUMAN	P09960LTA4HLeukotriene A-4 hydrolaseLKHA4_HUMAN	>sp|P09960|LKHA4_HUMAN Leukotriene A-4 hydrolase OS=Homo sapiens OX=9606 GN=LTA4H PE=1 SV=2
Q68CZ2	TNS3	Tensin-3	-1.79058	2.52134	+	13.4259	13.2958	12.6107	14.6984	14.9027	15.103	16453.3		PTB;PTEN_C2;SH2	Cell junction;Focal adhesion		R-HSA-8875513	MET interacts with TNS proteins	TAS		3.63753e-07	0	3.71165e-07	44.4863	18	18	18	100	0.616199	155266	0.00457143	TENS3_HUMAN	Q68CZ2TNS3Tensin-3TENS3_HUMAN	>sp|Q68CZ2|TENS3_HUMAN Tensin-3 OS=Homo sapiens OX=9606 GN=TNS3 PE=1 SV=2
P48200	IREB2	Iron-responsive element-binding protein 2	-1.79055	1.73768	+	12.8126	12.7328	11.38	14.0931	14.0775	14.1264	9434.56		Aconitase;Aconitase_C	Cytoplasm		R-HSA-917937	Iron uptake and transport	TAS	Citric acid cycle	3.67572e-08	0	3.75472e-08	45.6702	10	10	10	100	0.585279	105059	0.00574144	IREB2_HUMAN	P48200IREB2Iron-responsive element-binding protein 2IREB2_HUMAN	>sp|P48200|IREB2_HUMAN Iron-responsive element-binding protein 2 OS=Homo sapiens OX=9606 GN=IREB2 PE=1 SV=4
Q6DKJ4	NXN	Nucleoredoxin	-1.79006	2.62757	+	13.5028	13.4577	12.8915	14.9792	14.8367	15.4063	18548.8		Thioredoxin_6;Thioredoxin_8	Cytoplasm;Cytosol;Nucleus						1.05467e-08	0	1.07199e-08	46.2619	11	11	13	100	0.641003	48392.1	0.00313131	NXN_HUMAN	Q6DKJ4NXNNucleoredoxinNXN_HUMAN	>sp|Q6DKJ4|NXN_HUMAN Nucleoredoxin OS=Homo sapiens OX=9606 GN=NXN PE=1 SV=2
Q49AR2	C5orf22	UPF0489 protein C5orf22	-1.78961	2.02819	+	13.1122	12.6788	11.8328	14.2977	14.2359	14.459	16684.1		UPF0489							0.000107157	0.000597015	9.94028e-05	40.5609	5	5	6	66.7	0.34203	49967.1	0.00557219	CE022_HUMAN	Q49AR2C5orf22UPF0489 protein C5orf22CE022_HUMAN	>sp|Q49AR2|CE022_HUMAN UPF0489 protein C5orf22 OS=Homo sapiens OX=9606 GN=C5orf22 PE=1 SV=2
Q13404	UBE2V1	Ubiquitin-conjugating enzyme E2 variant 1	-1.78867	2.1779	+	18.0326	17.7578	16.9296	19.4732	19.1658	19.447	362515		UQ_con	Nucleus		R-HSA-168638	NOD1/2 Signaling Pathway	TAS		9.07029e-13	0	1.00958e-12	49.9634	7	8	10	100	0.605907	16495	0.00586581	UB2V1_HUMAN	Q13404UBE2V1Ubiquitin-conjugating enzyme E2 variant 1UB2V1_HUMAN	>sp|Q13404|UB2V1_HUMAN Ubiquitin-conjugating enzyme E2 variant 1 OS=Homo sapiens OX=9606 GN=UBE2V1 PE=1 SV=2
Q9H977	WDR54	WD repeat-containing protein 54	-1.78728	2.13279	+	12.2448	13.1547	12.1757	14.167	14.1294	14.6406	16646.7									4.92769e-06	0.000220264	4.91715e-06	42.9263	4	4	4	66.7	0.37896	35890.9	0.00549701	WDR54_HUMAN	Q9H977WDR54WD repeat-containing protein 54WDR54_HUMAN	>sp|Q9H977|WDR54_HUMAN WD repeat-containing protein 54 OS=Homo sapiens OX=9606 GN=WDR54 PE=1 SV=1
P68402	PAFAH1B2	Platelet-activating factor acetylhydrolase IB subunit alpha2	-1.787	2.30442	+	16.3323	16.3989	15.474	18.0812	17.753	17.732	127657	Ether lipid metabolism	Lipase_GDSL_2	Cytoplasm		R-HSA-6798695	Neutrophil degranulation	TAS	Glycerophospholipid metabolism	6.18261e-11	0	6.28134e-11	48.4218	9	9	13	100	0.613064	25569.3	0.00498507	PA1B2_HUMAN	P68402PAFAH1B2Platelet-activating factor acetylhydrolase IB subunit alpha2PA1B2_HUMAN	>sp|P68402|PA1B2_HUMAN Platelet-activating factor acetylhydrolase IB subunit alpha2 OS=Homo sapiens OX=9606 GN=PAFAH1B2 PE=1 SV=1
Q9Y5Y2	NUBP2	Cytosolic Fe-S cluster assembly factor NUBP2	-1.78695	2.85906	+	15.0247	15.0953	14.4655	16.8323	16.4627	16.6513	55311.9		ParA	Centriole;Centrosome;Cilium axoneme;Cytoplasm;Cytoskeleton;Microtubule organizing center;Nucleus		R-HSA-2564830	Cytosolic iron-sulfur cluster assembly	IEA		1.02982e-10	0	1.04195e-10	48.2234	10	11	13	100	0.614528	28825.3	0.00251351	NUBP2_HUMAN	Q9Y5Y2NUBP2Cytosolic Fe-S cluster assembly factor NUBP2NUBP2_HUMAN	>sp|Q9Y5Y2|NUBP2_HUMAN Cytosolic Fe-S cluster assembly factor NUBP2 OS=Homo sapiens OX=9606 GN=NUBP2 PE=1 SV=1
P13798	APEH	Acylamino-acid-releasing enzyme	-1.78589	2.45636	+	16.1435	16.5986	15.6769	17.7	18.0609	18.0158	134070		APEH_N;Peptidase_S9	Cytoplasm		R-HSA-6798695	Neutrophil degranulation	TAS		6.20867e-13	0	7.00549e-13	50.0943	25	26	32	100	0.612724	81224.6	0.00437004	ACPH_HUMAN	P13798APEHAcylamino-acid-releasing enzymeACPH_HUMAN	>sp|P13798|ACPH_HUMAN Acylamino-acid-releasing enzyme OS=Homo sapiens OX=9606 GN=APEH PE=1 SV=4
Q8NC96	NECAP1	Adaptin ear-binding coat-associated protein 1	-1.7849	1.2213	+	14.4485	13.9165	12.226	15.513	15.4117	15.0209	29781.4		DUF1681	Cell membrane;Clathrin-coated vesicle membrane;Cytoplasmic vesicle		R-HSA-432722	Golgi Associated Vesicle Biogenesis	TAS		0.000264482	0.000959141	0.00023309	39.6672	8	8	8	83.3	0.415535	29737.4	0.009217	NECP1_HUMAN	Q8NC96NECAP1Adaptin ear-binding coat-associated protein 1NECP1_HUMAN	>sp|Q8NC96|NECP1_HUMAN Adaptin ear-binding coat-associated protein 1 OS=Homo sapiens OX=9606 GN=NECAP1 PE=1 SV=2
P51617	IRAK1	Interleukin-1 receptor-associated kinase 1	-1.78412	1.7298	+	11.8505	11.6711	12.975	14.3994	13.731	13.7186	10997.4	Apoptosis;Chagas disease (American trypanosomiasis);ko05152;Leishmaniasis;Measles;Neurotrophin signaling pathway;Toll-like receptor signaling pathway;Toxoplasmosis	Death;Pkinase	Cytoplasm;Lipid droplet;Nucleus		R-HSA-1257604	PIP3 activates AKT signaling	TAS	Miscellaneous	0.000701222	0.00167535	0.000568925	38.5096	10	10	10	66.7	0.559955	76536.7	0.00566604	IRAK1_HUMAN	P51617IRAK1Interleukin-1 receptor-associated kinase 1IRAK1_HUMAN	>sp|P51617|IRAK1_HUMAN Interleukin-1 receptor-associated kinase 1 OS=Homo sapiens OX=9606 GN=IRAK1 PE=1 SV=2
Q9BR61	ACBD6	Acyl-CoA-binding domain-containing protein 6	-1.78398	1.93528	+	13.3038	12.5932	11.9504	14.6087	14.3037	14.287	17876.8		ACBP;Ank_2	Cytoplasm		R-HSA-77289	Mitochondrial Fatty Acid Beta-Oxidation	TAS		0.00296082	0.00406217	0.00198185	36.0626	4	4	4	66.7	0.331904	31150.8	0.00571294	ACBD6_HUMAN	Q9BR61ACBD6Acyl-CoA-binding domain-containing protein 6ACBD6_HUMAN	>sp|Q9BR61|ACBD6_HUMAN Acyl-CoA-binding domain-containing protein 6 OS=Homo sapiens OX=9606 GN=ACBD6 PE=1 SV=1
P35790	CHKA	Choline kinase alpha	-1.78389	3.59999	+	11.7099	11.9231	12.0957	13.8107	13.7592	13.5105	13247.7	Glycerophospholipid metabolism	Choline_kinase	Cytoplasm		R-HSA-1483191	Synthesis of PC	TAS	Glycerophospholipid metabolism	0.00780839	0.00970874	0.00448581	33.1746	5	5	6	50	0.107919	52249	0.00322078	CHKA_HUMAN	P35790CHKACholine kinase alphaCHKA_HUMAN	>sp|P35790|CHKA_HUMAN Choline kinase alpha OS=Homo sapiens OX=9606 GN=CHKA PE=1 SV=3
Q13885	TUBB2A	Tubulin beta-2A chain	-1.7838	3.30895	+	19.9861	20.0189	19.6927	21.8364	21.4086	21.8041	1.81449e+06	Gap junction;Pathogenic Escherichia coli infection;Phagosome	Tubulin;Tubulin_C	Cytoplasm;Cytoskeleton		R-HSA-1445148	Translocation of SLC2A4 (GLUT4) to the plasma membrane	IEA		1.59708e-09	0	1.61018e-09	47.1009	4	6	9	100	0.624011	49907	0.00248	TBB2A_HUMAN	Q13885TUBB2ATubulin beta-2A chainTBB2A_HUMAN	>sp|Q13885|TBB2A_HUMAN Tubulin beta-2A chain OS=Homo sapiens OX=9606 GN=TUBB2A PE=1 SV=1
P31947	SFN	14-3-3 protein sigma	-1.78356	1.51293	+	16.8005	16.1713	15.1944	18.3928	17.4866	17.6375	126362	Aldosterone-regulated sodium reabsorption;Cell cycle;p53 signaling pathway	14-3-3	Cytoplasm;Nucleus;Secreted		R-HSA-111447	Activation of BAD and translocation to mitochondria	TAS		6.85666e-20	0	5.31905e-19	54.9397	17	20	26	100	0.692088	27774.1	0.00622614	1433S_HUMAN	P31947SFN14-3-3 protein sigma1433S_HUMAN	>sp|P31947|1433S_HUMAN 14-3-3 protein sigma OS=Homo sapiens OX=9606 GN=SFN PE=1 SV=1
O95394	PGM3	Phosphoacetylglucosamine mutase	-1.78322	1.56258	+	14.4763	14.5318	12.979	16.0356	15.6082	15.693	39483.7	Amino sugar and nucleotide sugar metabolism	PGM_PMM_I;PGM_PMM_IV			R-HSA-446210	Synthesis of UDP-N-acetyl-glucosamine	TAS	Aminosugar metabolism	2.19325e-07	0	2.24188e-07	44.7602	17	17	25	83.3	0.448993	59851.9	0.00630648	AGM1_HUMAN	O95394PGM3Phosphoacetylglucosamine mutaseAGM1_HUMAN	>sp|O95394|AGM1_HUMAN Phosphoacetylglucosamine mutase OS=Homo sapiens OX=9606 GN=PGM3 PE=1 SV=1
Q86WQ0	NR2C2AP	Nuclear receptor 2C2-associated protein	-1.78228	1.40942	+	13.2123	11.4963	12.8822	14.794	13.8763	14.2674	16815.6			Nucleus		R-HSA-383280	Nuclear Receptor transcription pathway	TAS		1.48908e-05	0.000404122	1.46184e-05	42.1634	3	3	4	66.7	0.440844	15875.8	0.00775499	NR2CA_HUMAN	Q86WQ0NR2C2APNuclear receptor 2C2-associated proteinNR2CA_HUMAN	>sp|Q86WQ0|NR2CA_HUMAN Nuclear receptor 2C2-associated protein OS=Homo sapiens OX=9606 GN=NR2C2AP PE=1 SV=1
Q96DE0	NUDT16	U8 snoRNA-decapping enzyme	-1.78191	1.30767	+	13.4977	13.865	11.7969	14.7689	14.8267	14.9098	21227		NUDIX	Cytoplasm;Nucleolus;Nucleoplasm;Nucleus		R-HSA-2393930	Phosphate bond hydrolysis by NUDT proteins	TAS		8.21858e-11	0	8.32926e-11	48.3115	9	9	9	83.3	0.389809	21273.4	0.00811693	NUD16_HUMAN	Q96DE0NUDT16U8 snoRNA-decapping enzymeNUD16_HUMAN	>sp|Q96DE0|NUD16_HUMAN U8 snoRNA-decapping enzyme OS=Homo sapiens OX=9606 GN=NUDT16 PE=1 SV=2
A6NKD9	CCDC85C	Coiled-coil domain-containing protein 85C	-1.78097	2.02675	+	11.3459	10.4448	11.3197	12.7755	12.4279	13.2498	3894.65		CCDC85	Cell junction;Tight junction						0.00387646	0.00520382	0.00247401	35.4153	2	2	2	100	0.666776	45209.5	0.00569191	CC85C_HUMAN	A6NKD9CCDC85CCoiled-coil domain-containing protein 85CCC85C_HUMAN	>sp|A6NKD9|CC85C_HUMAN Coiled-coil domain-containing protein 85C OS=Homo sapiens OX=9606 GN=CCDC85C PE=1 SV=1
P13639	EEF2	Elongation factor 2	-1.77822	2.5367	+	20.781	20.8869	20.0689	22.5364	22.2108	22.3243	2.90084e+06		EFG_C;EFG_III;EFG_IV;GTP_EFTU;GTP_EFTU_D2	Cytoplasm;Nucleus		R-HSA-156902	Peptide chain elongation	TAS		1.4642e-23	0	4.05336e-21	57.2143	67	91	149	100	0.607321	95338.1	0.00455046	EF2_HUMAN	P13639EEF2Elongation factor 2EF2_HUMAN	>sp|P13639|EF2_HUMAN Elongation factor 2 OS=Homo sapiens OX=9606 GN=EEF2 PE=1 SV=4
O43294	TGFB1I1	Transforming growth factor beta-1-induced transcript 1 protein	-1.77761	1.55008	+	13.3626	13.4412	11.8402	14.6818	14.498	14.7971	18257		LIM;Paxillin	Cell junction;Cytoplasm;Cytoskeleton;Focal adhesion;Nucleus matrix						1.04071e-08	0	1.05773e-08	46.2681	10	10	11	83.3	0.427264	49814.2	0.00631288	TGFI1_HUMAN	O43294TGFB1I1Transforming growth factor beta-1-induced transcript 1 proteinTGFI1_HUMAN	>sp|O43294|TGFI1_HUMAN Transforming growth factor beta-1-induced transcript 1 protein OS=Homo sapiens OX=9606 GN=TGFB1I1 PE=1 SV=2
Q9H1Y0	ATG5	Autophagy protein 5	-1.77444	1.96699	+	12.5116	11.2096	12.1482	13.8382	13.7525	13.6022	13596.5	Regulation of autophagy;RIG-I-like receptor signaling pathway;Shigellosis	APG5	Cytoplasm;Preautophagosomal structure membrane	Peripheral membrane protein	R-HSA-1632852	Macroautophagy	TAS		5.23544e-06	0.000220264	5.22025e-06	42.8864	6	6	7	50	0.0818252	32447.2	0.00551196	ATG5_HUMAN	Q9H1Y0ATG5Autophagy protein 5ATG5_HUMAN	>sp|Q9H1Y0|ATG5_HUMAN Autophagy protein 5 OS=Homo sapiens OX=9606 GN=ATG5 PE=1 SV=2
Q9BTY7	HGH1	Protein HGH1 homolog	-1.77246	2.24129	+	15.5993	14.9996	14.5294	16.9638	16.5977	16.8842	62388.7		DUF383;DUF384							8.51729e-13	0	9.5011e-13	49.9852	18	18	25	100	0.607029	42129.2	0.00524503	HGH1_HUMAN	Q9BTY7HGH1Protein HGH1 homologHGH1_HUMAN	>sp|Q9BTY7|HGH1_HUMAN Protein HGH1 homolog OS=Homo sapiens OX=9606 GN=HGH1 PE=1 SV=1
Q8NB46	ANKRD52	Serine/threonine-protein phosphatase 6 regulatory ankyrin repeat subunit C	-1.77185	2.09442	+	12.8035	12.2753	11.576	13.92	14.1226	13.9277	16271.9		Ank;Ank_2;Ank_4							0.00614678	0.00865287	0.00363324	34.0531	5	5	5	50	0.081322	115077	0.00585393	ANR52_HUMAN	Q8NB46ANKRD52Serine/threonine-protein phosphatase 6 regulatory ankyrin repeat subunit CANR52_HUMAN	>sp|Q8NB46|ANR52_HUMAN Serine/threonine-protein phosphatase 6 regulatory ankyrin repeat subunit C OS=Homo sapiens OX=9606 GN=ANKRD52 PE=1 SV=3
P09211	GSTP1	Glutathione S-transferase P	-1.76985	2.24719	+	19.7447	19.872	18.8599	21.4122	21.1654	21.2085	1.36182e+06	Drug metabolism - cytochrome P450;Glutathione metabolism;Metabolism of xenobiotics by cytochrome P450	GST_C_3;GST_N	Cytoplasm;Mitochondrion;Nucleus		R-HSA-156590	Glutathione conjugation	TAS	Xenobiotics metabolism	1.64952e-14	0	2.21846e-14	51.2958	12	15	20	100	0.597668	23355.8	0.00528	GSTP1_HUMAN	P09211GSTP1Glutathione S-transferase PGSTP1_HUMAN	>sp|P09211|GSTP1_HUMAN Glutathione S-transferase P OS=Homo sapiens OX=9606 GN=GSTP1 PE=1 SV=2
O14920	IKBKB	Inhibitor of nuclear factor kappa-B kinase subunit beta	-1.76977	1.47372	+	12.8823	12.8538	11.2467	14.2687	14.1899	13.8335	12465.5	Acute myeloid leukemia;Adipocytokine signaling pathway;Apoptosis;B cell receptor signaling pathway;Chagas disease (American trypanosomiasis);Chemokine signaling pathway;Chronic myeloid leukemia;Cytosolic DNA-sensing pathway;Epithelial cell signaling in Helicobacter pylori infection;Hepatitis C;Insulin signaling pathway;MAPK signaling pathway;Neurotrophin signaling pathway;NOD-like receptor signal…	IKBKB_SDD;IKKbetaNEMObind;Pkinase	Cytoplasm;Membrane raft;Nucleus		R-HSA-1169091	Activation of NF-kappaB in B cells	TAS	Miscellaneous	1.99792e-06	0	2.01376e-06	43.4991	10	10	10	83.3	0.434492	86563.9	0.00714448	IKKB_HUMAN	O14920IKBKBInhibitor of nuclear factor kappa-B kinase subunit betaIKKB_HUMAN	>sp|O14920|IKKB_HUMAN Inhibitor of nuclear factor kappa-B kinase subunit beta OS=Homo sapiens OX=9606 GN=IKBKB PE=1 SV=1
P48163	ME1	NADP-dependent malic enzyme	-1.76881	1.78564	+	15.7704	16.1352	14.667	17.2612	17.3924	17.2253	86992.4	Carbon fixation in photosynthetic organisms;Pyruvate metabolism	malic;Malic_M	Cytoplasm		R-HSA-1989781	PPARA activates gene expression	TAS	Transport, nuclear	2.41829e-11	0	2.48447e-11	48.7794	22	23	30	100	0.585426	64149.6	0.00567843	MAOX_HUMAN	P48163ME1NADP-dependent malic enzymeMAOX_HUMAN	>sp|P48163|MAOX_HUMAN NADP-dependent malic enzyme OS=Homo sapiens OX=9606 GN=ME1 PE=1 SV=1
Q6NXE6	ARMC6	Armadillo repeat-containing protein 6	-1.76705	2.0714	+	14.1493	13.4055	13.1027	15.6737	15.0082	15.2767	22165.3		Arm							4.36923e-08	0	4.46523e-08	45.5856	14	14	16	100	0.639713	54141.9	0.00561725	ARMC6_HUMAN	Q6NXE6ARMC6Armadillo repeat-containing protein 6ARMC6_HUMAN	>sp|Q6NXE6|ARMC6_HUMAN Armadillo repeat-containing protein 6 OS=Homo sapiens OX=9606 GN=ARMC6 PE=1 SV=2
Q96G03	PGM2	Phosphopentomutase	-1.76478	0.895493	+	15.8802	15.3007	12.9547	16.8877	16.1875	16.3548	71328.1	Amino sugar and nucleotide sugar metabolism;Galactose metabolism;Glycolysis / Gluconeogenesis;Pentose phosphate pathway;Purine metabolism;Starch and sucrose metabolism;Streptomycin biosynthesis	PGM_PMM_I;PGM_PMM_II;PGM_PMM_III;PGM_PMM_IV	Cytoplasm		R-HSA-6798695	Neutrophil degranulation	TAS	Glycolysis/gluconeogenesis	9.31615e-13	0	1.03598e-12	49.9541	25	25	35	83.3	0.395839	68283.4	0.0172213	PGM2_HUMAN	Q96G03PGM2PhosphopentomutasePGM2_HUMAN	>sp|Q96G03|PGM2_HUMAN Phosphopentomutase OS=Homo sapiens OX=9606 GN=PGM2 PE=1 SV=4
P31939	ATIC	Bifunctional purine biosynthesis protein ATIC	-1.76474	1.9402	+	18.1162	17.9706	16.9544	19.7628	19.3195	19.2531	387216	One carbon pool by folate;Purine metabolism	AICARFT_IMPCHas;MGS			R-HSA-73817	Purine ribonucleoside monophosphate biosynthesis	TAS	Purine synthesis	5.71667e-25	0	9.67982e-22	58.0568	42	49	69	100	0.621421	64615.9	0.00583982	PUR9_HUMAN	P31939ATICBifunctional purine biosynthesis protein ATICPUR9_HUMAN	>sp|P31939|PUR9_HUMAN Bifunctional purine biosynthesis protein ATIC OS=Homo sapiens OX=9606 GN=ATIC PE=1 SV=3
Q96ME1	FBXL18	F-box/LRR-repeat protein 18	-1.76418	1.14357	+	13.8581	12.5222	11.3498	14.4123	14.2981	14.3122	15082.3		F-box;FBXL18_LRR			R-HSA-8854050	FBXL7 down-regulates AURKA during mitotic entry and in early mitosis	TAS		4.33964e-08	0	4.43492e-08	45.5889	18	18	21	83.3	0.394443	78919.5	0.0110961	FXL18_HUMAN	Q96ME1FBXL18F-box/LRR-repeat protein 18FXL18_HUMAN	>sp|Q96ME1|FXL18_HUMAN F-box/LRR-repeat protein 18 OS=Homo sapiens OX=9606 GN=FBXL18 PE=1 SV=3
P46108	CRK	Adapter molecule crk	-1.76363	1.71411	+	15.7978	15.252	14.2537	17.0835	16.7166	16.7943	64767.2	Bacterial invasion of epithelial cells;Chemokine signaling pathway;Chronic myeloid leukemia;ErbB signaling pathway;Fc gamma R-mediated phagocytosis;Focal adhesion;Insulin signaling pathway;MAPK signaling pathway;Neurotrophin signaling pathway;Pathways in cancer;Regulation of actin cytoskeleton;Renal cell carcinoma;Shigellosis	SH2;SH3_1;SH3_2	Cell membrane;Cytoplasm		R-HSA-170984	ARMS-mediated activation	TAS		1.1863e-14	0	1.62735e-14	51.401	13	13	15	100	0.597683	33830.7	0.00543165	CRK_HUMAN	P46108CRKAdapter molecule crkCRK_HUMAN	>sp|P46108|CRK_HUMAN Adapter molecule crk OS=Homo sapiens OX=9606 GN=CRK PE=1 SV=2
Q9H000	MKRN2	E3 ubiquitin-protein ligase makorin-2	-1.762	1.84666	+	12.3961	11.5207	11.9939	13.8384	14.2621	13.0962	10795.9		zf-C3HC4;zf-CCCH;zf-CCCH_2;zf-CCCH_4						Miscellaneous	0.0045142	0.00586308	0.00280389	35.0056	3	3	4	66.7	0.521487	46940.2	0.00578706	MKRN2_HUMAN	Q9H000MKRN2E3 ubiquitin-protein ligase makorin-2MKRN2_HUMAN	>sp|Q9H000|MKRN2_HUMAN E3 ubiquitin-protein ligase makorin-2 OS=Homo sapiens OX=9606 GN=MKRN2 PE=1 SV=2
Q9BZL1	UBL5	Ubiquitin-like protein 5	-1.7589	0.963597	+	14.8237	12.6106	15.409	16.1087	15.9054	16.106	52157		ubiquitin	Cytoplasm		R-HSA-72163	mRNA Splicing - Major Pathway	TAS		5.6167e-12	0	5.93053e-12	49.3178	2	2	3	83.3	0.33211	8546.92	0.0150992	UBL5_HUMAN	Q9BZL1UBL5Ubiquitin-like protein 5UBL5_HUMAN	>sp|Q9BZL1|UBL5_HUMAN Ubiquitin-like protein 5 OS=Homo sapiens OX=9606 GN=UBL5 PE=1 SV=1
Q9NTK5	OLA1	Obg-like ATPase 1	-1.75876	2.08717	+	17.6295	17.6417	16.6406	19.3359	18.9909	18.8614	297661		MMR_HSR1;YchF-GTPase_C	Cytoplasm;Nucleolus;Nucleus		R-HSA-114608	Platelet degranulation	TAS		6.31686e-14	0	7.88824e-14	50.8611	25	28	45	100	0.613547	44743.6	0.00566304	OLA1_HUMAN	Q9NTK5OLA1Obg-like ATPase 1OLA1_HUMAN	>sp|Q9NTK5|OLA1_HUMAN Obg-like ATPase 1 OS=Homo sapiens OX=9606 GN=OLA1 PE=1 SV=2
Q06203	PPAT	Amidophosphoribosyltransferase	-1.75717	2.85625	+	15.6932	15.6822	15.024	17.1993	17.2721	17.1995	83244.1	Alanine, aspartate and glutamate metabolism;Purine metabolism	GATase_6;Pribosyltran			R-HSA-73817	Purine ribonucleoside monophosphate biosynthesis	TAS	Purine synthesis	1.19439e-11	0	1.24144e-11	49.0421	15	15	19	100	0.591771	57399	0.00306173	PUR1_HUMAN	Q06203PPATAmidophosphoribosyltransferasePUR1_HUMAN	>sp|Q06203|PUR1_HUMAN Amidophosphoribosyltransferase OS=Homo sapiens OX=9606 GN=PPAT PE=1 SV=1
Q9H900	ZWILCH	Protein zwilch homolog	-1.7568	2.29517	+	12.97	13.3288	12.2946	14.4528	14.7324	14.6787	13709.4		Zwilch	Centromere;Chromosome;Kinetochore		R-HSA-141444	Amplification of signal from unattached kinetochores via a MAD2 inhibitory signal	TAS		1.22463e-05	0.000404122	1.20623e-05	42.3039	9	9	11	100	0.596716	67214.1	0.00548097	ZWILC_HUMAN	Q9H900ZWILCHProtein zwilch homologZWILC_HUMAN	>sp|Q9H900|ZWILC_HUMAN Protein zwilch homolog OS=Homo sapiens OX=9606 GN=ZWILCH PE=1 SV=2
O43739;Q15438;Q99418	CYTH3;CYTH1;CYTH2	Cytohesin-3;Cytohesin-1;Cytohesin-2	-1.75602	2.22103	+	13.9561	13.1315	12.9172	15.1784	14.9043	15.1901	28669.3		PH;Sec7	Adherens junction;Cell junction;Cell membrane;Cell projection;Cytoplasm;Cytosol;Growth cone;Tight junction	Peripheral membrane protein	R-HSA-6811438	Intra-Golgi traffic	TAS		6.35312e-05	0.000404122	6.01685e-05	41.024	2	2	2	66.7	0.332628	46348.64;46412.66;46546.1	0.00570186	CYH3_HUMAN;CYH1_HUMAN;CYH2_HUMAN	O43739;Q15438;Q99418CYTH3;CYTH1;CYTH2Cytohesin-3;Cytohesin-1;Cytohesin-2CYH3_HUMAN;CYH1_HUMAN;CYH2_HUMAN	>sp|O43739|CYH3_HUMAN Cytohesin-3 OS=Homo sapiens OX=9606 GN=CYTH3 PE=1 SV=2;>sp|Q15438|CYH1_HUMAN Cytohesin-1 OS=Homo sapiens OX=9606 GN=CYTH1 PE=1 SV=1;>sp|Q99418|CYH2_HUMAN Cytohesin-2 OS=Homo sapiens OX=9606 GN=CYTH2 PE=1 SV=2
Q969U7	PSMG2	Proteasome assembly chaperone 2	-1.7558	1.05422	+	14.6949	14.6495	12.4166	16.1079	15.4283	15.4922	39636.6		PAC2	Nucleus		R-HSA-9907900	Proteasome assembly	TAS		6.14045e-11	0	6.23891e-11	48.4245	9	9	12	83.3	0.430225	29396.1	0.0123086	PSMG2_HUMAN	Q969U7PSMG2Proteasome assembly chaperone 2PSMG2_HUMAN	>sp|Q969U7|PSMG2_HUMAN Proteasome assembly chaperone 2 OS=Homo sapiens OX=9606 GN=PSMG2 PE=1 SV=1
O60879	DIAPH2	Protein diaphanous homolog 2	-1.75484	1.07589	+	15.0103	12.7607	12.7294	15.5161	15.1652	15.0837	37479.4	Regulation of actin cytoskeleton	Drf_FH3;Drf_GBD;FH2	Cytoplasm;Cytosol;Early endosome		R-HSA-9035034	RHOF GTPase cycle	TAS		0.000629345	0.00150319	0.000516127	38.6513	9	9	10	66.7	0.164125	125569	0.012392	DIAP2_HUMAN	O60879DIAPH2Protein diaphanous homolog 2DIAP2_HUMAN	>sp|O60879|DIAP2_HUMAN Protein diaphanous homolog 2 OS=Homo sapiens OX=9606 GN=DIAPH2 PE=1 SV=1
Q53H96	PYCR3	Pyrroline-5-carboxylate reductase 3	-1.75473	1.93068	+	14.4777	14.3161	13.2138	15.8268	15.6854	15.7596	30150.7	Arginine and proline metabolism	F420_oxidored;P5CR_dimer	Cytoplasm		R-HSA-8964539	Glutamate and glutamine metabolism	TAS	Arginine and proline metabolism	7.86799e-12	0	8.2459e-12	49.1953	11	12	17	100	0.583162	28663.3	0.00563355	P5CR3_HUMAN	Q53H96PYCR3Pyrroline-5-carboxylate reductase 3P5CR3_HUMAN	>sp|Q53H96|P5CR3_HUMAN Pyrroline-5-carboxylate reductase 3 OS=Homo sapiens OX=9606 GN=PYCR3 PE=1 SV=3
P14618	PKM	Pyruvate kinase PKM	-1.75308	2.20823	+	22.4762	22.5593	21.5879	24.1757	23.7711	23.9357	8.89343e+06	Carbon fixation in photosynthetic organisms;Glycolysis / Gluconeogenesis;Purine metabolism;Pyruvate metabolism;Type II diabetes mellitus	PK;PK_C	Cytoplasm;Nucleus		R-HSA-6798695	Neutrophil degranulation	TAS	Glycolysis/gluconeogenesis	9.58357e-19	0	3.79279e-18	54.2042	54	72	124	100	0.604175	57936.9	0.00559756	KPYM_HUMAN	P14618PKMPyruvate kinase PKMKPYM_HUMAN	>sp|P14618|KPYM_HUMAN Pyruvate kinase PKM OS=Homo sapiens OX=9606 GN=PKM PE=1 SV=4
Q9H0B6	KLC2	Kinesin light chain 2	-1.75251	2.45959	+	14.8325	14.8776	14.1213	16.6383	16.1624	16.2884	45917.3		TPR_10;TPR_12	Cytoplasm;Cytoskeleton		R-HSA-2132295	MHC class II antigen presentation	TAS		4.08759e-16	0	7.13244e-16	52.4431	19	19	24	100	0.616772	68934.6	0.00500826	KLC2_HUMAN	Q9H0B6KLC2Kinesin light chain 2KLC2_HUMAN	>sp|Q9H0B6|KLC2_HUMAN Kinesin light chain 2 OS=Homo sapiens OX=9606 GN=KLC2 PE=1 SV=1
Q9HD15	SRA1	Steroid receptor RNA activator 1	-1.75247	2.21425	+	14.6661	14.2912	13.6244	16.1975	15.8745	15.7673	34401		SRA1	Cytoplasm;Nucleus						9.33103e-17	0	1.8656e-16	52.8842	9	9	12	100	0.60937	24399.6	0.00561468	SRA1_HUMAN	Q9HD15SRA1Steroid receptor RNA activator 1SRA1_HUMAN	>sp|Q9HD15|SRA1_HUMAN Steroid receptor RNA activator 1 OS=Homo sapiens OX=9606 GN=SRA1 PE=1 SV=2
Q96FV2	SCRN2	Secernin-2	-1.75196	2.17361	+	12.7116	13.1757	12.0269	14.2936	14.5093	14.3672	14377.2		Peptidase_C69							6.61961e-05	0.000404122	6.26024e-05	40.9888	6	6	7	83.3	0.469385	46596.6	0.00568116	SCRN2_HUMAN	Q96FV2SCRN2Secernin-2SCRN2_HUMAN	>sp|Q96FV2|SCRN2_HUMAN Secernin-2 OS=Homo sapiens OX=9606 GN=SCRN2 PE=1 SV=3
Q9BWD1	ACAT2	Acetyl-CoA acetyltransferase, cytosolic	-1.75032	2.0912	+	16.1456	16.8564	15.8025	17.6667	18.2468	18.1421	144764	Benzoate degradation;Butanoate metabolism;Carbon fixation pathways in prokaryotes;Fatty acid metabolism;Glyoxylate and dicarboxylate metabolism;Lysine degradation;Propanoate metabolism;Pyruvate metabolism;Synthesis and degradation of ketone bodies;Terpenoid backbone biosynthesis;Tryptophan metabolism;Two-component system;Valine, leucine and isoleucine degradation	Thiolase_C;Thiolase_N	Cytoplasm		R-HSA-191273	Cholesterol biosynthesis	TAS	Tryptophan metabolism	3.72316e-14	0	4.78119e-14	51.0335	16	21	30	100	0.623157	41350.8	0.00555733	THIC_HUMAN	Q9BWD1ACAT2Acetyl-CoA acetyltransferase, cytosolicTHIC_HUMAN	>sp|Q9BWD1|THIC_HUMAN Acetyl-CoA acetyltransferase, cytosolic OS=Homo sapiens OX=9606 GN=ACAT2 PE=1 SV=2
P34949	MPI	Mannose-6-phosphate isomerase	-1.74844	3.34944	+	12.281	12.239	12.4633	14.3209	14.1036	13.8042	12563.1	Amino sugar and nucleotide sugar metabolism;Fructose and mannose metabolism	PMI_typeI_C;PMI_typeI_cat;PMI_typeI_hel	Cytoplasm		R-HSA-4043916	Defective MPI causes MPI-CDG	TAS	Fructose and mannose metabolism	2.69577e-05	0.000404122	2.61528e-05	41.7194	10	10	11	66.7	0.475131	46655.9	0.00221429	MPI_HUMAN	P34949MPIMannose-6-phosphate isomeraseMPI_HUMAN	>sp|P34949|MPI_HUMAN Mannose-6-phosphate isomerase OS=Homo sapiens OX=9606 GN=MPI PE=1 SV=2
Q9H2D6	TRIOBP	TRIO and F-actin-binding protein	-1.74824	0.828619	+	14.3677	13.7368	11.1884	14.7326	15.0655	14.7395	23631.4		PH	Centrosome;Cytoplasm;Cytoskeleton;Microtubule organizing center;Midbody;Nucleus						3.24996e-05	0.000404122	3.139e-05	41.5737	4	4	4	83.3	0.313266	261376	0.0210288	TARA_HUMAN	Q9H2D6TRIOBPTRIO and F-actin-binding proteinTARA_HUMAN	>sp|Q9H2D6|TARA_HUMAN TRIO and F-actin-binding protein OS=Homo sapiens OX=9606 GN=TRIOBP PE=1 SV=3
Q96LD4	TRIM47	E3 ubiquitin-protein ligase TRIM47	-1.74366	1.48953	+	15.4156	15.0911	13.7502	16.8646	16.3315	16.2918	50504.8		zf-B_box;zf-C3HC4_4	Cytoplasm;Nucleus						1.84457e-19	0	1.08127e-18	54.6655	22	23	30	100	0.617773	69532.2	0.00726864	TRI47_HUMAN	Q96LD4TRIM47E3 ubiquitin-protein ligase TRIM47TRI47_HUMAN	>sp|Q96LD4|TRI47_HUMAN E3 ubiquitin-protein ligase TRIM47 OS=Homo sapiens OX=9606 GN=TRIM47 PE=1 SV=2
P54687	BCAT1	Branched-chain-amino-acid aminotransferase, cytosolic	-1.73877	2.51355	+	13.4753	13.3533	12.6312	14.8402	14.811	15.0249	16643.3	Pantothenate and CoA biosynthesis;Valine, leucine and isoleucine biosynthesis;Valine, leucine and isoleucine degradation	Aminotran_4	Cytoplasm		R-HSA-70895	Branched-chain amino acid catabolism	TAS	Valine, leucine, and isoleucine metabolism	2.04789e-17	0	4.86654e-17	53.3286	8	8	10	100	0.590544	42966.2	0.00507113	BCAT1_HUMAN	P54687BCAT1Branched-chain-amino-acid aminotransferase, cytosolicBCAT1_HUMAN	>sp|P54687|BCAT1_HUMAN Branched-chain-amino-acid aminotransferase, cytosolic OS=Homo sapiens OX=9606 GN=BCAT1 PE=1 SV=3
P24666	ACP1	Low molecular weight phosphotyrosine protein phosphatase	-1.73783	1.94439	+	17.4211	17.4562	16.3735	19.1317	18.7649	18.5679	253663	Riboflavin metabolism	LMWPc	Cytoplasm					Vitamin B2 metabolism	6.8e-11	0	6.90258e-11	48.385	10	10	14	100	0.615986	18042.5	0.00555991	PPAC_HUMAN	P24666ACP1Low molecular weight phosphotyrosine protein phosphatasePPAC_HUMAN	>sp|P24666|PPAC_HUMAN Low molecular weight phosphotyrosine protein phosphatase OS=Homo sapiens OX=9606 GN=ACP1 PE=1 SV=3
Q9HC38	GLOD4	Glyoxalase domain-containing protein 4	-1.73777	2.13857	+	16.454	16.2598	15.4964	18.1681	17.5756	17.6797	125641			Mitochondrion						4.24264e-11	0	4.32726e-11	48.5664	16	16	20	100	0.629596	34793.4	0.00577285	GLOD4_HUMAN	Q9HC38GLOD4Glyoxalase domain-containing protein 4GLOD4_HUMAN	>sp|Q9HC38|GLOD4_HUMAN Glyoxalase domain-containing protein 4 OS=Homo sapiens OX=9606 GN=GLOD4 PE=1 SV=1
Q6XZF7	DNMBP	Dynamin-binding protein	-1.73745	2.82611	+	13.491	13.9791	13.26	15.1693	15.4015	15.3716	22310.4		BAR;RhoGEF;SH3_1;SH3_2;SH3_9	Cell junction;Cytoplasm;Cytoskeleton;Golgi apparatus;Golgi stack;Synapse		R-HSA-9013148	CDC42 GTPase cycle	TAS		2.97995e-11	0	3.05265e-11	48.7007	27	27	33	100	0.593311	177347	0.00340659	DNMBP_HUMAN	Q6XZF7DNMBPDynamin-binding proteinDNMBP_HUMAN	>sp|Q6XZF7|DNMBP_HUMAN Dynamin-binding protein OS=Homo sapiens OX=9606 GN=DNMBP PE=1 SV=1
Q9Y248	GINS2	DNA replication complex GINS protein PSF2	-1.73735	1.16303	+	13.8245	13.6061	11.6246	14.634	14.8025	14.8308	20732		Sld5	Nucleus		R-HSA-176974	Unwinding of DNA	TAS		4.52743e-06	0.000220264	4.52247e-06	42.9818	5	5	5	83.3	0.361064	21427.7	0.011037	PSF2_HUMAN	Q9Y248GINS2DNA replication complex GINS protein PSF2PSF2_HUMAN	>sp|Q9Y248|PSF2_HUMAN DNA replication complex GINS protein PSF2 OS=Homo sapiens OX=9606 GN=GINS2 PE=1 SV=1
Q04206	RELA	Transcription factor p65	-1.73656	2.7795	+	15.453	14.8674	14.7187	16.8552	16.7127	16.6808	60359.2	Acute myeloid leukemia;Adipocytokine signaling pathway;Amoebiasis;Apoptosis;B cell receptor signaling pathway;Chagas disease (American trypanosomiasis);Chemokine signaling pathway;Chronic myeloid leukemia;Cytosolic DNA-sensing pathway;Epithelial cell signaling in Helicobacter pylori infection;Hepatitis C;ko05152;Leishmaniasis;MAPK signaling pathway;Measles;Neurotrophin signaling pathway;NOD-like …	RHD_dimer;RHD_DNA_bind	Cytoplasm;Nucleus		R-HSA-1169091	Activation of NF-kappaB in B cells	TAS		4.68873e-14	0	5.94696e-14	50.9585	11	11	16	100	0.589966	60219.2	0.00317949	TF65_HUMAN	Q04206RELATranscription factor p65TF65_HUMAN	>sp|Q04206|TF65_HUMAN Transcription factor p65 OS=Homo sapiens OX=9606 GN=RELA PE=1 SV=2
Q00796	SORD	Sorbitol dehydrogenase	-1.73547	1.85315	+	17.828	17.9371	16.6753	19.3442	19.2866	19.0161	333629	Fructose and mannose metabolism	ADH_N;ADH_zinc_N	Cell projection;Cilium;Flagellum;Mitochondrion membrane	Peripheral membrane protein	R-HSA-5652227	Fructose biosynthesis	TAS	Fructose and mannose metabolism	8.72515e-19	0	3.52264e-18	54.2306	23	26	43	100	0.58812	38324.6	0.00583871	DHSO_HUMAN	Q00796SORDSorbitol dehydrogenaseDHSO_HUMAN	>sp|Q00796|DHSO_HUMAN Sorbitol dehydrogenase OS=Homo sapiens OX=9606 GN=SORD PE=1 SV=4
P26447	S100A4	Protein S100-A4	-1.73536	2.28481	+	16.9036	17.4709	16.4107	18.5411	18.7653	18.6849	227589		S_100							1.00324e-19	0	6.96011e-19	54.8345	5	7	12	100	0.587899	11728.5	0.00592258	S10A4_HUMAN	P26447S100A4Protein S100-A4S10A4_HUMAN	>sp|P26447|S10A4_HUMAN Protein S100-A4 OS=Homo sapiens OX=9606 GN=S100A4 PE=1 SV=1
Q6ZSR9		Uncharacterized protein FLJ45252	-1.7352	0.805126	+	13.8209	14.0692	11.0029	14.9381	14.3906	14.77	21585.2		BMP2K_C							0.000122663	0.000775344	0.00011307	40.4354	3	3	3	83.3	0.316184	37976.1	0.0228041	YJ005_HUMAN	Q6ZSR9Uncharacterized protein FLJ45252YJ005_HUMAN	>sp|Q6ZSR9|YJ005_HUMAN Uncharacterized protein FLJ45252 OS=Homo sapiens OX=9606 PE=1 SV=2
O43175	PHGDH	D-3-phosphoglycerate dehydrogenase	-1.73491	2.25697	+	20.6707	20.706	19.7987	22.3596	22.003	22.0176	2.51002e+06	Glycine, serine and threonine metabolism;Methane metabolism	2-Hacid_dh;2-Hacid_dh_C;PGDH_inter			R-HSA-977347	Serine biosynthesis	TAS	Butanoate metabolism	1.78678e-23	0	4.456e-21	57.162	32	41	61	100	0.600755	56650.5	0.00564923	SERA_HUMAN	O43175PHGDHD-3-phosphoglycerate dehydrogenaseSERA_HUMAN	>sp|O43175|SERA_HUMAN D-3-phosphoglycerate dehydrogenase OS=Homo sapiens OX=9606 GN=PHGDH PE=1 SV=4
P36871	PGM1	Phosphoglucomutase-1	-1.73278	2.06399	+	16.1285	16.3657	15.1922	17.6289	17.7017	17.5542	111128	Amino sugar and nucleotide sugar metabolism;Galactose metabolism;Glycolysis / Gluconeogenesis;Pentose phosphate pathway;Purine metabolism;Starch and sucrose metabolism;Streptomycin biosynthesis	PGM_PMM_I;PGM_PMM_II;PGM_PMM_III	Cytoplasm		R-HSA-3322077	Glycogen synthesis	TAS	Glycolysis/gluconeogenesis	5.66662e-23	0	7.8448e-21	56.8576	27	29	41	100	0.580304	61449.1	0.00570297	PGM1_HUMAN	P36871PGM1Phosphoglucomutase-1PGM1_HUMAN	>sp|P36871|PGM1_HUMAN Phosphoglucomutase-1 OS=Homo sapiens OX=9606 GN=PGM1 PE=1 SV=3
Q7Z4H3	HDDC2	5'-deoxynucleotidase HDDC2	-1.73264	2.29532	+	13.947	13.5445	13.0343	15.5005	15.2845	14.9387	21246.2		HD_3							2.17525e-08	0	2.21797e-08	45.9228	6	6	7	100	0.616356	23390.5	0.00594175	HDDC2_HUMAN	Q7Z4H3HDDC25'-deoxynucleotidase HDDC2HDDC2_HUMAN	>sp|Q7Z4H3|HDDC2_HUMAN 5'-deoxynucleotidase HDDC2 OS=Homo sapiens OX=9606 GN=HDDC2 PE=1 SV=1
Q8WUY3	PRUNE2	Protein prune homolog 2	-1.73262	2.08679	+	12.7316	12.7312	11.7935	13.9048	14.475	14.0743	14226.8		BNIP2;CRAL_TRIO_2;DHHA2	Cytoplasm						8.01655e-05	0.000597015	7.52766e-05	40.8221	10	10	11	66.7	0.426322	340635	0.00590769	PRUN2_HUMAN	Q8WUY3PRUNE2Protein prune homolog 2PRUN2_HUMAN	>sp|Q8WUY3|PRUN2_HUMAN Protein prune homolog 2 OS=Homo sapiens OX=9606 GN=PRUNE2 PE=1 SV=3
Q15418	RPS6KA1	Ribosomal protein S6 kinase alpha-1	-1.72878	3.7578	+	13.1389	13.3432	12.9384	14.778	14.9602	14.8686	16435.6	Long-term potentiation;MAPK signaling pathway;mTOR signaling pathway;Neurotrophin signaling pathway;Oocyte meiosis;Progesterone-mediated oocyte maturation	Pkinase;Pkinase_C	Cytoplasm;Nucleus		R-HSA-198753	ERK/MAPK targets	TAS	Miscellaneous	5.55844e-12	0	5.87044e-12	49.3216	19	19	27	100	0.59024	82723	0.00288372	KS6A1_HUMAN	Q15418RPS6KA1Ribosomal protein S6 kinase alpha-1KS6A1_HUMAN	>sp|Q15418|KS6A1_HUMAN Ribosomal protein S6 kinase alpha-1 OS=Homo sapiens OX=9606 GN=RPS6KA1 PE=1 SV=2
P48637	GSS	Glutathione synthetase	-1.72863	1.07531	+	13.9083	11.5049	11.9591	14.4982	13.932	14.1279	17763.4	Glutathione metabolism	GSH_synth_ATP;GSH_synthase			R-HSA-174403	Glutathione synthesis and recycling	TAS	Glutathione metabolism	5.16449e-05	0.000404122	4.92448e-05	41.1987	5	5	5	66.7	0.200042	52384.8	0.0123891	GSHB_HUMAN	P48637GSSGlutathione synthetaseGSHB_HUMAN	>sp|P48637|GSHB_HUMAN Glutathione synthetase OS=Homo sapiens OX=9606 GN=GSS PE=1 SV=1
Q96MX6	DNAAF10	Dynein axonemal assembly factor 10	-1.72809	0.66634	+	14.829	14.8264	11.3251	15.1126	15.5685	15.4837	36713.8		WD40							1.42053e-05	0.000404122	1.39569e-05	42.1975	8	8	9	83.3	0.244618	39740.4	0.0350222	DAA10_HUMAN	Q96MX6DNAAF10Dynein axonemal assembly factor 10DAA10_HUMAN	>sp|Q96MX6|DAA10_HUMAN Dynein axonemal assembly factor 10 OS=Homo sapiens OX=9606 GN=DNAAF10 PE=1 SV=1
P41743	PRKCI	Protein kinase C iota type	-1.72478	3.30848	+	12.9428	12.4607	12.9337	14.5275	14.5748	14.4092	17725.8	Endocytosis;Insulin signaling pathway;Tight junction	C1_1;PB1;Pkinase;Pkinase_C	Cytoplasm;Endosome;Membrane;Nucleus		R-HSA-1912408	Pre-NOTCH Transcription and Translation	TAS	Miscellaneous	1.48089e-06	0	1.49684e-06	43.6809	9	9	13	66.7	0.400378	68262.4	0.0031	KPCI_HUMAN	P41743PRKCIProtein kinase C iota typeKPCI_HUMAN	>sp|P41743|KPCI_HUMAN Protein kinase C iota type OS=Homo sapiens OX=9606 GN=PRKCI PE=1 SV=2
O15357	INPPL1	Phosphatidylinositol 3,4,5-trisphosphate 5-phosphatase 2	-1.72415	1.76149	+	13.8706	13.1507	12.3805	15.0035	14.6825	14.8883	16338.7	Inositol phosphate metabolism;Phosphatidylinositol signaling system	Exo_endo_phos;SAM_1;SH2	Cell projection;Cytoplasm;Cytoskeleton;Cytosol;Filopodium;Lamellipodium;Membrane	Peripheral membrane protein	R-HSA-1660499	Synthesis of PIPs at the plasma membrane	TAS	Inositol phosphate metabolism	8.49677e-11	0	8.60894e-11	48.2985	39	40	49	100	0.584457	138599	0.0054219	SHIP2_HUMAN	O15357INPPL1Phosphatidylinositol 3,4,5-trisphosphate 5-phosphatase 2SHIP2_HUMAN	>sp|O15357|SHIP2_HUMAN Phosphatidylinositol 3,4,5-trisphosphate 5-phosphatase 2 OS=Homo sapiens OX=9606 GN=INPPL1 PE=1 SV=2
P18669	PGAM1	Phosphoglycerate mutase 1	-1.72383	2.06143	+	19.2227	19.1514	18.2036	20.8698	20.3901	20.4893	864291	Glycolysis / Gluconeogenesis;Methane metabolism	His_Phos_1			R-HSA-6798695	Neutrophil degranulation	TAS	Glycolysis/gluconeogenesis	6.07936e-17	0	1.27121e-16	53.0106	20	26	44	100	0.606884	28803.9	0.00561951	PGAM1_HUMAN	P18669PGAM1Phosphoglycerate mutase 1PGAM1_HUMAN	>sp|P18669|PGAM1_HUMAN Phosphoglycerate mutase 1 OS=Homo sapiens OX=9606 GN=PGAM1 PE=1 SV=2
Q16719	KYNU	Kynureninase	-1.72308	1.36977	+	17.7746	17.7753	16.3084	19.5286	19.09	18.4089	290392	Tryptophan metabolism	Aminotran_5	Cytoplasm;Cytosol		R-HSA-71240	Tryptophan catabolism	TAS	Tryptophan metabolism	9.20977e-18	0	2.44146e-17	53.5597	30	31	50	100	0.682447	52351.6	0.0080344	KYNU_HUMAN	Q16719KYNUKynureninaseKYNU_HUMAN	>sp|Q16719|KYNU_HUMAN Kynureninase OS=Homo sapiens OX=9606 GN=KYNU PE=1 SV=1
P00491	PNP	Purine nucleoside phosphorylase	-1.72222	1.9803	+	17.9376	17.7421	16.7714	19.4334	19.0475	19.1369	332920	Nicotinate and nicotinamide metabolism;Purine metabolism;Pyrimidine metabolism	PNP_UDP_1	Cytoplasm;Cytoskeleton		R-HSA-6798695	Neutrophil degranulation	TAS	Nucleotide interconversion	1.23444e-22	0	1.16814e-20	56.6511	18	25	41	100	0.593721	32117.9	0.00562115	PNPH_HUMAN	P00491PNPPurine nucleoside phosphorylasePNPH_HUMAN	>sp|P00491|PNPH_HUMAN Purine nucleoside phosphorylase OS=Homo sapiens OX=9606 GN=PNP PE=1 SV=2
Q9Y6K9	IKBKG	NF-kappa-B essential modulator	-1.72172	2.03979	+	13.4275	12.1904	12.896	14.671	14.4445	14.5636	16390	Acute myeloid leukemia;Adipocytokine signaling pathway;Apoptosis;B cell receptor signaling pathway;Chagas disease (American trypanosomiasis);Chemokine signaling pathway;Chronic myeloid leukemia;Cytosolic DNA-sensing pathway;Epithelial cell signaling in Helicobacter pylori infection;Hepatitis C;MAPK signaling pathway;NOD-like receptor signaling pathway;Osteoclast differentiation;Pancreatic cancer;…	CC2-LZ;NEMO;zf_C2H2_10	Cytoplasm;Nucleus		R-HSA-1169091	Activation of NF-kappaB in B cells	IEA		4.83711e-16	0	8.3228e-16	52.3923	8	8	13	83.3	0.457368	48197.7	0.00576722	NEMO_HUMAN	Q9Y6K9IKBKGNF-kappa-B essential modulatorNEMO_HUMAN	>sp|Q9Y6K9|NEMO_HUMAN NF-kappa-B essential modulator OS=Homo sapiens OX=9606 GN=IKBKG PE=1 SV=2
P68371	TUBB4B	Tubulin beta-4B chain	-1.72057	3.23342	+	21.6908	21.9165	21.5371	23.6398	23.182	23.4842	6.24839e+06	Gap junction;Pathogenic Escherichia coli infection;Phagosome	Tubulin;Tubulin_C	Cytoplasm;Cytoskeleton		R-HSA-1445148	Translocation of SLC2A4 (GLUT4) to the plasma membrane	IEA		8.63683e-19	0	3.49459e-18	54.2335	27	41	68	100	0.607198	49831	0.00286154	TBB4B_HUMAN	P68371TUBB4BTubulin beta-4B chainTBB4B_HUMAN	>sp|P68371|TBB4B_HUMAN Tubulin beta-4B chain OS=Homo sapiens OX=9606 GN=TUBB4B PE=1 SV=1
Q7Z2Z2	EFL1	Elongation factor-like GTPase 1	-1.71993	1.99588	+	14.5166	14.4699	13.3865	15.9677	15.8082	15.7568	32413.1	Ribosome biogenesis in eukaryotes	EFG_C;EFG_III;GTP_EFTU							6.11036e-11	0	6.20863e-11	48.4264	27	27	31	100	0.57913	125430	0.00573483	EFL1_HUMAN	Q7Z2Z2EFL1Elongation factor-like GTPase 1EFL1_HUMAN	>sp|Q7Z2Z2|EFL1_HUMAN Elongation factor-like GTPase 1 OS=Homo sapiens OX=9606 GN=EFL1 PE=1 SV=2
Q8N6M0	OTUD6B	Deubiquitinase OTUD6B	-1.71943	1.67566	+	13.9549	13.7381	12.4926	15.3017	15.0844	14.9577	19550.2		OTU							7.30993e-13	0	8.19885e-13	50.038	10	10	13	100	0.581384	33812.6	0.00604605	OTU6B_HUMAN	Q8N6M0OTUD6BDeubiquitinase OTUD6BOTU6B_HUMAN	>sp|Q8N6M0|OTU6B_HUMAN Deubiquitinase OTUD6B OS=Homo sapiens OX=9606 GN=OTUD6B PE=1 SV=1
O94903	PLPBP	Pyridoxal phosphate homeostasis protein	-1.71813	1.58683	+	14.184	14.5001	12.9001	15.729	15.4257	15.5839	26996.5		Ala_racemase_N						Alanine and aspartate metabolism	5.1076e-08	0	5.22172e-08	45.5086	9	9	12	100	0.575288	30343.9	0.0061159	PLPHP_HUMAN	O94903PLPBPPyridoxal phosphate homeostasis proteinPLPHP_HUMAN	>sp|O94903|PLPHP_HUMAN Pyridoxal phosphate homeostasis protein OS=Homo sapiens OX=9606 GN=PLPBP PE=1 SV=1
Q9BTM9	URM1	Ubiquitin-related modifier 1	-1.71766	1.88111	+	13.9549	13.671	12.7346	15.4983	14.9649	15.0502	20344.1	Sulfur relay system	Urm1	Cytoplasm		R-HSA-6782315	tRNA modification in the nucleus and cytosol	TAS		6.26941e-08	0	6.4119e-08	45.4066	3	3	4	100	0.611808	11380.1	0.00586235	URM1_HUMAN	Q9BTM9URM1Ubiquitin-related modifier 1URM1_HUMAN	>sp|Q9BTM9|URM1_HUMAN Ubiquitin-related modifier 1 OS=Homo sapiens OX=9606 GN=URM1 PE=1 SV=1
P40121	CAPG	Macrophage-capping protein	-1.71756	2.00809	+	15.9881	15.8401	14.9529	17.6664	17.0628	17.2046	89678.1		Gelsolin	Cell projection;Cytoplasm;Lamellipodium;Melanosome;Nucleus;Ruffle						5.07547e-18	0	1.47444e-17	53.7308	15	18	25	100	0.621973	38498.5	0.00578685	CAPG_HUMAN	P40121CAPGMacrophage-capping proteinCAPG_HUMAN	>sp|P40121|CAPG_HUMAN Macrophage-capping protein OS=Homo sapiens OX=9606 GN=CAPG PE=1 SV=2
P41227	NAA10	N-alpha-acetyltransferase 10	-1.71398	1.2565	+	15.0715	14.7276	13.0519	16.2733	15.7871	15.9326	36123.6		Acetyltransf_1	Cytoplasm;Nucleus					Eicosanoid metabolism	3.38728e-18	0	1.05274e-17	53.8463	13	14	21	100	0.58085	26458.5	0.00936865	NAA10_HUMAN	P41227NAA10N-alpha-acetyltransferase 10NAA10_HUMAN	>sp|P41227|NAA10_HUMAN N-alpha-acetyltransferase 10 OS=Homo sapiens OX=9606 GN=NAA10 PE=1 SV=1
O75449	KATNA1	Katanin p60 ATPase-containing subunit A1	-1.71376	1.23679	+	11.3698	13.6084	12.5301	14.367	14.1396	14.143	17133.1		AAA;AAA_lid_3;Vps4_C	Centrosome;Cytoplasm;Cytoskeleton;Microtubule organizing center;Midbody;Spindle;Spindle pole						0.00192322	0.00252571	0.0013792	36.9394	6	6	6	66.7	0.206526	55964.8	0.00997821	KTNA1_HUMAN	O75449KATNA1Katanin p60 ATPase-containing subunit A1KTNA1_HUMAN	>sp|O75449|KTNA1_HUMAN Katanin p60 ATPase-containing subunit A1 OS=Homo sapiens OX=9606 GN=KATNA1 PE=1 SV=1
Q6NSW5;Q8TCE6	DENND10P1;DENND10	Putative DENN domain-containing protein 10 B;DENN domain-containing protein 10	-1.71219	2.39295	+	12.5724	12.083	11.6011	13.8976	13.8287	13.6668	14240.2		SPA							0.00210606	0.00285714	0.00148993	36.7683	3	3	3	50	0.0807955	40514.08;40513.05	0.00553846	DE10B_HUMAN;DEN10_HUMAN	Q6NSW5;Q8TCE6DENND10P1;DENND10Putative DENN domain-containing protein 10 B;DENN domain-containing protein 10DE10B_HUMAN;DEN10_HUMAN	>sp|Q6NSW5|DE10B_HUMAN Putative DENN domain-containing protein 10 B OS=Homo sapiens OX=9606 GN=DENND10P1 PE=5 SV=1;>sp|Q8TCE6|DEN10_HUMAN DENN domain-containing protein 10 OS=Homo sapiens OX=9606 GN=DENND10 PE=1 SV=1
Q86VM9	ZC3H18	Zinc finger CCCH domain-containing protein 18	-1.71079	1.38297	+	14.4072	13.1977	12.5011	14.8502	15.0209	15.3673	30816.5		zf-CCCH_4	Nucleus						2.02721e-05	0.000404122	1.97863e-05	41.936	13	13	15	66.7	0.269089	106378	0.00791122	ZCH18_HUMAN	Q86VM9ZC3H18Zinc finger CCCH domain-containing protein 18ZCH18_HUMAN	>sp|Q86VM9|ZCH18_HUMAN Zinc finger CCCH domain-containing protein 18 OS=Homo sapiens OX=9606 GN=ZC3H18 PE=1 SV=2
Q9BYN0	SRXN1	Sulfiredoxin-1	-1.70789	2.49732	+	12.8012	12.1876	12.483	14.6018	13.9524	14.0412	12211.1		ParBc	Cytoplasm		R-HSA-9818027	NFE2L2 regulating anti-oxidant/detoxification enzymes	TAS		3.89395e-07	0	3.97208e-07	44.4488	5	5	6	83.3	0.555752	14259.1	0.00459091	SRXN1_HUMAN	Q9BYN0SRXN1Sulfiredoxin-1SRXN1_HUMAN	>sp|Q9BYN0|SRXN1_HUMAN Sulfiredoxin-1 OS=Homo sapiens OX=9606 GN=SRXN1 PE=1 SV=2
P50542	PEX5	Peroxisomal targeting signal 1 receptor	-1.70745	1.49677	+	11.5945	13.1994	11.7491	13.9798	14.0577	13.6278	15165.1	Peroxisome	TPR_16;TPR_8	Cytoplasm;Peroxisome membrane	Peripheral membrane protein	R-HSA-9664873	Pexophagy	TAS		0.00484737	0.00669643	0.00297391	34.8014	5	5	5	50	0.151862	70864.8	0.00771313	PEX5_HUMAN	P50542PEX5Peroxisomal targeting signal 1 receptorPEX5_HUMAN	>sp|P50542|PEX5_HUMAN Peroxisomal targeting signal 1 receptor OS=Homo sapiens OX=9606 GN=PEX5 PE=1 SV=3
Q8N9B5	JMY	Junction-mediating and -regulatory protein	-1.70098	1.03513	+	12.9586	11.9761	10.4595	13.9697	13.4521	13.0753	11577.6		JMY;WHAMM-JMY_N	Cytoplasm;Cytoskeleton;Nucleus		R-HSA-6804760	Regulation of TP53 Activity through Methylation	TAS		2.26355e-05	0.000404122	2.20434e-05	41.853	3	3	3	50	0.314617	111445	0.0135958	JMY_HUMAN	Q8N9B5JMYJunction-mediating and -regulatory proteinJMY_HUMAN	>sp|Q8N9B5|JMY_HUMAN Junction-mediating and -regulatory protein OS=Homo sapiens OX=9606 GN=JMY PE=1 SV=2
Q16539	MAPK14	Mitogen-activated protein kinase 14	-1.70042	2.04588	+	14.1871	13.5267	13.1971	15.7489	15.0687	15.1945	22965.2	Amyotrophic lateral sclerosis (ALS);Chagas disease (American trypanosomiasis);Epithelial cell signaling in Helicobacter pylori infection;Fc epsilon RI signaling pathway;GnRH signaling pathway;Hepatitis C;ko05152;Leishmaniasis;Leukocyte transendothelial migration;MAPK signaling pathway;MAPK signaling pathway - yeast;Neurotrophin signaling pathway;NOD-like receptor signaling pathway;Osteoclast diff…	Pkinase	Cytoplasm;Nucleus		R-HSA-168638	NOD1/2 Signaling Pathway	TAS	Miscellaneous	5.13694e-11	0	5.22853e-11	48.4932	14	14	18	100	0.635292	41293.3	0.00586667	MK14_HUMAN	Q16539MAPK14Mitogen-activated protein kinase 14MK14_HUMAN	>sp|Q16539|MK14_HUMAN Mitogen-activated protein kinase 14 OS=Homo sapiens OX=9606 GN=MAPK14 PE=1 SV=3
Q13395	TARBP1	tRNA (guanosine(18)-2'-O)-methyltransferase TARBP1	-1.70009	2.13074	+	15.9132	16.0217	15.1957	17.0448	17.7999	17.3861	96633.5		SpoU_methylase							0.000312557	0.000959141	0.000272174	39.4858	15	15	15	100	0.635998	181675	0.00576	TARB1_HUMAN	Q13395TARBP1tRNA (guanosine(18)-2'-O)-methyltransferase TARBP1TARB1_HUMAN	>sp|Q13395|TARB1_HUMAN tRNA (guanosine(18)-2'-O)-methyltransferase TARBP1 OS=Homo sapiens OX=9606 GN=TARBP1 PE=1 SV=1
P12955	PEPD	Xaa-Pro dipeptidase	-1.69786	2.47648	+	14.7122	14.735	13.9248	16.2154	16.0492	16.201	40517.7		AMP_N;Peptidase_M24						Transport, extracellular	9.94084e-15	0	1.37855e-14	51.4571	16	16	20	100	0.576955	54548.2	0.00478853	PEPD_HUMAN	P12955PEPDXaa-Pro dipeptidasePEPD_HUMAN	>sp|P12955|PEPD_HUMAN Xaa-Pro dipeptidase OS=Homo sapiens OX=9606 GN=PEPD PE=1 SV=3
Q9BRP4	PAAF1	Proteasomal ATPase-associated factor 1	-1.69764	2.54438	+	13.5378	13.7493	12.8981	15.188	15.0389	15.0512	19401.6		WD40			R-HSA-9907900	Proteasome assembly	TAS		8.26275e-12	0	8.65075e-12	49.1775	4	4	4	100	0.576993	42190	0.00469767	PAAF1_HUMAN	Q9BRP4PAAF1Proteasomal ATPase-associated factor 1PAAF1_HUMAN	>sp|Q9BRP4|PAAF1_HUMAN Proteasomal ATPase-associated factor 1 OS=Homo sapiens OX=9606 GN=PAAF1 PE=1 SV=2
Q9HA64	FN3KRP	Ketosamine-3-kinase	-1.69748	1.45422	+	14.1162	13.8749	12.4126	15.2705	15.266	14.9597	20405.2		Fructosamin_kin			R-HSA-163841	Gamma carboxylation, hypusinylation, hydroxylation, and arylsulfatase activation	TAS	Pyrimidine synthesis	4.53476e-11	0	4.62176e-11	48.5409	15	15	22	100	0.569235	34412.2	0.0079793	KT3K_HUMAN	Q9HA64FN3KRPKetosamine-3-kinaseKT3K_HUMAN	>sp|Q9HA64|KT3K_HUMAN Ketosamine-3-kinase OS=Homo sapiens OX=9606 GN=FN3KRP PE=1 SV=2
P48507	GCLM	Glutamate--cysteine ligase regulatory subunit	-1.69741	1.98358	+	15.7461	15.4608	14.7545	17.4345	16.6485	16.9706	73688.4	Glutathione metabolism	Aldo_ket_red			R-HSA-174403	Glutathione synthesis and recycling	TAS	Glutathione metabolism	2.90343e-20	0	2.9507e-19	55.1763	9	10	16	100	0.640365	30727	0.0056824	GSH0_HUMAN	P48507GCLMGlutamate--cysteine ligase regulatory subunitGSH0_HUMAN	>sp|P48507|GSH0_HUMAN Glutamate--cysteine ligase regulatory subunit OS=Homo sapiens OX=9606 GN=GCLM PE=1 SV=1
P51397	DAP	Death-associated protein 1	-1.6969	2.5473	+	15.1684	15.9394	15.3061	17.3786	17.0728	17.0531	81795.1		DAP							4.4504e-06	0.000220264	4.44646e-06	42.993	5	5	9	100	0.590755	11164.6	0.00473437	DAP1_HUMAN	P51397DAPDeath-associated protein 1DAP1_HUMAN	>sp|P51397|DAP1_HUMAN Death-associated protein 1 OS=Homo sapiens OX=9606 GN=DAP PE=1 SV=3
Q07352	ZFP36L1	mRNA decay activator protein ZFP36L1	-1.69221	1.25042	+	12.1028	12.1626	13.5936	15.0439	13.6349	14.2568	20338.1		Tis11B_N;zf-CCCH	Cytoplasm;Cytoplasmic granule;Nucleus;P-body		R-HSA-450385	Butyrate Response Factor 1 (BRF1) binds and destabilizes mRNA	TAS		4.48412e-07	0	4.57096e-07	44.3707	3	3	3	50	0.487663	36313.6	0.00993492	TISB_HUMAN	Q07352ZFP36L1mRNA decay activator protein ZFP36L1TISB_HUMAN	>sp|Q07352|TISB_HUMAN mRNA decay activator protein ZFP36L1 OS=Homo sapiens OX=9606 GN=ZFP36L1 PE=1 SV=1
Q14166	TTLL12	Tubulin--tyrosine ligase-like protein 12	-1.69108	2.09171	+	16.5225	16.3991	15.4906	18.0559	17.7626	17.6671	129534		TTL			R-HSA-8955332	Carboxyterminal post-translational modifications of tubulin	TAS		6.42375e-15	0	9.15734e-15	51.595	32	32	49	100	0.587635	74403.6	0.00575355	TTL12_HUMAN	Q14166TTLL12Tubulin--tyrosine ligase-like protein 12TTL12_HUMAN	>sp|Q14166|TTL12_HUMAN Tubulin--tyrosine ligase-like protein 12 OS=Homo sapiens OX=9606 GN=TTLL12 PE=1 SV=2
Q9NQ48	LZTFL1	Leucine zipper transcription factor-like protein 1	-1.69091	1.14556	+	13.6807	14.5878	12.2294	15.2849	14.9893	15.2964	27897		Leu_zip	Cytoplasm		R-HSA-5620922	BBSome-mediated cargo-targeting to cilium	TAS		2.41274e-08	0	2.46111e-08	45.8734	10	10	10	83.3	0.380075	34592.2	0.0121136	LZTL1_HUMAN	Q9NQ48LZTFL1Leucine zipper transcription factor-like protein 1LZTL1_HUMAN	>sp|Q9NQ48|LZTL1_HUMAN Leucine zipper transcription factor-like protein 1 OS=Homo sapiens OX=9606 GN=LZTFL1 PE=1 SV=1
P98170	XIAP	E3 ubiquitin-protein ligase XIAP	-1.6904	1.60748	+	12.8609	12.1008	11.2541	13.967	13.5236	13.7964	11886.3	Apoptosis;Focal adhesion;NOD-like receptor signaling pathway;Pathways in cancer;Small cell lung cancer;Toxoplasmosis;Ubiquitin mediated proteolysis	BIR;zf-C3HC4_3	Cytoplasm;Nucleus		R-HSA-111459	Activation of caspases through apoptosome-mediated cleavage	TAS		0.00438861	0.00569751	0.00273947	35.0842	5	5	6	66.7	0.300426	56684.9	0.00618978	XIAP_HUMAN	P98170XIAPE3 ubiquitin-protein ligase XIAPXIAP_HUMAN	>sp|P98170|XIAP_HUMAN E3 ubiquitin-protein ligase XIAP OS=Homo sapiens OX=9606 GN=XIAP PE=1 SV=2
Q9GZP4	PITHD1	PITH domain-containing protein 1	-1.68885	1.16643	+	12.9735	12.7884	11.1423	14.6965	13.6247	13.6496	13645		PITH							1.35311e-09	0	1.36356e-09	47.1717	6	6	7	66.7	0.532746	24177.8	0.0117003	PITH1_HUMAN	Q9GZP4PITHD1PITH domain-containing protein 1PITH1_HUMAN	>sp|Q9GZP4|PITH1_HUMAN PITH domain-containing protein 1 OS=Homo sapiens OX=9606 GN=PITHD1 PE=1 SV=1
P10599	TXN	Thioredoxin	-1.68768	2.10171	+	20.3656	20.0552	19.4515	22.0457	21.3178	21.5719	1.8273e+06		Thioredoxin	Cytoplasm;Nucleus;Secreted		R-HSA-2559580	Oxidative Stress Induced Senescence	TAS	Exchange/demand reaction	2.19646e-22	0	1.58261e-20	56.4977	10	12	20	100	0.632254	11737.5	0.00578095	THIO_HUMAN	P10599TXNThioredoxinTHIO_HUMAN	>sp|P10599|THIO_HUMAN Thioredoxin OS=Homo sapiens OX=9606 GN=TXN PE=1 SV=3
A1A4S6	ARHGAP10	Rho GTPase-activating protein 10	-1.6862	0.475284		17.5435	12.7126	17.0644	17.4067	17.3512	17.6213	172641	Bacterial invasion of epithelial cells	BAR_3;PH;RhoGAP;SH3_9	Cell membrane;Cytoplasm;Perinuclear region		R-HSA-211728	Regulation of PAK-2p34 activity by PS-GAP/RHG10	IEA		0.00153182	0.00217549	0.00113427	37.3419	2	2	3	83.3	0.142549	89374.6	0.0702335	RHG10_HUMAN	A1A4S6ARHGAP10Rho GTPase-activating protein 10RHG10_HUMAN	>sp|A1A4S6|RHG10_HUMAN Rho GTPase-activating protein 10 OS=Homo sapiens OX=9606 GN=ARHGAP10 PE=1 SV=1
O94804	STK10	Serine/threonine-protein kinase 10	-1.68489	1.73349	+	12.5356	13.3615	12.6837	15.2473	14.313	14.0751	23907.1		Pkinase;PKK	Cell membrane	Peripheral membrane protein	R-HSA-6798695	Neutrophil degranulation	TAS	Miscellaneous	0.00774934	0.00970874	0.00445531	33.2047	5	5	5	50	0.458791	112135	0.00612667	STK10_HUMAN	O94804STK10Serine/threonine-protein kinase 10STK10_HUMAN	>sp|O94804|STK10_HUMAN Serine/threonine-protein kinase 10 OS=Homo sapiens OX=9606 GN=STK10 PE=1 SV=1
P25815	S100P	Protein S100-P	-1.68056	1.0026	+	17.5693	16.7502	15.515	19.2941	17.9712	17.6109	179272		S_100	Cell projection;Cytoplasm;Microvillus membrane;Nucleus		R-HSA-6798695	Neutrophil degranulation	TAS		1.8465e-10	0	1.86227e-10	47.9925	4	6	8	100	0.867784	10399.9	0.0151517	S100P_HUMAN	P25815S100PProtein S100-PS100P_HUMAN	>sp|P25815|S100P_HUMAN Protein S100-P OS=Homo sapiens OX=9606 GN=S100P PE=1 SV=2
O60610	DIAPH1	Protein diaphanous homolog 1	-1.67987	2.38676	+	15.9116	15.7165	14.9963	17.3264	17.1273	17.2104	85370	Focal adhesion;Regulation of actin cytoskeleton;Shigellosis	Drf_FH1;Drf_FH3;Drf_GBD;FH2	Cell membrane;Cell projection;Centrosome;Cytoplasm;Cytoskeleton;Microtubule organizing center;Nucleus;Ruffle membrane;Spindle		R-HSA-5663220	RHO GTPases Activate Formins	TAS		9.32252e-27	0	2.04916e-22	59.0995	59	62	89	100	0.572579	141347	0.00577358	DIAP1_HUMAN	O60610DIAPH1Protein diaphanous homolog 1DIAP1_HUMAN	>sp|O60610|DIAP1_HUMAN Protein diaphanous homolog 1 OS=Homo sapiens OX=9606 GN=DIAPH1 PE=1 SV=2
Q14116	IL18	Interleukin-18	-1.67851	1.92845	+	16.079	15.5949	15.0191	17.6292	16.8369	17.2623	86690	African trypanosomiasis;Cytokine-cytokine receptor interaction;Cytosolic DNA-sensing pathway;ko05152;Malaria;NOD-like receptor signaling pathway;Rheumatoid arthritis	IL1	Secreted		R-HSA-448706	Interleukin-1 processing	TAS		2.595e-08	0	2.64774e-08	45.8385	9	10	13	100	0.631935	22326.2	0.00578044	IL18_HUMAN	Q14116IL18Interleukin-18IL18_HUMAN	>sp|Q14116|IL18_HUMAN Interleukin-18 OS=Homo sapiens OX=9606 GN=IL18 PE=1 SV=1
Q15172	PPP2R5A	Serine/threonine-protein phosphatase 2A 56 kDa regulatory subunit alpha isoform	-1.67653	1.67201	+	12.6965	11.1606	11.6898	13.3828	13.5943	13.5995	11792.1	Adrenergic signaling in cardiomyocytes;AMPK signaling pathway;Cell cycle;Dopaminergic synapse;Human papillomavirus infection;Meiosis - yeast;mRNA surveillance pathway;Oocyte meiosis;PI3K-Akt signaling pathway;Sphingolipid signaling pathway;T cell receptor signaling pathway;Wnt signaling pathway	B56	Centromere;Chromosome;Cytoplasm;Nucleus		R-HSA-141444	Amplification of signal from unattached kinetochores via a MAD2 inhibitory signal	TAS		1.0728e-12	0	1.18725e-12	49.9051	5	5	5	50	0.0835094	56193.7	0.00637152	2A5A_HUMAN	Q15172PPP2R5ASerine/threonine-protein phosphatase 2A 56 kDa regulatory subunit alpha isoform2A5A_HUMAN	>sp|Q15172|2A5A_HUMAN Serine/threonine-protein phosphatase 2A 56 kDa regulatory subunit alpha isoform OS=Homo sapiens OX=9606 GN=PPP2R5A PE=1 SV=1
Q04760	GLO1	Lactoylglutathione lyase	-1.67549	1.98137	+	17.4684	17.4682	16.4039	18.9737	18.6329	18.7604	253435	MAPK signaling pathway - yeast;Pyruvate metabolism	Glyoxalase			R-HSA-70268	Pyruvate metabolism	TAS	Pyruvate metabolism	7.01302e-15	0	9.94123e-15	51.5673	12	15	24	100	0.576198	20777.7	0.00579916	LGUL_HUMAN	Q04760GLO1Lactoylglutathione lyaseLGUL_HUMAN	>sp|Q04760|LGUL_HUMAN Lactoylglutathione lyase OS=Homo sapiens OX=9606 GN=GLO1 PE=1 SV=4
Q5JSH3	WDR44	WD repeat-containing protein 44	-1.67502	2.46814	+	14.3032	14.5113	13.6417	15.885	15.7038	15.8926	32532.7		WD40	Cytoplasm;Cytosol;Endosome membrane;Golgi apparatus;Perinuclear region;trans-Golgi network						2.21084e-08	0	2.2544e-08	45.9151	22	22	24	100	0.572406	101366	0.00538776	WDR44_HUMAN	Q5JSH3WDR44WD repeat-containing protein 44WDR44_HUMAN	>sp|Q5JSH3|WDR44_HUMAN WD repeat-containing protein 44 OS=Homo sapiens OX=9606 GN=WDR44 PE=1 SV=1
Q9NY65	TUBA8	Tubulin alpha-8 chain	-1.67488	2.54583	+	17.5494	17.7443	17.3286	19.6463	18.8772	19.1233	340711	Gap junction;Pathogenic Escherichia coli infection;Phagosome	Tubulin;Tubulin_C	Cytoplasm;Cytoskeleton		R-HSA-1445148	Translocation of SLC2A4 (GLUT4) to the plasma membrane	IEA		1.46967e-14	0	1.99017e-14	51.3327	3	3	5	100	0.642321	50093.5	0.00487591	TBA8_HUMAN	Q9NY65TUBA8Tubulin alpha-8 chainTBA8_HUMAN	>sp|Q9NY65|TBA8_HUMAN Tubulin alpha-8 chain OS=Homo sapiens OX=9606 GN=TUBA8 PE=1 SV=1
P41236	PPP1R2	Protein phosphatase inhibitor 2	-1.6744	2.2337	+	13.6945	12.9918	12.984	15.2019	14.5075	14.984	17087		IPP-2						Miscellaneous	3.14857e-13	0	3.64889e-13	50.3259	7	7	8	100	0.619069	23015.2	0.00552785	IPP2_HUMAN	P41236PPP1R2Protein phosphatase inhibitor 2IPP2_HUMAN	>sp|P41236|IPP2_HUMAN Protein phosphatase inhibitor 2 OS=Homo sapiens OX=9606 GN=PPP1R2 PE=1 SV=2
Q8NDH3	NPEPL1	Probable aminopeptidase NPEPL1	-1.67403	1.07867	+	13.5465	11.313	11.8576	14.3903	13.9383	13.4105	14476.4		Pdase_M17_N2;Peptidase_M17							0.00236215	0.00285714	0.00164147	36.5426	5	5	5	66.7	0.318484	55860.9	0.0127755	PEPL1_HUMAN	Q8NDH3NPEPL1Probable aminopeptidase NPEPL1PEPL1_HUMAN	>sp|Q8NDH3|PEPL1_HUMAN Probable aminopeptidase NPEPL1 OS=Homo sapiens OX=9606 GN=NPEPL1 PE=1 SV=3
O60232	ZNRD2	Protein ZNRD2	-1.67144	2.61548	+	15.7893	15.6564	15.0973	17.2222	16.9563	17.3789	83533.7		Auto_anti-p27							1.13199e-08	0	1.15095e-08	46.2293	7	8	12	100	0.587899	21474.3	0.00475294	ZNRD2_HUMAN	O60232ZNRD2Protein ZNRD2ZNRD2_HUMAN	>sp|O60232|ZNRD2_HUMAN Protein ZNRD2 OS=Homo sapiens OX=9606 GN=ZNRD2 PE=1 SV=1
P46926	GNPDA1	Glucosamine-6-phosphate deaminase 1	-1.66927	2.65615	+	15.4922	15.6582	14.8906	17.1054	16.9252	17.0183	74329.4	Amino sugar and nucleotide sugar metabolism	Glucosamine_iso	Cytoplasm		R-HSA-70171	Glycolysis	TAS	Aminosugar metabolism	6.43485e-13	0	7.25107e-13	50.0819	14	15	24	100	0.570696	32668.5	0.00492683	GNPI1_HUMAN	P46926GNPDA1Glucosamine-6-phosphate deaminase 1GNPI1_HUMAN	>sp|P46926|GNPI1_HUMAN Glucosamine-6-phosphate deaminase 1 OS=Homo sapiens OX=9606 GN=GNPDA1 PE=1 SV=1
Q3LXA3	TKFC	Triokinase/FMN cyclase	-1.66667	1.80694	+	13.7515	14.4095	13.0261	15.3568	15.5898	15.2406	24194.5	Glycerolipid metabolism;Methane metabolism;RIG-I-like receptor signaling pathway	Dak1;Dak2			R-HSA-168928	DDX58/IFIH1-mediated induction of interferon-alpha/beta	TAS	Glycerophospholipid metabolism	6.94801e-13	0	7.8073e-13	50.0555	25	25	30	100	0.574399	58947.1	0.0055986	TKFC_HUMAN	Q3LXA3TKFCTriokinase/FMN cyclaseTKFC_HUMAN	>sp|Q3LXA3|TKFC_HUMAN Triokinase/FMN cyclase OS=Homo sapiens OX=9606 GN=TKFC PE=1 SV=2
O95376	ARIH2	E3 ubiquitin-protein ligase ARIH2	-1.66624	1.80012	+	14.2857	13.855	12.9321	15.5785	15.2376	15.2554	23559.9		Ariadne;IBR	Cytoplasm;Nucleus		R-HSA-983168	Antigen processing: Ubiquitination & Proteasome degradation	TAS		1.18669e-10	0	1.19956e-10	48.1677	8	8	10	100	0.57592	57818.9	0.00578472	ARI2_HUMAN	O95376ARIH2E3 ubiquitin-protein ligase ARIH2ARI2_HUMAN	>sp|O95376|ARI2_HUMAN E3 ubiquitin-protein ligase ARIH2 OS=Homo sapiens OX=9606 GN=ARIH2 PE=1 SV=1
Q13085	ACACA	Acetyl-CoA carboxylase 1	-1.66529	1.69071	+	15.726	16.4701	15.1101	17.1273	17.8427	17.332	99428.5	Fatty acid biosynthesis;Insulin signaling pathway;Propanoate metabolism;Pyruvate metabolism	ACC_central;Biotin_carb_C;Biotin_carb_N;Biotin_lipoyl;Carboxyl_trans;CPSase_L_D2	Cytoplasm		R-HSA-163765	ChREBP activates metabolic gene expression	TAS	Fatty acid oxidation	1.7887e-19	0	1.05716e-18	54.674	88	89	118	100	0.622138	265554	0.0062084	ACACA_HUMAN	Q13085ACACAAcetyl-CoA carboxylase 1ACACA_HUMAN	>sp|Q13085|ACACA_HUMAN Acetyl-CoA carboxylase 1 OS=Homo sapiens OX=9606 GN=ACACA PE=1 SV=2
Q93008	USP9X	Ubiquitin carboxyl-terminal hydrolase 9X	-1.6646	1.85632	+	14.6398	14.7421	13.5013	16.0022	15.9455	15.9292	35776		DUF3517;UCH	Cell projection;Cytoplasm;Growth cone		R-HSA-2173795	Downregulation of SMAD2/3:SMAD4 transcriptional activity	TAS	Miscellaneous	3.93204e-13	0	4.51571e-13	50.2505	63	63	78	100	0.558008	290463	0.00545126	USP9X_HUMAN	Q93008USP9XUbiquitin carboxyl-terminal hydrolase 9XUSP9X_HUMAN	>sp|Q93008|USP9X_HUMAN Ubiquitin carboxyl-terminal hydrolase 9X OS=Homo sapiens OX=9606 GN=USP9X PE=1 SV=4
Q7Z7L7	ZER1	Protein zer-1 homolog	-1.66399	2.50932	+	12.33	11.9818	11.6696	13.9227	13.7309	13.3198	7260.26									0.000362718	0.0011355	0.000312268	39.3189	3	3	3	100	0.605886	88169.5	0.00551916	ZER1_HUMAN	Q7Z7L7ZER1Protein zer-1 homologZER1_HUMAN	>sp|Q7Z7L7|ZER1_HUMAN Protein zer-1 homolog OS=Homo sapiens OX=9606 GN=ZER1 PE=1 SV=1
Q9UGY1	NOL12	Nucleolar protein 12	-1.66235	2.43973	+	11.7246	11.8696	12.5638	13.8253	13.7684	13.5514	13447.2		Nop25	Nucleolus;Nucleus		R-HSA-6791226	Major pathway of rRNA processing in the nucleolus and cytosol	TAS		0.00429482	0.00569751	0.00269122	35.1435	3	3	4	50	0.0976624	24662.9	0.00584713	NOL12_HUMAN	Q9UGY1NOL12Nucleolar protein 12NOL12_HUMAN	>sp|Q9UGY1|NOL12_HUMAN Nucleolar protein 12 OS=Homo sapiens OX=9606 GN=NOL12 PE=1 SV=1
P40818	USP8	Ubiquitin carboxyl-terminal hydrolase 8	-1.65843	2.42686	+	14.4608	14.3757	13.609	15.7562	15.8833	15.7813	32265.5	Endocytosis	Rhodanese;UCH;USP8_dimer	Cell membrane;Cytoplasm;Endosome membrane;Nucleus	Peripheral membrane protein	R-HSA-1358803	Downregulation of ERBB2:ERBB3 signaling	TAS	Miscellaneous	1.24975e-08	0	1.27127e-08	46.1834	18	18	19	100	0.564584	127523	0.00568421	UBP8_HUMAN	P40818USP8Ubiquitin carboxyl-terminal hydrolase 8UBP8_HUMAN	>sp|P40818|UBP8_HUMAN Ubiquitin carboxyl-terminal hydrolase 8 OS=Homo sapiens OX=9606 GN=USP8 PE=1 SV=1
P30041	PRDX6	Peroxiredoxin-6	-1.65678	1.90898	+	20.0602	20.1312	18.9942	21.5951	21.2693	21.2915	1.5426e+06	Methane metabolism;Phenylalanine metabolism;Phenylpropanoid biosynthesis	1-cysPrx_C;AhpC-TSA	Cytoplasm;Lysosome		R-HSA-3299685	Detoxification of Reactive Oxygen Species	TAS	Arachidonic acid metabolism	1.33218e-14	0	1.81466e-14	51.364	27	33	52	100	0.572638	25035	0.00567669	PRDX6_HUMAN	P30041PRDX6Peroxiredoxin-6PRDX6_HUMAN	>sp|P30041|PRDX6_HUMAN Peroxiredoxin-6 OS=Homo sapiens OX=9606 GN=PRDX6 PE=1 SV=3
O60271	SPAG9	C-Jun-amino-terminal kinase-interacting protein 4	-1.65584	1.97802	+	14.4773	14.5356	13.4659	16.0387	15.6839	15.7238	32486.2		JIP_LZII;Jnk-SapK_ap_N;WD40_2	Acrosome;Cytoplasm;Cytoplasmic vesicle;Lysosome membrane;Perinuclear region;Secretory vesicle		R-HSA-525793	Myogenesis	TAS		4.42422e-20	0	3.92669e-19	55.0605	36	36	50	100	0.575748	146205	0.00582696	JIP4_HUMAN	O60271SPAG9C-Jun-amino-terminal kinase-interacting protein 4JIP4_HUMAN	>sp|O60271|JIP4_HUMAN C-Jun-amino-terminal kinase-interacting protein 4 OS=Homo sapiens OX=9606 GN=SPAG9 PE=1 SV=4
O00499	BIN1	Myc box-dependent-interacting protein 1	-1.65536	1.70425	+	14.6522	14.7455	13.5884	16.3892	15.5698	15.9931	36519.1		BAR;SH3_9	Cell membrane;Cytoplasm;Endosome;Nucleus;Sarcolemma;T-tubule		R-HSA-8856828	Clathrin-mediated endocytosis	TAS		1.38362e-13	0	1.66268e-13	50.602	19	20	25	100	0.626246	64699.4	0.00621807	BIN1_HUMAN	O00499BIN1Myc box-dependent-interacting protein 1BIN1_HUMAN	>sp|O00499|BIN1_HUMAN Myc box-dependent-interacting protein 1 OS=Homo sapiens OX=9606 GN=BIN1 PE=1 SV=1
Q9H5N1	RABEP2	Rab GTPase-binding effector protein 2	-1.65361	1.22275	+	14.1439	11.9485	13.1423	14.7792	14.6731	14.7432	24573.8		Rab5-bind;Rabaptin	Centrosome;Cilium basal body;Cytoplasm;Cytoskeleton;Early endosome;Microtubule organizing center						0.000474273	0.0011355	0.000399275	39.0046	14	14	16	66.7	0.185801	63542.8	0.0111189	RABE2_HUMAN	Q9H5N1RABEP2Rab GTPase-binding effector protein 2RABE2_HUMAN	>sp|Q9H5N1|RABE2_HUMAN Rab GTPase-binding effector protein 2 OS=Homo sapiens OX=9606 GN=RABEP2 PE=1 SV=2
Q96RU3	FNBP1	Formin-binding protein 1	-1.65291	3.079	+	12.0451	12.2732	11.8548	13.9408	13.4653	13.7258	13406.4		FCH;SH3_1	Cell cortex;Cell membrane;Clathrin-coated pit;Cytoplasm;Cytoplasmic vesicle;Cytoskeleton;Lysosome;Membrane	Peripheral membrane protein	R-HSA-8856828	Clathrin-mediated endocytosis	TAS		0.00143866	0.00200657	0.00107422	37.4469	4	4	4	50	0.163187	71306.8	0.00326316	FNBP1_HUMAN	Q96RU3FNBP1Formin-binding protein 1FNBP1_HUMAN	>sp|Q96RU3|FNBP1_HUMAN Formin-binding protein 1 OS=Homo sapiens OX=9606 GN=FNBP1 PE=1 SV=2
O95372	LYPLA2	Acyl-protein thioesterase 2	-1.65144	2.64808	+	14.164	14.7301	14.0516	16.1159	16.0346	15.7495	36130.4	Glycerophospholipid metabolism	Abhydrolase_2	Cytoplasm		R-HSA-373760	L1CAM interactions	TAS	Glycerophospholipid metabolism	6.57472e-13	0	7.40281e-13	50.0746	10	12	18	100	0.579162	24737	0.00460837	LYPA2_HUMAN	O95372LYPLA2Acyl-protein thioesterase 2LYPA2_HUMAN	>sp|O95372|LYPA2_HUMAN Acyl-protein thioesterase 2 OS=Homo sapiens OX=9606 GN=LYPLA2 PE=1 SV=1
P42330	AKR1C3	Aldo-keto reductase family 1 member C3	-1.65138	2.01585	+	18.3119	18.7994	17.5803	19.8484	19.922	19.8753	545115	Arachidonic acid metabolism;Metabolism of xenobiotics by cytochrome P450;Steroid hormone biosynthesis	Aldo_ket_red	Cytoplasm		R-HSA-193368	Synthesis of bile acids and bile salts via 7alpha-hydroxycholesterol	TAS	Eicosanoid metabolism	1.95933e-13	0	2.31747e-13	50.4858	22	24	39	100	0.558242	36853.2	0.00599586	AK1C3_HUMAN	P42330AKR1C3Aldo-keto reductase family 1 member C3AK1C3_HUMAN	>sp|P42330|AK1C3_HUMAN Aldo-keto reductase family 1 member C3 OS=Homo sapiens OX=9606 GN=AKR1C3 PE=1 SV=4
Q15057	ACAP2	Arf-GAP with coiled-coil, ANK repeat and PH domain-containing protein 2	-1.65093	1.44338	+	12.5656	10.9494	12.154	13.8981	13.5774	13.1463	10063.7	Endocytosis	Ank_2;ArfGap;BAR_3;PH	Endosome membrane	Peripheral membrane protein					7.85528e-07	0	7.98021e-07	44.0536	10	10	10	66.7	0.372855	88028.6	0.00794059	ACAP2_HUMAN	Q15057ACAP2Arf-GAP with coiled-coil, ANK repeat and PH domain-containing protein 2ACAP2_HUMAN	>sp|Q15057|ACAP2_HUMAN Arf-GAP with coiled-coil, ANK repeat and PH domain-containing protein 2 OS=Homo sapiens OX=9606 GN=ACAP2 PE=1 SV=3
A6NDG6	PGP	Glycerol-3-phosphate phosphatase	-1.65083	2.12792	+	15.344	15.544	14.4764	16.8414	16.7194	16.7561	63167.5	Glyoxylate and dicarboxylate metabolism	Hydrolase_6;Hydrolase_like			R-HSA-70171	Glycolysis	IEA	Glyoxylate and dicarboxylate metabolism	9.67473e-14	0	1.18262e-13	50.7207	16	17	22	100	0.559665	34006.1	0.00577376	PGP_HUMAN	A6NDG6PGPGlycerol-3-phosphate phosphatasePGP_HUMAN	>sp|A6NDG6|PGP_HUMAN Glycerol-3-phosphate phosphatase OS=Homo sapiens OX=9606 GN=PGP PE=1 SV=1
Q8WUH1	CHURC1	Protein Churchill	-1.65055	1.68485	+	11.5182	12.5461	11.515	12.99	13.5767	13.9642	11668.3		Churchill							0.000715544	0.00167535	0.000579352	38.4826	2	2	2	50	0.324043	12886.7	0.00623636	CHUR_HUMAN	Q8WUH1CHURC1Protein ChurchillCHUR_HUMAN	>sp|Q8WUH1|CHUR_HUMAN Protein Churchill OS=Homo sapiens OX=9606 GN=CHURC1 PE=1 SV=3
Q8WU10	PYROXD1	Pyridine nucleotide-disulfide oxidoreductase domain-containing protein 1	-1.65009	0.74186	+	13.2657	10.3567	13.0634	14.67	13.3555	13.6106	13545		Pyr_redox_2;Rubredoxin_C	Cytoplasm;Myofibril;Nucleus;Sarcomere						1.60426e-06	0	1.62036e-06	43.6327	4	4	5	66.7	0.519183	55792.8	0.0304836	PYRD1_HUMAN	Q8WU10PYROXD1Pyridine nucleotide-disulfide oxidoreductase domain-containing protein 1PYRD1_HUMAN	>sp|Q8WU10|PYRD1_HUMAN Pyridine nucleotide-disulfide oxidoreductase domain-containing protein 1 OS=Homo sapiens OX=9606 GN=PYROXD1 PE=1 SV=1
Q15813	TBCE	Tubulin-specific chaperone E	-1.64793	3.27536	+	13.7556	13.8591	13.3647	15.3484	15.1882	15.3866	22911		CAP_GLY;Ubiquitin_2	Cytoplasm;Cytoskeleton		R-HSA-389977	Post-chaperonin tubulin folding pathway	IEA		2.5431e-16	0	4.6232e-16	52.5858	16	16	20	100	0.568549	59346.2	0.00236943	TBCE_HUMAN	Q15813TBCETubulin-specific chaperone ETBCE_HUMAN	>sp|Q15813|TBCE_HUMAN Tubulin-specific chaperone E OS=Homo sapiens OX=9606 GN=TBCE PE=1 SV=1
Q9UJK0	TSR3	18S rRNA aminocarboxypropyltransferase	-1.6459	1.05619	+	13.8703	11.3555	12.8662	14.3272	14.2741	14.4284	19149		Ribo_biogen_C;RLI			R-HSA-6790901	rRNA modification in the nucleus and cytosol	TAS		0.00470887	0.00619089	0.00290336	34.8856	3	3	4	66.7	0.158147	33595.9	0.0138819	TSR3_HUMAN	Q9UJK0TSR318S rRNA aminocarboxypropyltransferaseTSR3_HUMAN	>sp|Q9UJK0|TSR3_HUMAN 18S rRNA aminocarboxypropyltransferase OS=Homo sapiens OX=9606 GN=TSR3 PE=1 SV=1
Q8IZ83	ALDH16A1	Aldehyde dehydrogenase family 16 member A1	-1.64371	3.32631	+	14.1435	14.1464	13.7046	15.6684	15.723	15.5343	28924.9		Aldedh							3.12252e-12	0	3.34573e-12	49.5288	17	17	22	100	0.566776	85127.4	0.00241558	A16A1_HUMAN	Q8IZ83ALDH16A1Aldehyde dehydrogenase family 16 member A1A16A1_HUMAN	>sp|Q8IZ83|A16A1_HUMAN Aldehyde dehydrogenase family 16 member A1 OS=Homo sapiens OX=9606 GN=ALDH16A1 PE=1 SV=2
Q9Y2V2	CARHSP1	Calcium-regulated heat-stable protein 1	-1.64303	2.43337	+	14.5409	14.4238	13.9772	16.1906	15.5414	16.139	35993.5		CSD	Cytoplasm;Cytoplasmic granule;P-body						3.00936e-10	0	3.03042e-10	47.7962	6	6	8	100	0.61105	15892	0.00553012	CHSP1_HUMAN	Q9Y2V2CARHSP1Calcium-regulated heat-stable protein 1CHSP1_HUMAN	>sp|Q9Y2V2|CHSP1_HUMAN Calcium-regulated heat-stable protein 1 OS=Homo sapiens OX=9606 GN=CARHSP1 PE=1 SV=2
Q9H993	ARMT1	Damage-control phosphatase ARMT1	-1.63974	1.21422	+	11.3898	12.98	11.0308	13.8382	13.3538	13.1279	11112.9		ARMT1-like_dom							1.67894e-07	0	1.71713e-07	44.9017	11	11	14	50	0.259731	51172.3	0.0116697	ARMT1_HUMAN	Q9H993ARMT1Damage-control phosphatase ARMT1ARMT1_HUMAN	>sp|Q9H993|ARMT1_HUMAN Damage-control phosphatase ARMT1 OS=Homo sapiens OX=9606 GN=ARMT1 PE=1 SV=1
Q7L3B6	CDC37L1	Hsp90 co-chaperone Cdc37-like 1	-1.6387	1.39666	+	11.7917	11.8122	13.385	14.1294	14.0949	13.6807	16028.1		CDC37_M	Cytoplasm		R-HSA-114608	Platelet degranulation	TAS		0.00237899	0.00303301	0.0016513	36.5282	3	3	3	50	0.163876	38834.8	0.00850816	CD37L_HUMAN	Q7L3B6CDC37L1Hsp90 co-chaperone Cdc37-like 1CD37L_HUMAN	>sp|Q7L3B6|CD37L_HUMAN Hsp90 co-chaperone Cdc37-like 1 OS=Homo sapiens OX=9606 GN=CDC37L1 PE=1 SV=1
Q9H9A6	LRRC40	Leucine-rich repeat-containing protein 40	-1.63857	2.10714	+	15.0821	14.6977	13.9762	16.35	16.2145	16.1073	43376.4		LRR_8							3.01824e-08	0	3.0812e-08	45.7658	21	21	25	100	0.561958	68249.9	0.00574403	LRC40_HUMAN	Q9H9A6LRRC40Leucine-rich repeat-containing protein 40LRC40_HUMAN	>sp|Q9H9A6|LRC40_HUMAN Leucine-rich repeat-containing protein 40 OS=Homo sapiens OX=9606 GN=LRRC40 PE=1 SV=1
Q53LP3	SOWAHC	Ankyrin repeat domain-containing protein SOWAHC	-1.63821	2.07904	+	12.8903	12.259	11.8677	14.2836	13.7495	13.8985	10354.3		Ank_2			R-HSA-8980692	RHOA GTPase cycle	TAS		7.17568e-06	0.000404122	7.12502e-06	42.6753	8	8	9	83.3	0.531788	55672	0.00563404	SWAHC_HUMAN	Q53LP3SOWAHCAnkyrin repeat domain-containing protein SOWAHCSWAHC_HUMAN	>sp|Q53LP3|SWAHC_HUMAN Ankyrin repeat domain-containing protein SOWAHC OS=Homo sapiens OX=9606 GN=SOWAHC PE=1 SV=1
P42771	CDKN2A	Cyclin-dependent kinase inhibitor 2A	-1.63353	2.49017	+	18.0706	17.8081	17.5679	19.7819	19.048	19.5172	406332	Bladder cancer;Cell cycle;Chronic myeloid leukemia;Glioma;Melanoma;Non-small cell lung cancer;p53 signaling pathway;Pancreatic cancer;Pathways in cancer		Cytoplasm;Nucleus		R-HSA-2559580	Oxidative Stress Induced Senescence	TAS		1.37612e-14	0	1.87086e-14	51.3537	10	11	18	100	0.615838	16532.6	0.00566667	CDN2A_HUMAN	P42771CDKN2ACyclin-dependent kinase inhibitor 2ACDN2A_HUMAN	>sp|P42771|CDN2A_HUMAN Cyclin-dependent kinase inhibitor 2A OS=Homo sapiens OX=9606 GN=CDKN2A PE=1 SV=2
P51570	GALK1	Galactokinase	-1.63275	1.77742	+	11.7183	12.9962	11.9726	14.0861	13.8721	13.6272	9809.5	Amino sugar and nucleotide sugar metabolism;Galactose metabolism	GalKase_gal_bdg;GHMP_kinases_C;GHMP_kinases_N			R-HSA-5609976	Defective GALK1 causes GALCT2	TAS	Galactose metabolism	1.05396e-06	0	1.06838e-06	43.8827	13	13	15	83.3	0.494541	42272.2	0.00612338	GALK1_HUMAN	P51570GALK1GalactokinaseGALK1_HUMAN	>sp|P51570|GALK1_HUMAN Galactokinase OS=Homo sapiens OX=9606 GN=GALK1 PE=1 SV=1
P35237	SERPINB6	Serpin B6	-1.63258	2.30396	+	17.3812	17.4974	16.6449	19.0369	18.7219	18.6624	260475	Amoebiasis	Serpin	Cytoplasm		R-HSA-6798695	Neutrophil degranulation	TAS		8.00063e-21	0	1.27512e-19	55.5288	17	18	26	100	0.574834	42621.9	0.006	SPB6_HUMAN	P35237SERPINB6Serpin B6SPB6_HUMAN	>sp|P35237|SPB6_HUMAN Serpin B6 OS=Homo sapiens OX=9606 GN=SERPINB6 PE=1 SV=3
P00338	LDHA	L-lactate dehydrogenase A chain	-1.63246	2.10557	+	22.134	22.3113	21.248	23.6001	23.4925	23.4981	6.88007e+06	Cysteine and methionine metabolism;Glycolysis / Gluconeogenesis;Propanoate metabolism;Pyruvate metabolism	Ldh_1_C;Ldh_1_N	Cytoplasm		R-HSA-70268	Pyruvate metabolism	TAS	Valine, leucine, and isoleucine metabolism	5.13786e-19	0	2.33409e-18	54.3794	30	40	72	100	0.554523	36688.7	0.0057069	LDHA_HUMAN	P00338LDHAL-lactate dehydrogenase A chainLDHA_HUMAN	>sp|P00338|LDHA_HUMAN L-lactate dehydrogenase A chain OS=Homo sapiens OX=9606 GN=LDHA PE=1 SV=2
Q9UK76	JPT1	Jupiter microtubule associated homolog 1	-1.63212	2.16779	+	17.5861	17.2256	16.7894	19.1429	18.4105	18.9442	265149		JUPITER	Cytoplasm;Nucleus						8.05076e-25	0	1.11547e-21	57.9688	9	10	13	100	0.613045	16014.5	0.0058	JUPI1_HUMAN	Q9UK76JPT1Jupiter microtubule associated homolog 1JUPI1_HUMAN	>sp|Q9UK76|JUPI1_HUMAN Jupiter microtubule associated homolog 1 OS=Homo sapiens OX=9606 GN=JPT1 PE=1 SV=3
P23526	AHCY	Adenosylhomocysteinase	-1.632	2.34951	+	18.3961	18.5936	17.6656	19.8825	19.8266	19.8422	536943	Cysteine and methionine metabolism	AdoHcyase;AdoHcyase_NAD	Cytoplasm;Melanosome		R-HSA-156581	Methylation	TAS	Methionine and cysteine metabolism	3.60941e-21	0	7.79094e-20	55.745	26	30	43	100	0.555344	47716.1	0.00570959	SAHH_HUMAN	P23526AHCYAdenosylhomocysteinaseSAHH_HUMAN	>sp|P23526|SAHH_HUMAN Adenosylhomocysteinase OS=Homo sapiens OX=9606 GN=AHCY PE=1 SV=4
P68366	TUBA4A	Tubulin alpha-4A chain	-1.63158	2.66851	+	19.8889	19.7872	19.2247	21.4469	21.0828	21.2659	1.43179e+06	Gap junction;Pathogenic Escherichia coli infection;Phagosome	Tubulin;Tubulin_C	Cytoplasm;Cytoskeleton		R-HSA-114608	Platelet degranulation	TAS		2.65491e-14	0	3.47385e-14	51.143	4	4	7	100	0.572443	49924.4	0.00489377	TBA4A_HUMAN	P68366TUBA4ATubulin alpha-4A chainTBA4A_HUMAN	>sp|P68366|TBA4A_HUMAN Tubulin alpha-4A chain OS=Homo sapiens OX=9606 GN=TUBA4A PE=1 SV=1
P16152	CBR1	Carbonyl reductase [NADPH] 1	-1.63112	2.06634	+	18.1914	18.3214	17.3035	19.7899	19.5018	19.418	442205	Arachidonic acid metabolism	adh_short	Cytoplasm		R-HSA-2162123	Synthesis of Prostaglandins (PG) and Thromboxanes (TX)	TAS	Eicosanoid metabolism	7.22231e-17	0	1.48272e-16	52.9598	19	22	32	100	0.570675	30374.9	0.00555136	CBR1_HUMAN	P16152CBR1Carbonyl reductase [NADPH] 1CBR1_HUMAN	>sp|P16152|CBR1_HUMAN Carbonyl reductase [NADPH] 1 OS=Homo sapiens OX=9606 GN=CBR1 PE=1 SV=3
O75828	CBR3	Carbonyl reductase [NADPH] 3	-1.62945	2.15176	+	17.9832	18.0694	17.1122	19.5301	19.3208	19.2023	380184	Arachidonic acid metabolism	adh_short	Cytoplasm		R-HSA-211945	Phase I - Functionalization of compounds	TAS	Arachidonic acid metabolism	1.04609e-14	0	1.44611e-14	51.4409	8	8	10	100	0.565672	30850.2	0.00565854	CBR3_HUMAN	O75828CBR3Carbonyl reductase [NADPH] 3CBR3_HUMAN	>sp|O75828|CBR3_HUMAN Carbonyl reductase [NADPH] 3 OS=Homo sapiens OX=9606 GN=CBR3 PE=1 SV=3
O00625	PIR	Pirin	-1.62803	2.74839	+	15.003	15.5056	14.9741	16.7135	17.0544	16.5988	64405.8		Pirin;Pirin_C	Cytoplasm;Nucleus		R-HSA-8935690	Digestion	TAS		6.00695e-16	0	1.01548e-15	52.3267	17	18	28	100	0.58448	32113.4	0.00477165	PIR_HUMAN	O00625PIRPirinPIR_HUMAN	>sp|O00625|PIR_HUMAN Pirin OS=Homo sapiens OX=9606 GN=PIR PE=1 SV=1
Q05397	PTK2	Focal adhesion kinase 1	-1.6257	1.13079	+	14.0895	11.7696	12.9273	14.4666	14.7399	14.4569	18004.3	Amoebiasis;Axon guidance;Bacterial invasion of epithelial cells;Chemokine signaling pathway;ErbB signaling pathway;Focal adhesion;Leukocyte transendothelial migration;Pathways in cancer;Regulation of actin cytoskeleton;Small cell lung cancer;VEGF signaling pathway	FERM_M;FERM_N_2;Focal_AT;PK_Tyr_Ser-Thr	Cell cortex;Cell junction;Cell membrane;Centrosome;Cytoplasm;Cytoskeleton;Focal adhesion;Microtubule organizing center;Nucleus	Peripheral membrane protein	R-HSA-111465	Apoptotic cleavage of cellular proteins	TAS	Protein modification	4.15337e-05	0.000404122	3.98583e-05	41.3777	10	10	11	83.3	0.381226	119233	0.012261	FAK1_HUMAN	Q05397PTK2Focal adhesion kinase 1FAK1_HUMAN	>sp|Q05397|FAK1_HUMAN Focal adhesion kinase 1 OS=Homo sapiens OX=9606 GN=PTK2 PE=1 SV=2
Q9BVJ7	DUSP23	Dual specificity protein phosphatase 23	-1.62477	2.59584	+	13.6928	13.8536	13.7071	15.7161	15.4887	14.923	27265.9		DSPc	Cytoplasm;Cytosol;Nucleus					Protein modification	3.51823e-07	0	3.59044e-07	44.5046	10	10	10	83.3	0.571601	16588.1	0.00533333	DUS23_HUMAN	Q9BVJ7DUSP23Dual specificity protein phosphatase 23DUS23_HUMAN	>sp|Q9BVJ7|DUS23_HUMAN Dual specificity protein phosphatase 23 OS=Homo sapiens OX=9606 GN=DUSP23 PE=1 SV=1
Q9NVM4	PRMT7	Protein arginine N-methyltransferase 7	-1.62456	2.2168	+	12.5702	13.4939	12.6495	14.3906	14.669	14.5278	13464.1		PrmA	Cytoplasm;Cytosol;Nucleus		R-HSA-3214858	RMTs methylate histone arginines	TAS		0.000715741	0.00167535	0.000579495	38.4823	5	5	8	100	0.563023	78459.3	0.0056729	ANM7_HUMAN	Q9NVM4PRMT7Protein arginine N-methyltransferase 7ANM7_HUMAN	>sp|Q9NVM4|ANM7_HUMAN Protein arginine N-methyltransferase 7 OS=Homo sapiens OX=9606 GN=PRMT7 PE=1 SV=1
Q9NT62	ATG3	Ubiquitin-like-conjugating enzyme ATG3	-1.62287	2.44986	+	14.8662	14.4747	14.2647	16.5507	15.9768	15.9468	41667.4	Regulation of autophagy	Autophagy_act_C	Cytoplasm		R-HSA-1632852	Macroautophagy	TAS		1.05965e-10	0	1.07192e-10	48.2122	10	10	15	100	0.612363	35864.4	0.00563218	ATG3_HUMAN	Q9NT62ATG3Ubiquitin-like-conjugating enzyme ATG3ATG3_HUMAN	>sp|Q9NT62|ATG3_HUMAN Ubiquitin-like-conjugating enzyme ATG3 OS=Homo sapiens OX=9606 GN=ATG3 PE=1 SV=1
Q4G0F5	VPS26B	Vacuolar protein sorting-associated protein 26B	-1.62147	2.56777	+	12.7814	12.4619	12.2208	13.9504	14.4756	13.9025	10077		Vps26	Cytoplasm;Early endosome;Late endosome;Membrane	Peripheral membrane protein					0.000706061	0.00167535	0.000572451	38.5004	5	5	5	100	0.605075	39154.7	0.006	VP26B_HUMAN	Q4G0F5VPS26BVacuolar protein sorting-associated protein 26BVP26B_HUMAN	>sp|Q4G0F5|VP26B_HUMAN Vacuolar protein sorting-associated protein 26B OS=Homo sapiens OX=9606 GN=VPS26B PE=1 SV=2
O43414	ERI3	ERI1 exoribonuclease 3	-1.62071	0.433693		16.1064	16.073	11.3297	16.2939	15.7133	16.364	70733.9		RNase_T							6.88463e-06	0.000404122	6.83992e-06	42.7034	9	9	15	83.3	0.166261	37238.2	0.0863932	ERI3_HUMAN	O43414ERI3ERI1 exoribonuclease 3ERI3_HUMAN	>sp|O43414|ERI3_HUMAN ERI1 exoribonuclease 3 OS=Homo sapiens OX=9606 GN=ERI3 PE=1 SV=2
Q5T0F9	CC2D1B	Coiled-coil and C2 domain-containing protein 1B	-1.62057	0.811921	+	13.893	13.7566	11.0828	14.5306	14.7522	14.3112	19466.6		C2	Nucleus		R-HSA-9668328	Sealing of the nuclear envelope (NE) by ESCRT-III	TAS		0.00595446	0.00832625	0.0035355	34.1598	11	11	12	83.3	0.285447	94224.4	0.0258516	C2D1B_HUMAN	Q5T0F9CC2D1BCoiled-coil and C2 domain-containing protein 1BC2D1B_HUMAN	>sp|Q5T0F9|C2D1B_HUMAN Coiled-coil and C2 domain-containing protein 1B OS=Homo sapiens OX=9606 GN=CC2D1B PE=1 SV=1
Q9NY33	DPP3	Dipeptidyl peptidase 3	-1.61972	2.47117	+	14.1574	14.1187	13.4433	15.7466	15.3451	15.4868	26918.7		Peptidase_M49	Cytoplasm;Cytosol		R-HSA-8951664	Neddylation	TAS		1.27171e-15	0	2.0284e-15	52.098	23	23	31	100	0.572605	82589.2	0.00573099	DPP3_HUMAN	Q9NY33DPP3Dipeptidyl peptidase 3DPP3_HUMAN	>sp|Q9NY33|DPP3_HUMAN Dipeptidyl peptidase 3 OS=Homo sapiens OX=9606 GN=DPP3 PE=1 SV=2
Q15181	PPA1	Inorganic pyrophosphatase	-1.61968	1.71181	+	17.9362	17.7154	16.6466	19.3679	18.8837	18.9056	310139	Oxidative phosphorylation	Pyrophosphatase	Cytoplasm		R-HSA-379716	Cytosolic tRNA aminoacylation	TAS	Oxidative phosphorylation	3.19139e-19	0	1.625e-18	54.5127	23	26	41	100	0.581247	32660	0.006125	IPYR_HUMAN	Q15181PPA1Inorganic pyrophosphataseIPYR_HUMAN	>sp|Q15181|IPYR_HUMAN Inorganic pyrophosphatase OS=Homo sapiens OX=9606 GN=PPA1 PE=1 SV=2
Q9BY32	ITPA	Inosine triphosphate pyrophosphatase	-1.61868	2.85259	+	16.7627	16.3502	16.1074	18.173	17.9757	17.9276	152253	Drug metabolism - other enzymes;Purine metabolism;Pyrimidine metabolism	Ham1p_like	Cytoplasm		R-HSA-74259	Purine catabolism	TAS	Nucleotide interconversion	5.51411e-13	0	6.24959e-13	50.135	10	10	14	100	0.56286	21445.7	0.00505	ITPA_HUMAN	Q9BY32ITPAInosine triphosphate pyrophosphataseITPA_HUMAN	>sp|Q9BY32|ITPA_HUMAN Inosine triphosphate pyrophosphatase OS=Homo sapiens OX=9606 GN=ITPA PE=1 SV=2
Q9HBL8	NMRAL1	NmrA-like family domain-containing protein 1	-1.61851	2.66364	+	13.6542	14.0834	13.2882	15.2555	15.3147	15.3111	22923		NmrA	Cytoplasm;Nucleus;Perinuclear region		R-HSA-70635	Urea cycle	TAS		0.00209719	0.00285714	0.0014846	36.7764	6	6	6	100	0.554289	33344.4	0.00470423	NMRL1_HUMAN	Q9HBL8NMRAL1NmrA-like family domain-containing protein 1NMRL1_HUMAN	>sp|Q9HBL8|NMRL1_HUMAN NmrA-like family domain-containing protein 1 OS=Homo sapiens OX=9606 GN=NMRAL1 PE=1 SV=1
P35125	USP6	Ubiquitin carboxyl-terminal hydrolase 6	-1.61715	1.37806	+	12.6757	11.3929	10.8362	13.1411	13.2753	13.3399	9756.01		RabGAP-TBC;UCH	Cell membrane;Cytoplasm;Endosome					Miscellaneous	0.00122855	0.00183554	0.000935994	37.7014	1	1	1	50	0.0694468	158658	0.00938497	UBP6_HUMAN	P35125USP6Ubiquitin carboxyl-terminal hydrolase 6UBP6_HUMAN	>sp|P35125|UBP6_HUMAN Ubiquitin carboxyl-terminal hydrolase 6 OS=Homo sapiens OX=9606 GN=USP6 PE=1 SV=2
O15111	CHUK	Inhibitor of nuclear factor kappa-B kinase subunit alpha	-1.61646	2.90358	+	13.0216	12.7217	12.3679	14.4443	14.2703	14.246	11681.7	Acute myeloid leukemia;Adipocytokine signaling pathway;Apoptosis;B cell receptor signaling pathway;Chagas disease (American trypanosomiasis);Chemokine signaling pathway;Chronic myeloid leukemia;Cytosolic DNA-sensing pathway;Epithelial cell signaling in Helicobacter pylori infection;Hepatitis C;MAPK signaling pathway;Measles;NOD-like receptor signaling pathway;Osteoclast differentiation;Pancreatic…	IKBKB_SDD;IKKbetaNEMObind;Pkinase	Cytoplasm;Nucleus		R-HSA-1169091	Activation of NF-kappaB in B cells	IEA	Miscellaneous	2.64786e-11	0	2.71682e-11	48.7453	8	8	10	100	0.559694	84639.6	0.00520172	IKKA_HUMAN	O15111CHUKInhibitor of nuclear factor kappa-B kinase subunit alphaIKKA_HUMAN	>sp|O15111|IKKA_HUMAN Inhibitor of nuclear factor kappa-B kinase subunit alpha OS=Homo sapiens OX=9606 GN=CHUK PE=1 SV=2
P61758	VBP1	Prefoldin subunit 3	-1.61631	2.58091	+	16.1594	15.8601	15.3667	17.5418	17.2898	17.4035	99578.8		Prefoldin	Cytoplasm;Nucleus		R-HSA-389957	Prefoldin mediated transfer of substrate to CCT/TriC	IEA		4.20372e-16	0	7.31785e-16	52.4346	16	21	29	100	0.560097	22625.9	0.00598046	PFD3_HUMAN	P61758VBP1Prefoldin subunit 3PFD3_HUMAN	>sp|P61758|PFD3_HUMAN Prefoldin subunit 3 OS=Homo sapiens OX=9606 GN=VBP1 PE=1 SV=4
Q9NWT6	HIF1AN	Hypoxia-inducible factor 1-alpha inhibitor	-1.61535	1.26853	+	12.3245	13.1683	11.1475	13.9922	13.891	13.6032	14550.6		Cupin_8	Cytoplasm;Nucleus;Perinuclear region		R-HSA-1234174	Cellular response to hypoxia	TAS	Miscellaneous	2.21424e-06	0	2.22952e-06	43.4359	2	2	2	50	0.135432	40285.4	0.0107788	HIF1N_HUMAN	Q9NWT6HIF1ANHypoxia-inducible factor 1-alpha inhibitorHIF1N_HUMAN	>sp|Q9NWT6|HIF1N_HUMAN Hypoxia-inducible factor 1-alpha inhibitor OS=Homo sapiens OX=9606 GN=HIF1AN PE=1 SV=2
P21399	ACO1	Cytoplasmic aconitate hydratase	-1.6148	2.1917	+	15.8666	16.1931	15.1501	17.4023	17.3507	17.3012	95551.5	Carbon fixation pathways in prokaryotes;Citrate cycle (TCA cycle);Glyoxylate and dicarboxylate metabolism	Aconitase;Aconitase_C	Cytoplasm		R-HSA-389542	NADPH regeneration	TAS	Citric acid cycle	3.11051e-19	0	1.59393e-18	54.5198	40	44	60	100	0.550608	98398.9	0.00572197	ACOHC_HUMAN	P21399ACO1Cytoplasmic aconitate hydrataseACOHC_HUMAN	>sp|P21399|ACOHC_HUMAN Cytoplasmic aconitate hydratase OS=Homo sapiens OX=9606 GN=ACO1 PE=1 SV=3
P15121	AKR1B1	Aldo-keto reductase family 1 member B1	-1.61327	1.75368	+	18.0021	17.907	16.8528	19.5776	18.9735	19.0506	344452	Fructose and mannose metabolism;Galactose metabolism;Glycerolipid metabolism;Pentose and glucuronate interconversions;Pyruvate metabolism	Aldo_ket_red	Cytoplasm		R-HSA-196108	Pregnenolone biosynthesis	TAS	Pyruvate metabolism	5.01536e-11	0	5.10605e-11	48.5023	19	19	34	100	0.596906	35853.4	0.00632258	ALDR_HUMAN	P15121AKR1B1Aldo-keto reductase family 1 member B1ALDR_HUMAN	>sp|P15121|ALDR_HUMAN Aldo-keto reductase family 1 member B1 OS=Homo sapiens OX=9606 GN=AKR1B1 PE=1 SV=3
Q86V21	AACS	Acetoacetyl-CoA synthetase	-1.61305	2.09207	+	12.724	12.3022	11.7282	14.0305	14.0175	13.5457	14915.8	Butanoate metabolism	ACAS_N;AMP-binding	Cytoplasm;Cytosol		R-HSA-77111	Synthesis of Ketone Bodies	TAS	Propanoate metabolism	0.00632214	0.0087823	0.00372251	33.9569	7	7	7	50	0.179915	75144.2	0.00603333	AACS_HUMAN	Q86V21AACSAcetoacetyl-CoA synthetaseAACS_HUMAN	>sp|Q86V21|AACS_HUMAN Acetoacetyl-CoA synthetase OS=Homo sapiens OX=9606 GN=AACS PE=1 SV=1
Q5T4S7	UBR4	E3 ubiquitin-protein ligase UBR4	-1.61274	2.32647	+	15.3225	14.9627	14.4175	16.7245	16.4194	16.3971	53501.7		E3_UbLigase_R4;E3_UBR4_N;zf-UBR	Cytoplasm;Cytoskeleton;Membrane;Nucleus	Multi-pass membrane protein	R-HSA-6798695	Neutrophil degranulation	TAS	Miscellaneous	4.85011e-17	0	1.03965e-16	53.0769	138	138	170	100	0.566775	573841	0.00581818	UBR4_HUMAN	Q5T4S7UBR4E3 ubiquitin-protein ligase UBR4UBR4_HUMAN	>sp|Q5T4S7|UBR4_HUMAN E3 ubiquitin-protein ligase UBR4 OS=Homo sapiens OX=9606 GN=UBR4 PE=1 SV=1
P60891	PRPS1	Ribose-phosphate pyrophosphokinase 1	-1.61015	2.79208	+	16.1495	16.0508	15.4701	17.5066	17.4859	17.5084	106111	Pentose phosphate pathway;Purine metabolism	Pribosyl_synth;Pribosyltran_N			R-HSA-73843	5-Phosphoribose 1-diphosphate biosynthesis	TAS	Pentose phosphate pathway	1.73932e-09	0	1.75406e-09	47.0642	7	7	11	100	0.551596	34834.2	0.00467954	PRPS1_HUMAN	P60891PRPS1Ribose-phosphate pyrophosphokinase 1PRPS1_HUMAN	>sp|P60891|PRPS1_HUMAN Ribose-phosphate pyrophosphokinase 1 OS=Homo sapiens OX=9606 GN=PRPS1 PE=1 SV=2
Q7Z422	SZRD1	SUZ RNA-binding domain-containing	-1.60993	1.42265	+	12.6393	11.9689	11.2042	13.8606	12.8977	13.8839	10228.9		SUZ;SUZ-C							3.67917e-11	0	3.75884e-11	48.6207	4	4	5	66.7	0.422033	16997	0.00863256	SZRD1_HUMAN	Q7Z422SZRD1SUZ RNA-binding domain-containingSZRD1_HUMAN	>sp|Q7Z422|SZRD1_HUMAN SUZ RNA-binding domain-containing OS=Homo sapiens OX=9606 GN=SZRD1 PE=1 SV=1
P42224	STAT1	Signal transducer and activator of transcription 1-alpha/beta	-1.60819	2.27755	+	16.2611	15.8032	15.3679	17.6815	17.2252	17.35	100358	Chemokine signaling pathway;Hepatitis C;Jak-STAT signaling pathway;ko05152;Leishmaniasis;Measles;Osteoclast differentiation;Pancreatic cancer;Pathways in cancer;Toll-like receptor signaling pathway;Toxoplasmosis	SH2;STAT_alpha;STAT_bind;STAT_int;STAT1_TAZ2bind	Cytoplasm;Nucleus		R-HSA-1059683	Interleukin-6 signaling	TAS		5.28624e-16	0	9.02953e-16	52.3654	31	32	39	100	0.576129	87334.8	0.00549881	STAT1_HUMAN	P42224STAT1Signal transducer and activator of transcription 1-alpha/betaSTAT1_HUMAN	>sp|P42224|STAT1_HUMAN Signal transducer and activator of transcription 1-alpha/beta OS=Homo sapiens OX=9606 GN=STAT1 PE=1 SV=2
P06132	UROD	Uroporphyrinogen decarboxylase	-1.60781	1.84872	+	15.967	15.6319	14.7164	17.1643	16.8494	17.1252	77524.6	Porphyrin and chlorophyll metabolism	URO-D	Cytoplasm		R-HSA-189451	Heme biosynthesis	TAS	Heme synthesis	1.1377e-13	0	1.37986e-13	50.6671	13	13	18	100	0.55665	40786.9	0.00613689	DCUP_HUMAN	P06132URODUroporphyrinogen decarboxylaseDCUP_HUMAN	>sp|P06132|DCUP_HUMAN Uroporphyrinogen decarboxylase OS=Homo sapiens OX=9606 GN=UROD PE=1 SV=2
Q8IYD1	GSPT2	Eukaryotic peptide chain release factor GTP-binding subunit ERF3B	-1.60699	2.31031	+	16.777	16.356	15.9557	18.0985	17.6541	18.1571	147096	mRNA surveillance pathway	GTP_EFTU;GTP_EFTU_D3;PAM2	Cytoplasm		R-HSA-72764	Eukaryotic Translation Termination	IEA		8.89958e-11	0	9.01387e-11	48.2804	2	3	6	100	0.580587	68883.2	0.00567488	ERF3B_HUMAN	Q8IYD1GSPT2Eukaryotic peptide chain release factor GTP-binding subunit ERF3BERF3B_HUMAN	>sp|Q8IYD1|ERF3B_HUMAN Eukaryotic peptide chain release factor GTP-binding subunit ERF3B OS=Homo sapiens OX=9606 GN=GSPT2 PE=1 SV=2
Q9Y5B8	NME7	Nucleoside diphosphate kinase homolog 7	-1.60688	1.56306	+	13.9395	14.0319	12.5936	15.2204	14.9529	15.2123	26093.6	Purine metabolism;Pyrimidine metabolism	NDK			R-HSA-380270	Recruitment of mitotic centrosome proteins and complexes	TAS	Nucleotide interconversion	4.44701e-09	0	4.50161e-09	46.6534	6	6	6	83.3	0.396077	42491.8	0.00786979	NDK7_HUMAN	Q9Y5B8NME7Nucleoside diphosphate kinase homolog 7NDK7_HUMAN	>sp|Q9Y5B8|NDK7_HUMAN Nucleoside diphosphate kinase homolog 7 OS=Homo sapiens OX=9606 GN=NME7 PE=1 SV=1
P06733	ENO1	Alpha-enolase	-1.60614	1.98937	+	22.3467	22.1573	21.2454	23.6947	23.4002	23.4729	6.90659e+06	Glycolysis / Gluconeogenesis;Methane metabolism;RNA degradation	Enolase_C;Enolase_N	Cell membrane;Cytoplasm;M line;Myofibril;Nucleus;Sarcomere		R-HSA-70171	Glycolysis	TAS	Glycolysis/gluconeogenesis	2.35298e-21	0	6.02397e-20	55.8609	31	42	78	100	0.556156	47169	0.00561338	ENOA_HUMAN	P06733ENO1Alpha-enolaseENOA_HUMAN	>sp|P06733|ENOA_HUMAN Alpha-enolase OS=Homo sapiens OX=9606 GN=ENO1 PE=1 SV=2
O14907	TAX1BP3	Tax1-binding protein 3	-1.60434	1.96112	+	14.8181	14.0484	14.1462	16.1833	15.4158	16.2266	36101.3		PDZ;Peptidase_M50	Cell membrane;Cytoplasm;Nucleus	Peripheral membrane protein	R-HSA-5666185	RHO GTPases Activate Rhotekin and Rhophilins	TAS		3.53317e-10	0	3.55686e-10	47.731	2	2	3	100	0.623748	13734.7	0.00548094	TX1B3_HUMAN	O14907TAX1BP3Tax1-binding protein 3TX1B3_HUMAN	>sp|O14907|TX1B3_HUMAN Tax1-binding protein 3 OS=Homo sapiens OX=9606 GN=TAX1BP3 PE=1 SV=2
O15067	PFAS	Phosphoribosylformylglycinamidine synthase	-1.60413	2.23758	+	17.6941	17.6449	16.81	19.1035	18.8281	19.0299	298028	Purine metabolism	AIRS_C;FGAR-AT_linker;FGAR-AT_N;GATase_5	Cytoplasm		R-HSA-73817	Purine ribonucleoside monophosphate biosynthesis	TAS	Purine synthesis	2.94526e-21	0	6.88998e-20	55.8001	59	63	94	100	0.555801	144734	0.00585321	PUR4_HUMAN	O15067PFASPhosphoribosylformylglycinamidine synthasePUR4_HUMAN	>sp|O15067|PUR4_HUMAN Phosphoribosylformylglycinamidine synthase OS=Homo sapiens OX=9606 GN=PFAS PE=1 SV=4
Q02750	MAP2K1	Dual specificity mitogen-activated protein kinase kinase 1	-1.60412	2.92811	+	15.9109	15.8905	15.5114	17.6634	17.207	17.2548	97493.4	Acute myeloid leukemia;B cell receptor signaling pathway;Bladder cancer;Chemokine signaling pathway;Chronic myeloid leukemia;Colorectal cancer;Dorso-ventral axis formation;Endometrial cancer;ErbB signaling pathway;Fc epsilon RI signaling pathway;Fc gamma R-mediated phagocytosis;Focal adhesion;Gap junction;Glioma;GnRH signaling pathway;Insulin signaling pathway;Long-term depression;Long-term poten…	Pkinase	Centrosome;Cytoplasm;Cytoskeleton;Membrane;Microtubule organizing center;Nucleus;Spindle pole body	Peripheral membrane protein	R-HSA-110056	MAPK3 (ERK1) activation	TAS	Protein modification	6.04398e-12	0	6.37096e-12	49.2913	16	16	24	100	0.582314	43439	0.00511392	MP2K1_HUMAN	Q02750MAP2K1Dual specificity mitogen-activated protein kinase kinase 1MP2K1_HUMAN	>sp|Q02750|MP2K1_HUMAN Dual specificity mitogen-activated protein kinase kinase 1 OS=Homo sapiens OX=9606 GN=MAP2K1 PE=1 SV=2
P11137	MAP2	Microtubule-associated protein 2	-1.60387	0.768669	+	14.2332	11.3392	14.2026	14.945	14.8559	14.7858	24911		MAP2_projctn;Tubulin-binding	Cell projection;Cytoplasm;Cytoskeleton;Dendrite						3.06583e-06	0	3.07637e-06	43.2323	7	7	8	83.3	0.235536	199526	0.0293783	MTAP2_HUMAN	P11137MAP2Microtubule-associated protein 2MTAP2_HUMAN	>sp|P11137|MTAP2_HUMAN Microtubule-associated protein 2 OS=Homo sapiens OX=9606 GN=MAP2 PE=1 SV=4
P52888	THOP1	Thimet oligopeptidase	-1.60324	2.09855	+	15.2187	15.1027	14.2522	16.6914	16.3811	16.3108	51758.5	African trypanosomiasis;Renin-angiotensin system	Peptidase_M3	Cytoplasm		R-HSA-983168	Antigen processing: Ubiquitination & Proteasome degradation	TAS		2.5498e-22	0	1.71423e-20	56.4579	34	35	46	100	0.565398	78839.8	0.00597113	THOP1_HUMAN	P52888THOP1Thimet oligopeptidaseTHOP1_HUMAN	>sp|P52888|THOP1_HUMAN Thimet oligopeptidase OS=Homo sapiens OX=9606 GN=THOP1 PE=1 SV=2
P45983	MAPK8	Mitogen-activated protein kinase 8	-1.60261	1.66169	+	11.9498	11.2324	12.6334	13.8825	13.3475	13.3935	11920.4	Adipocytokine signaling pathway;Chagas disease (American trypanosomiasis);Colorectal cancer;Epithelial cell signaling in Helicobacter pylori infection;ErbB signaling pathway;Fc epsilon RI signaling pathway;Focal adhesion;GnRH signaling pathway;Hepatitis C;Insulin signaling pathway;ko05152;MAPK signaling pathway;Neurotrophin signaling pathway;NOD-like receptor signaling pathway;Osteoclast differen…	Pkinase	Cytoplasm;Nucleus		R-HSA-111446	Activation of BIM and translocation to mitochondria	TAS	Miscellaneous	1.28992e-05	0.000404122	1.26945e-05	42.2668	1	1	1	50	0.215759	48295.6	0.00729944	MK08_HUMAN	P45983MAPK8Mitogen-activated protein kinase 8MK08_HUMAN	>sp|P45983|MK08_HUMAN Mitogen-activated protein kinase 8 OS=Homo sapiens OX=9606 GN=MAPK8 PE=1 SV=2
P63151	PPP2R2A	Serine/threonine-protein phosphatase 2A 55 kDa regulatory subunit B alpha isoform	-1.6013	2.05873	+	16.6275	16.4548	15.7765	18.3091	17.6638	17.6897	139210	Adrenergic signaling in cardiomyocytes;AMPK signaling pathway;Cell cycle - yeast;Chagas disease;Chagas disease (American trypanosomiasis);Dopaminergic synapse;Hepatitis C;Hippo signaling pathway;Human papillomavirus infection;mRNA surveillance pathway;PI3K-Akt signaling pathway;Sphingolipid signaling pathway;T cell receptor signaling pathway;Tight junction				R-HSA-2995383	Initiation of Nuclear Envelope (NE) Reformation	TAS	Miscellaneous	2.98822e-17	0	6.77558e-17	53.2186	18	18	24	100	0.611879	51692.1	0.00573465	2ABA_HUMAN	P63151PPP2R2ASerine/threonine-protein phosphatase 2A 55 kDa regulatory subunit B alpha isoform2ABA_HUMAN	>sp|P63151|2ABA_HUMAN Serine/threonine-protein phosphatase 2A 55 kDa regulatory subunit B alpha isoform OS=Homo sapiens OX=9606 GN=PPP2R2A PE=1 SV=1
Q9P0J7	KCMF1	E3 ubiquitin-protein ligase KCMF1	-1.60049	2.52554	+	13.5909	13.2699	12.8694	15.0774	14.6112	14.8431	16887.2		zf-Di19;ZZ			R-HSA-6798695	Neutrophil degranulation	TAS		2.33391e-08	0	2.3804e-08	45.8892	5	6	8	100	0.57345	41945.4	0.00578171	KCMF1_HUMAN	Q9P0J7KCMF1E3 ubiquitin-protein ligase KCMF1KCMF1_HUMAN	>sp|Q9P0J7|KCMF1_HUMAN E3 ubiquitin-protein ligase KCMF1 OS=Homo sapiens OX=9606 GN=KCMF1 PE=1 SV=2
Q9NQP4	PFDN4	Prefoldin subunit 4	-1.60039	1.93496	+	15.0927	14.6971	13.9397	16.4376	16.0132	16.0799	42545.3		Prefoldin_2	Cytoplasm;Mitochondrion;Nucleus		R-HSA-389957	Prefoldin mediated transfer of substrate to CCT/TriC	IEA		8.33826e-13	0	9.30836e-13	49.9926	4	4	6	100	0.569062	15314.2	0.0055053	PFD4_HUMAN	Q9NQP4PFDN4Prefoldin subunit 4PFD4_HUMAN	>sp|Q9NQP4|PFD4_HUMAN Prefoldin subunit 4 OS=Homo sapiens OX=9606 GN=PFDN4 PE=1 SV=1
P40925	MDH1	Malate dehydrogenase, cytoplasmic	-1.59997	1.88634	+	18.8272	19.1489	17.9023	20.2149	20.2874	20.1761	704442	Carbon fixation in photosynthetic organisms;Citrate cycle (TCA cycle);Glyoxylate and dicarboxylate metabolism;Proximal tubule bicarbonate reclamation;Pyruvate metabolism	Ldh_1_C;Ldh_1_N	Cytoplasm		R-HSA-9856872	Malate-aspartate shuttle	TAS	Citric acid cycle	1.01676e-14	0	1.40804e-14	51.4499	19	21	35	100	0.543636	36426.1	0.00568601	MDHC_HUMAN	P40925MDH1Malate dehydrogenase, cytoplasmicMDHC_HUMAN	>sp|P40925|MDHC_HUMAN Malate dehydrogenase, cytoplasmic OS=Homo sapiens OX=9606 GN=MDH1 PE=1 SV=4
Q9H479	FN3K	Fructosamine-3-kinase	-1.59875	1.90376	+	14.0415	13.9296	13.0674	14.9414	15.6522	15.2412	22834		Fructosamin_kin			R-HSA-163841	Gamma carboxylation, hypusinylation, hydroxylation, and arylsulfatase activation	TAS	Pyrimidine synthesis	7.05594e-07	0	7.17341e-07	44.1151	7	7	7	100	0.601159	35171.2	0.00575475	FN3K_HUMAN	Q9H479FN3KFructosamine-3-kinaseFN3K_HUMAN	>sp|Q9H479|FN3K_HUMAN Fructosamine-3-kinase OS=Homo sapiens OX=9606 GN=FN3K PE=1 SV=1
O15541	RNF113A	E3 ubiquitin-protein ligase RNF113A	-1.59754	1.03188	+	13.5421	11.0972	12.0212	14.1027	13.7009	13.6494	13765.6		zf-C3HC4_3;zf-CCCH	Nucleus;Nucleus speckle		R-HSA-72163	mRNA Splicing - Major Pathway	TAS		0.000347696	0.000959141	0.00030033	39.3668	3	3	4	66.7	0.180595	38787.2	0.0155889	R113A_HUMAN	O15541RNF113AE3 ubiquitin-protein ligase RNF113AR113A_HUMAN	>sp|O15541|R113A_HUMAN E3 ubiquitin-protein ligase RNF113A OS=Homo sapiens OX=9606 GN=RNF113A PE=1 SV=1
Q9Y530	OARD1	ADP-ribose glycohydrolase OARD1	-1.59657	2.4861	+	11.9486	12.7256	12.0996	13.8227	14.0215	13.7193	14812.2		Macro	Chromosome;Nucleolus;Nucleoplasm;Nucleus					Histidine metabolism	5.00433e-09	0	5.06853e-09	46.6007	5	5	7	50	0.107965	17024.7	0.00592045	OARD1_HUMAN	Q9Y530OARD1ADP-ribose glycohydrolase OARD1OARD1_HUMAN	>sp|Q9Y530|OARD1_HUMAN ADP-ribose glycohydrolase OARD1 OS=Homo sapiens OX=9606 GN=OARD1 PE=1 SV=2
Q96AY4	TTC28	Tetratricopeptide repeat protein 28	-1.59447	1.95893	+	12.2285	11.162	11.8451	13.1331	13.6801	13.2058	10366.7		CHAT;TPR_12;TPR_7	Centrosome;Cytoplasm;Cytoskeleton;Microtubule organizing center;Midbody;Spindle;Spindle pole						0.000902698	0.00183554	0.000713037	38.162	6	6	6	50	0.215704	270884	0.00537367	TTC28_HUMAN	Q96AY4TTC28Tetratricopeptide repeat protein 28TTC28_HUMAN	>sp|Q96AY4|TTC28_HUMAN Tetratricopeptide repeat protein 28 OS=Homo sapiens OX=9606 GN=TTC28 PE=1 SV=4
P53004	BLVRA	Biliverdin reductase A	-1.59425	1.82621	+	15.0856	15.233	14.0022	16.4309	16.347	16.3257	48669.3	Porphyrin and chlorophyll metabolism	Biliv-reduc_cat;GFO_IDH_MocA	Cytoplasm		R-HSA-189483	Heme degradation	TAS	Heme degradation	4.43308e-13	0	5.06692e-13	50.2096	13	13	19	100	0.540714	33428.5	0.00607407	BIEA_HUMAN	P53004BLVRABiliverdin reductase ABIEA_HUMAN	>sp|P53004|BIEA_HUMAN Biliverdin reductase A OS=Homo sapiens OX=9606 GN=BLVRA PE=1 SV=2
Q9UIC8	LCMT1	Leucine carboxyl methyltransferase 1	-1.59421	2.38223	+	13.0726	12.6355	13.4604	14.9031	14.5608	14.4872	19564.3	Histidine metabolism;Polycyclic aromatic hydrocarbon degradation;Tyrosine metabolism	LCM			R-HSA-69273	Cyclin A/B1/B2 associated events during G2/M transition	TAS		0.00126915	0.00200657	0.000963018	37.6501	7	7	7	66.7	0.430055	38379.1	0.00592288	LCMT1_HUMAN	Q9UIC8LCMT1Leucine carboxyl methyltransferase 1LCMT1_HUMAN	>sp|Q9UIC8|LCMT1_HUMAN Leucine carboxyl methyltransferase 1 OS=Homo sapiens OX=9606 GN=LCMT1 PE=1 SV=2
O60256	PRPSAP2	Phosphoribosyl pyrophosphate synthase-associated protein 2	-1.59394	3.35613	+	15.0299	15.0836	14.6129	16.4823	16.5355	16.4905	53446		Pribosyl_synth;Pribosyltran_N							9.22081e-21	0	1.39499e-19	55.4901	15	17	25	100	0.549068	40925.7	0.00333333	KPRB_HUMAN	O60256PRPSAP2Phosphoribosyl pyrophosphate synthase-associated protein 2KPRB_HUMAN	>sp|O60256|KPRB_HUMAN Phosphoribosyl pyrophosphate synthase-associated protein 2 OS=Homo sapiens OX=9606 GN=PRPSAP2 PE=1 SV=1
O60333	KIF1B	Kinesin-like protein KIF1B	-1.59338	3.30904	+	13.0927	13.158	12.7013	14.4969	14.5458	14.6894	14073.4		DUF3694;FHA;KIF1B;Kinesin;Kinesin_assoc;PH	Cytoplasm;Cytoplasmic vesicle;Cytoskeleton;Mitochondrion		R-HSA-6811434	COPI-dependent Golgi-to-ER retrograde traffic	TAS		0.000134843	0.000775344	0.000123716	40.3459	10	10	10	100	0.553352	204476	0.00316327	KIF1B_HUMAN	O60333KIF1BKinesin-like protein KIF1BKIF1B_HUMAN	>sp|O60333|KIF1B_HUMAN Kinesin-like protein KIF1B OS=Homo sapiens OX=9606 GN=KIF1B PE=1 SV=5
Q9HC35	EML4	Echinoderm microtubule-associated protein-like 4	-1.59313	2.01788	+	14.3779	14.706	13.5849	15.6695	15.9387	15.84	33213.9		HELP;WD40	Cytoplasm;Cytoskeleton		R-HSA-9648025	EML4 and NUDC in mitotic spindle formation	TAS		5.05689e-13	0	5.75038e-13	50.1646	29	29	39	100	0.550578	108916	0.00562384	EMAL4_HUMAN	Q9HC35EML4Echinoderm microtubule-associated protein-like 4EMAL4_HUMAN	>sp|Q9HC35|EMAL4_HUMAN Echinoderm microtubule-associated protein-like 4 OS=Homo sapiens OX=9606 GN=EML4 PE=1 SV=3
P07195	LDHB	L-lactate dehydrogenase B chain	-1.5908	2.28765	+	21.282	21.4679	20.5337	22.7213	22.6361	22.6986	3.8862e+06	Cysteine and methionine metabolism;Glycolysis / Gluconeogenesis;Propanoate metabolism;Pyruvate metabolism	Ldh_1_C;Ldh_1_N	Cytoplasm		R-HSA-70268	Pyruvate metabolism	TAS	Valine, leucine, and isoleucine metabolism	1.34085e-17	0	3.37038e-17	53.4513	23	34	60	100	0.544416	36638.5	0.00564651	LDHB_HUMAN	P07195LDHBL-lactate dehydrogenase B chainLDHB_HUMAN	>sp|P07195|LDHB_HUMAN L-lactate dehydrogenase B chain OS=Homo sapiens OX=9606 GN=LDHB PE=1 SV=2
O75886	STAM2	Signal transducing adapter molecule 2	-1.58996	2.89004	+	12.5063	12.2112	12.2661	14.2346	13.8895	13.6294	12118.7	Endocytosis;Jak-STAT signaling pathway	SH3_1;UIM;VHS	Cytoplasm;Early endosome membrane	Peripheral membrane protein	R-HSA-182971	EGFR downregulation	TAS		0.00698184	0.00925147	0.00405994	33.6029	4	4	4	66.7	0.426502	58164.2	0.004848	STAM2_HUMAN	O75886STAM2Signal transducing adapter molecule 2STAM2_HUMAN	>sp|O75886|STAM2_HUMAN Signal transducing adapter molecule 2 OS=Homo sapiens OX=9606 GN=STAM2 PE=1 SV=1
O43847	NRDC	Nardilysin	-1.58909	2.05397	+	15.4807	15.9613	14.8237	16.9615	17.1048	16.9666	76143.2		Peptidase_M16;Peptidase_M16_C;Peptidase_M16_M							3.70569e-14	0	4.75998e-14	51.0351	34	35	48	100	0.545219	131701	0.00551619	NRDC_HUMAN	O43847NRDCNardilysinNRDC_HUMAN	>sp|O43847|NRDC_HUMAN Nardilysin OS=Homo sapiens OX=9606 GN=NRDC PE=1 SV=3
Q16555	DPYSL2	Dihydropyrimidinase-related protein 2	-1.58754	2.45427	+	17.0984	17.1259	16.343	18.4078	18.485	18.4373	205614	Axon guidance	Amidohydro_1	Cytoplasm;Cytoskeleton;Cytosol;Membrane		R-HSA-399956	CRMPs in Sema3A signaling	TAS	Pyrimidine catabolism	1.07718e-21	0	3.81578e-20	56.0716	25	27	39	100	0.544342	62293.6	0.0056477	DPYL2_HUMAN	Q16555DPYSL2Dihydropyrimidinase-related protein 2DPYL2_HUMAN	>sp|Q16555|DPYL2_HUMAN Dihydropyrimidinase-related protein 2 OS=Homo sapiens OX=9606 GN=DPYSL2 PE=1 SV=1
P54577	YARS1	Tyrosine--tRNA ligase, cytoplasmic	-1.58496	2.02571	+	18.3476	18.2847	17.4112	19.9037	19.4334	19.4611	458624	Aminoacyl-tRNA biosynthesis	tRNA_bind;tRNA-synt_1b	Cytoplasm		R-HSA-379716	Cytosolic tRNA aminoacylation	TAS	Aminoacyl-tRNA biosynthesis	3.04839e-19	0	1.56996e-18	54.5255	50	57	90	100	0.574576	59143.5	0.00560297	SYYC_HUMAN	P54577YARS1Tyrosine--tRNA ligase, cytoplasmicSYYC_HUMAN	>sp|P54577|SYYC_HUMAN Tyrosine--tRNA ligase, cytoplasmic OS=Homo sapiens OX=9606 GN=YARS1 PE=1 SV=4
Q8TDX7	NEK7	Serine/threonine-protein kinase Nek7	-1.58452	1.75994	+	15.9212	14.9093	15.1192	17.2958	16.4031	17.0044	70670.5		Pkinase	Centrosome;Cytoplasm;Cytoskeleton;Microtubule organizing center;Nucleus;Spindle pole		R-HSA-2980767	Activation of NIMA Kinases NEK9, NEK6, NEK7	TAS	Miscellaneous	5.32038e-12	0	5.62476e-12	49.3374	11	11	16	100	0.621877	34550.9	0.00608876	NEK7_HUMAN	Q8TDX7NEK7Serine/threonine-protein kinase Nek7NEK7_HUMAN	>sp|Q8TDX7|NEK7_HUMAN Serine/threonine-protein kinase Nek7 OS=Homo sapiens OX=9606 GN=NEK7 PE=1 SV=1
Q15819	UBE2V2	Ubiquitin-conjugating enzyme E2 variant 2	-1.58299	1.9688	+	16.9854	17.1029	16.051	18.4239	18.0734	18.3909	185954		UQ_con			R-HSA-5693565	Recruitment and ATM-mediated phosphorylation of repair and signaling proteins at DNA double strand breaks	TAS		9.71591e-06	0.000404122	9.605e-06	42.467	4	4	5	100	0.554734	16362.8	0.00551504	UB2V2_HUMAN	Q15819UBE2V2Ubiquitin-conjugating enzyme E2 variant 2UB2V2_HUMAN	>sp|Q15819|UB2V2_HUMAN Ubiquitin-conjugating enzyme E2 variant 2 OS=Homo sapiens OX=9606 GN=UBE2V2 PE=1 SV=4
P68363	TUBA1B	Tubulin alpha-1B chain	-1.58229	2.82678	+	22.0059	22.3195	21.6911	23.6961	23.4019	23.6654	7.28581e+06	Gap junction;Pathogenic Escherichia coli infection;Phagosome	Tubulin;Tubulin_C	Cytoplasm;Cytoskeleton		R-HSA-1445148	Translocation of SLC2A4 (GLUT4) to the plasma membrane	IEA		9.58872e-18	0	2.52703e-17	53.5481	29	39	68	100	0.55608	50151.6	0.00485818	TBA1B_HUMAN	P68363TUBA1BTubulin alpha-1B chainTBA1B_HUMAN	>sp|P68363|TBA1B_HUMAN Tubulin alpha-1B chain OS=Homo sapiens OX=9606 GN=TUBA1B PE=1 SV=1
Q8TCD5	NT5C	5'(3')-deoxyribonucleotidase, cytosolic type	-1.58152	2.80021	+	13.8754	13.7204	13.5021	15.6116	15.2233	15.0075	23011.3	Nicotinate and nicotinamide metabolism;Purine metabolism;Pyrimidine metabolism	NT5C	Cytoplasm		R-HSA-73621	Pyrimidine catabolism	TAS	Inositol phosphate metabolism	3.47674e-12	0	3.71468e-12	49.4904	8	9	15	100	0.589406	23382.8	0.00475445	NT5C_HUMAN	Q8TCD5NT5C5'(3')-deoxyribonucleotidase, cytosolic typeNT5C_HUMAN	>sp|Q8TCD5|NT5C_HUMAN 5'(3')-deoxyribonucleotidase, cytosolic type OS=Homo sapiens OX=9606 GN=NT5C PE=1 SV=2
Q9UL46	PSME2	Proteasome activator complex subunit 2	-1.58029	2.11044	+	16.273	16.3768	15.3978	17.6166	17.713	17.4589	114582	Antigen processing and presentation;Proteasome	PA28_alpha;PA28_beta			R-HSA-8950505	Gene and protein expression by JAK-STAT signaling after Interleukin-12 stimulation	TAS		1.62823e-16	0	3.08314e-16	52.719	16	16	25	100	0.546724	27401.6	0.00576892	PSME2_HUMAN	Q9UL46PSME2Proteasome activator complex subunit 2PSME2_HUMAN	>sp|Q9UL46|PSME2_HUMAN Proteasome activator complex subunit 2 OS=Homo sapiens OX=9606 GN=PSME2 PE=1 SV=4
Q9C0C9	UBE2O	(E3-independent) E2 ubiquitin-conjugating enzyme	-1.58002	4.4333	+	13.4136	13.642	13.4177	15.0256	15.0841	15.1036	19908.5	Ubiquitin mediated proteolysis	UQ_con	Cytoplasm;Nucleus		R-HSA-983168	Antigen processing: Ubiquitination & Proteasome degradation	TAS	Miscellaneous	9.49572e-10	0	9.56145e-10	47.3217	19	19	24	100	0.546714	141293	0.00227523	UBE2O_HUMAN	Q9C0C9UBE2O(E3-independent) E2 ubiquitin-conjugating enzymeUBE2O_HUMAN	>sp|Q9C0C9|UBE2O_HUMAN (E3-independent) E2 ubiquitin-conjugating enzyme OS=Homo sapiens OX=9606 GN=UBE2O PE=1 SV=3
P00558	PGK1	Phosphoglycerate kinase 1	-1.57927	1.90334	+	20.3673	20.3675	19.3205	21.8097	21.4388	21.5447	1.83592e+06	Carbon fixation in photosynthetic organisms;Glycolysis / Gluconeogenesis	PGK	Cytoplasm		R-HSA-70171	Glycolysis	TAS	Glycolysis/gluconeogenesis	5.29644e-19	0	2.38929e-18	54.3709	39	55	89	100	0.554248	44614.7	0.00600671	PGK1_HUMAN	P00558PGK1Phosphoglycerate kinase 1PGK1_HUMAN	>sp|P00558|PGK1_HUMAN Phosphoglycerate kinase 1 OS=Homo sapiens OX=9606 GN=PGK1 PE=1 SV=3
Q9UKK3	PARP4	Protein mono-ADP-ribosyltransferase PARP4	-1.57772	1.68484	+	12.0115	12.1882	10.9278	13.5343	13.3393	12.987	5784.7	Base excision repair	BRCT;PARP;VIT;VWA	Cytoplasm;Cytoskeleton;Nucleus;Spindle		R-HSA-197264	Nicotinamide salvaging	TAS	Miscellaneous	1.768e-07	0	1.80805e-07	44.8745	2	2	2	100	0.566662	192595	0.00738289	PARP4_HUMAN	Q9UKK3PARP4Protein mono-ADP-ribosyltransferase PARP4PARP4_HUMAN	>sp|Q9UKK3|PARP4_HUMAN Protein mono-ADP-ribosyltransferase PARP4 OS=Homo sapiens OX=9606 GN=PARP4 PE=1 SV=3
Q96DG6	CMBL	Carboxymethylenebutenolidase homolog	-1.57712	1.78491	+	15.4477	15.8299	14.5302	17.0041	16.6879	16.8471	68215.3	Chlorocyclohexane and chlorobenzene degradation;Fluorobenzoate degradation;Toluene degradation	DLH	Cytoplasm;Cytosol		R-HSA-211945	Phase I - Functionalization of compounds	TAS		2.77602e-17	0	6.35088e-17	53.2401	13	13	22	100	0.546867	28048.2	0.00618947	CMBL_HUMAN	Q96DG6CMBLCarboxymethylenebutenolidase homologCMBL_HUMAN	>sp|Q96DG6|CMBL_HUMAN Carboxymethylenebutenolidase homolog OS=Homo sapiens OX=9606 GN=CMBL PE=1 SV=1
Q9UHB4	NDOR1	NADPH-dependent diflavin oxidoreductase 1	-1.57544	2.44415	+	11.7857	11.3992	12.1623	13.0989	13.437	13.5376	10498.1		FAD_binding_1;Flavodoxin_1;NAD_binding_1	Cytoplasm;Perinuclear region		R-HSA-2564830	Cytosolic iron-sulfur cluster assembly	IEA		0.000117477	0.000597015	0.000108513	40.4758	4	4	4	50	0.152954	66762.6	0.00596891	NDOR1_HUMAN	Q9UHB4NDOR1NADPH-dependent diflavin oxidoreductase 1NDOR1_HUMAN	>sp|Q9UHB4|NDOR1_HUMAN NADPH-dependent diflavin oxidoreductase 1 OS=Homo sapiens OX=9606 GN=NDOR1 PE=1 SV=1
Q14914	PTGR1	Prostaglandin reductase 1	-1.57522	1.68786	+	15.3807	15.3634	14.1258	16.6971	16.4683	16.4303	54889.9		ADH_N_2;ADH_zinc_N	Cytoplasm		R-HSA-2142691	Synthesis of Leukotrienes (LT) and Eoxins (EX)	IEA	Arachidonic acid metabolism	2.00648e-16	0	3.72647e-16	52.6567	17	17	24	100	0.542194	35869.8	0.00737255	PTGR1_HUMAN	Q14914PTGR1Prostaglandin reductase 1PTGR1_HUMAN	>sp|Q14914|PTGR1_HUMAN Prostaglandin reductase 1 OS=Homo sapiens OX=9606 GN=PTGR1 PE=1 SV=2
Q9GZZ1	NAA50	N-alpha-acetyltransferase 50	-1.57349	1.16056	+	16.3852	15.9025	14.3152	17.3384	16.9113	17.0736	81869.6		Acetyltransf_1	Cytoplasm;Nucleus						3.53446e-18	0	1.09047e-17	53.8342	17	18	24	100	0.540838	19398.3	0.0126387	NAA50_HUMAN	Q9GZZ1NAA50N-alpha-acetyltransferase 50NAA50_HUMAN	>sp|Q9GZZ1|NAA50_HUMAN N-alpha-acetyltransferase 50 OS=Homo sapiens OX=9606 GN=NAA50 PE=1 SV=1
Q9UPZ3	HPS5	BLOC-2 complex member HPS5	-1.57325	1.18975	+	14.1541	12.1557	12.4712	14.5328	14.4191	14.5489	21825.6			Cytoplasm;Cytosol						0.00562344	0.00782712	0.00336758	34.3464	2	2	2	66.7	0.120468	127449	0.0123688	HPS5_HUMAN	Q9UPZ3HPS5BLOC-2 complex member HPS5HPS5_HUMAN	>sp|Q9UPZ3|HPS5_HUMAN BLOC-2 complex member HPS5 OS=Homo sapiens OX=9606 GN=HPS5 PE=1 SV=2
Q96KB5	PBK	Lymphokine-activated killer T-cell-originated protein kinase	-1.57233	3.06533	+	14.6244	14.3839	14.0848	16.0489	15.7807	15.9805	36371.4		Pkinase						Protein modification	5.86665e-07	0	5.97131e-07	44.22	15	15	21	100	0.551096	36085	0.00515745	TOPK_HUMAN	Q96KB5PBKLymphokine-activated killer T-cell-originated protein kinaseTOPK_HUMAN	>sp|Q96KB5|TOPK_HUMAN Lymphokine-activated killer T-cell-originated protein kinase OS=Homo sapiens OX=9606 GN=PBK PE=1 SV=3
P04114	APOB	Apolipoprotein B-100	-1.57089	1.06514	+	13.9921	12.0285	11.8259	14.2813	14.0849	14.193	18026.3	Fat digestion and absorption;Vitamin digestion and absorption	ApoB100_C;DUF1081;Vit_open_b-sht;Vitellogenin_N	Cytoplasm;Secreted		R-HSA-202733	Cell surface interactions at the vascular wall	TAS	Exchange/demand reaction	1.74389e-09	0	1.75868e-09	47.0631	5	5	5	66.7	0.0872019	515545	0.0156017	APOB_HUMAN	P04114APOBApolipoprotein B-100APOB_HUMAN	>sp|P04114|APOB_HUMAN Apolipoprotein B-100 OS=Homo sapiens OX=9606 GN=APOB PE=1 SV=3
P46734	MAP2K3	Dual specificity mitogen-activated protein kinase kinase 3	-1.57046	1.20801	+	15.5688	14.6807	13.8253	16.8687	15.6695	16.2479	45602.5	Amyotrophic lateral sclerosis (ALS);Fc epsilon RI signaling pathway;GnRH signaling pathway;MAPK signaling pathway;Toll-like receptor signaling pathway;Toxoplasmosis	Pkinase			R-HSA-2559580	Oxidative Stress Induced Senescence	TAS	Protein modification	9.60253e-17	0	1.91431e-16	52.8757	12	13	21	100	0.671829	39318.4	0.0123209	MP2K3_HUMAN	P46734MAP2K3Dual specificity mitogen-activated protein kinase kinase 3MP2K3_HUMAN	>sp|P46734|MP2K3_HUMAN Dual specificity mitogen-activated protein kinase kinase 3 OS=Homo sapiens OX=9606 GN=MAP2K3 PE=1 SV=2
Q9H773	DCTPP1	dCTP pyrophosphatase 1	-1.56959	2.00158	+	16.5983	16.3553	15.566	17.9559	17.486	17.7864	127310		MazG-like	Cytoplasm;Cytosol;Mitochondrion;Nucleus		R-HSA-499943	Interconversion of nucleotide di- and triphosphates	IEA	Nucleotide interconversion	1.47995e-13	0	1.77289e-13	50.5796	13	13	18	100	0.560891	18680.9	0.00536412	DCTP1_HUMAN	Q9H773DCTPP1dCTP pyrophosphatase 1DCTP1_HUMAN	>sp|Q9H773|DCTP1_HUMAN dCTP pyrophosphatase 1 OS=Homo sapiens OX=9606 GN=DCTPP1 PE=1 SV=1
Q9BXJ9	NAA15	N-alpha-acetyltransferase 15, NatA auxiliary subunit	-1.56937	1.02475	+	17.6729	17.1191	15.3072	18.4289	18.1613	18.2171	183374		NatA_aux_su;TPR_8	Cytoplasm;Nucleus						6.54161e-22	0	2.87545e-20	56.2057	50	53	83	100	0.522918	101272	0.0160127	NAA15_HUMAN	Q9BXJ9NAA15N-alpha-acetyltransferase 15, NatA auxiliary subunitNAA15_HUMAN	>sp|Q9BXJ9|NAA15_HUMAN N-alpha-acetyltransferase 15, NatA auxiliary subunit OS=Homo sapiens OX=9606 GN=NAA15 PE=1 SV=1
Q96F63	CCDC97	Coiled-coil domain-containing protein 97	-1.56923	0.940071	+	13.1207	10.5557	12.5282	13.8123	13.5947	13.5052	10171.4		CCD97-like_C							0.00114447	0.00183554	0.000879534	37.8113	3	3	3	83.3	0.309613	38946.6	0.0198688	CCD97_HUMAN	Q96F63CCDC97Coiled-coil domain-containing protein 97CCD97_HUMAN	>sp|Q96F63|CCD97_HUMAN Coiled-coil domain-containing protein 97 OS=Homo sapiens OX=9606 GN=CCDC97 PE=1 SV=1
A0MZ66	SHTN1	Shootin-1	-1.56913	5.35648	+	13.6803	13.7596	13.6806	15.2352	15.2416	15.3512	23033.1			Axon;Cell projection;Cytoplasm;Cytoskeleton;Filopodium;Growth cone;Lamellipodium;Perikaryon		R-HSA-437239	Recycling pathway of L1	IEA		5.88239e-13	0	6.65074e-13	50.1128	22	22	28	100	0.545166	71639.9	0.00313924	SHOT1_HUMAN	A0MZ66SHTN1Shootin-1SHOT1_HUMAN	>sp|A0MZ66|SHOT1_HUMAN Shootin-1 OS=Homo sapiens OX=9606 GN=SHTN1 PE=1 SV=4
P15559	NQO1	NAD(P)H dehydrogenase [quinone] 1	-1.56896	2.4407	+	18.889	19.1285	18.2928	20.4665	20.26	20.2907	770038		Flavodoxin_2	Cytoplasm		R-HSA-350562	Regulation of ornithine decarboxylase (ODC)	TAS	Nucleotide metabolism	1.10005e-15	0	1.77382e-15	52.1424	20	23	36	100	0.544885	30867.6	0.00584772	NQO1_HUMAN	P15559NQO1NAD(P)H dehydrogenase [quinone] 1NQO1_HUMAN	>sp|P15559|NQO1_HUMAN NAD(P)H dehydrogenase [quinone] 1 OS=Homo sapiens OX=9606 GN=NQO1 PE=1 SV=1
Q96FW1	OTUB1	Ubiquitin thioesterase OTUB1	-1.56862	2.12564	+	16.8256	16.7085	15.9159	18.2248	17.7984	18.1327	157790		Peptidase_C65	Cytoplasm		R-HSA-5689880	Ub-specific processing proteases	TAS		6.55128e-16	0	1.09982e-15	52.3003	14	14	22	100	0.558334	31284.1	0.00571203	OTUB1_HUMAN	Q96FW1OTUB1Ubiquitin thioesterase OTUB1OTUB1_HUMAN	>sp|Q96FW1|OTUB1_HUMAN Ubiquitin thioesterase OTUB1 OS=Homo sapiens OX=9606 GN=OTUB1 PE=1 SV=2
P33981	TTK	Dual specificity protein kinase TTK	-1.56845	2.60253	+	12.8189	12.2252	12.163	13.7729	14.1017	14.0379	9323.1	Cell cycle;Cell cycle - yeast	Pkinase						Protein modification	2.4032e-06	0	2.41775e-06	43.3851	2	2	2	100	0.553818	97072.3	0.00561605	TTK_HUMAN	P33981TTKDual specificity protein kinase TTKTTK_HUMAN	>sp|P33981|TTK_HUMAN Dual specificity protein kinase TTK OS=Homo sapiens OX=9606 GN=TTK PE=1 SV=2
O96007	MOCS2	Molybdopterin synthase catalytic subunit	-1.56834	1.06999	+	13.8325	12.5901	11.5416	13.9964	14.0716	14.6012	17872.1	Folate biosynthesis;Sulfur relay system	MoaE	Cytoplasm;Cytosol		R-HSA-947581	Molybdenum cofactor biosynthesis	TAS		0.00537207	0.00767263	0.00324019	34.491	3	3	3	66.7	0.248543	20944	0.0154062	MOC2B_HUMAN	O96007MOCS2Molybdopterin synthase catalytic subunitMOC2B_HUMAN	>sp|O96007|MOC2B_HUMAN Molybdopterin synthase catalytic subunit OS=Homo sapiens OX=9606 GN=MOCS2 PE=1 SV=1
P00918	CA2	Carbonic anhydrase 2	-1.56775	2.20063	+	13.5205	13.9301	12.9599	14.8423	15.0946	15.1769	19538.9	Nitrogen metabolism	Carb_anhydrase	Cell membrane;Cytoplasm		R-HSA-1237044	Erythrocytes take up carbon dioxide and release oxygen	TAS	Miscellaneous	3.21912e-11	0	3.29432e-11	48.6714	7	7	10	100	0.551025	29246	0.00556303	CAH2_HUMAN	P00918CA2Carbonic anhydrase 2CAH2_HUMAN	>sp|P00918|CAH2_HUMAN Carbonic anhydrase 2 OS=Homo sapiens OX=9606 GN=CA2 PE=1 SV=2
Q00534	CDK6	Cyclin-dependent kinase 6	-1.56756	2.27739	+	15.2902	14.9932	14.8472	16.9726	16.1246	16.736	58142.8	Cell cycle;Chronic myeloid leukemia;Glioma;Measles;Melanoma;Non-small cell lung cancer;p53 signaling pathway;Pancreatic cancer;Pathways in cancer;Small cell lung cancer	Pkinase	Cell projection;Centrosome;Cytoplasm;Cytoskeleton;Microtubule organizing center;Nucleus;Ruffle		R-HSA-2559580	Oxidative Stress Induced Senescence	TAS	Miscellaneous	1.55492e-11	0	1.60862e-11	48.9445	13	15	21	100	0.61514	36938.3	0.00558425	CDK6_HUMAN	Q00534CDK6Cyclin-dependent kinase 6CDK6_HUMAN	>sp|Q00534|CDK6_HUMAN Cyclin-dependent kinase 6 OS=Homo sapiens OX=9606 GN=CDK6 PE=1 SV=1
Q9UKB1	FBXW11	F-box/WD repeat-containing protein 11	-1.56492	1.26144	+	12.381	10.4943	12.0462	13.1516	13.1967	13.2679	7174.6	Circadian rhythm - mammal;Hedgehog signaling pathway;Oocyte meiosis;Shigellosis;Ubiquitin mediated proteolysis;Wnt signaling pathway	Beta-TrCP_D;F-box-like;WD40	Cytoplasm;Nucleus		R-HSA-1169091	Activation of NF-kappaB in B cells	TAS		0.000552096	0.00150319	0.000458455	38.8178	3	3	3	83.3	0.343042	62090.9	0.0119042	FBW1B_HUMAN	Q9UKB1FBXW11F-box/WD repeat-containing protein 11FBW1B_HUMAN	>sp|Q9UKB1|FBW1B_HUMAN F-box/WD repeat-containing protein 11 OS=Homo sapiens OX=9606 GN=FBXW11 PE=1 SV=1
P61088	UBE2N	Ubiquitin-conjugating enzyme E2 N	-1.56323	2.17068	+	17.4826	17.5323	16.6345	18.947	18.6653	18.7267	261794	Ubiquitin mediated proteolysis	UQ_con	Cytoplasm;Nucleus		R-HSA-1169408	ISG15 antiviral mechanism	TAS	Miscellaneous	3.27948e-13	0	3.7942e-13	50.3121	11	12	18	100	0.545875	17137.8	0.00589817	UBE2N_HUMAN	P61088UBE2NUbiquitin-conjugating enzyme E2 NUBE2N_HUMAN	>sp|P61088|UBE2N_HUMAN Ubiquitin-conjugating enzyme E2 N OS=Homo sapiens OX=9606 GN=UBE2N PE=1 SV=1
O60502	OGA	Protein O-GlcNAcase	-1.56224	1.95756	+	15.4312	15.2063	14.4055	16.8894	16.4585	16.3817	56872		NAGidase	Cytoplasm;Nucleus					Miscellaneous	1.33312e-11	0	1.38287e-11	49.0015	27	28	37	100	0.570573	102915	0.00569573	OGA_HUMAN	O60502OGAProtein O-GlcNAcaseOGA_HUMAN	>sp|O60502|OGA_HUMAN Protein O-GlcNAcase OS=Homo sapiens OX=9606 GN=OGA PE=1 SV=2
Q16658	FSCN1	Fascin	-1.56069	1.93546	+	19.2503	18.8448	18.2381	20.7118	20.0437	20.2598	771918		Fascin	Cell junction;Cell projection;Cytoplasm;Cytoskeleton;Cytosol;Filopodium;Invadopodium;Microvillus;Stress fiber		R-HSA-6785807	Interleukin-4 and Interleukin-13 signaling	TAS		8.09653e-18	0	2.18757e-17	53.5968	33	33	54	100	0.58926	54530	0.00598662	FSCN1_HUMAN	Q16658FSCN1FascinFSCN1_HUMAN	>sp|Q16658|FSCN1_HUMAN Fascin OS=Homo sapiens OX=9606 GN=FSCN1 PE=1 SV=3
O15066	KIF3B	Kinesin-like protein KIF3B	-1.55973	0.252048		19.3192	11.9728	11.941	16.0744	15.8965	15.9414	114730		Kinesin	Cell projection;Cilium;Cytoplasm;Cytoskeleton		R-HSA-1445148	Translocation of SLC2A4 (GLUT4) to the plasma membrane	IEA		0.00722712	0.00925147	0.00418602	33.4742	4	4	4	66.7	1.39272	85125.1	0.216546	KIF3B_HUMAN	O15066KIF3BKinesin-like protein KIF3BKIF3B_HUMAN	>sp|O15066|KIF3B_HUMAN Kinesin-like protein KIF3B OS=Homo sapiens OX=9606 GN=KIF3B PE=1 SV=1
Q9BQE3	TUBA1C	Tubulin alpha-1C chain	-1.55914	2.78739	+	16.0817	16.0226	15.8206	17.7347	17.154	17.7136	110565	Gap junction;Pathogenic Escherichia coli infection;Phagosome	Tubulin;Tubulin_C	Cytoplasm;Cytoskeleton		R-HSA-1445148	Translocation of SLC2A4 (GLUT4) to the plasma membrane	IEA		1.37677e-18	0	5.05817e-18	54.1019	3	5	7	100	0.58238	49895.3	0.00561842	TBA1C_HUMAN	Q9BQE3TUBA1CTubulin alpha-1C chainTBA1C_HUMAN	>sp|Q9BQE3|TBA1C_HUMAN Tubulin alpha-1C chain OS=Homo sapiens OX=9606 GN=TUBA1C PE=1 SV=1
O00233	PSMD9	26S proteasome non-ATPase regulatory subunit 9	-1.55711	2.32841	+	15.9674	15.5037	15.0777	17.26	16.9887	16.9714	80394.5		Nas2_N;PDZ_6;Peptidase_M50			R-HSA-9907900	Proteasome assembly	TAS		6.55108e-15	0	9.32707e-15	51.5888	10	11	15	100	0.548606	24681.8	0.00570917	PSMD9_HUMAN	O00233PSMD926S proteasome non-ATPase regulatory subunit 9PSMD9_HUMAN	>sp|O00233|PSMD9_HUMAN 26S proteasome non-ATPase regulatory subunit 9 OS=Homo sapiens OX=9606 GN=PSMD9 PE=1 SV=3
Q8IVD9	NUDCD3	NudC domain-containing protein 3	-1.55657	2.7002	+	11.3303	11.1715	11.2342	12.4375	12.7968	13.1714	4645.08		CS;Nudc_N							1.17053e-06	0	1.18553e-06	43.8209	11	11	11	83.3	0.553596	40822.1	0.00558055	NUDC3_HUMAN	Q8IVD9NUDCD3NudC domain-containing protein 3NUDC3_HUMAN	>sp|Q8IVD9|NUDC3_HUMAN NudC domain-containing protein 3 OS=Homo sapiens OX=9606 GN=NUDCD3 PE=1 SV=3
Q9P2E3	ZNFX1	NFX1-type zinc finger-containing protein 1	-1.55648	2.51212	+	11.4673	10.7445	11.4793	12.7546	12.8086	12.7974	4434.29		AAA_11;AAA_12;DUF6539							9.2768e-06	0.000404122	9.1773e-06	42.4991	7	7	7	83.3	0.515959	220227	0.00570681	ZNFX1_HUMAN	Q9P2E3ZNFX1NFX1-type zinc finger-containing protein 1ZNFX1_HUMAN	>sp|Q9P2E3|ZNFX1_HUMAN NFX1-type zinc finger-containing protein 1 OS=Homo sapiens OX=9606 GN=ZNFX1 PE=1 SV=2
Q13630	GFUS	GDP-L-fucose synthase	-1.55523	1.69951	+	15.6365	15.9807	14.6091	17.0606	16.9005	16.9309	74574	Amino sugar and nucleotide sugar metabolism;Fructose and mannose metabolism	Epimerase			R-HSA-6787639	GDP-fucose biosynthesis	TAS	Fructose and mannose metabolism	9.41897e-18	0	2.48875e-17	53.5533	12	12	18	100	0.531617	35892.7	0.00738292	FCL_HUMAN	Q13630GFUSGDP-L-fucose synthaseFCL_HUMAN	>sp|Q13630|FCL_HUMAN GDP-L-fucose synthase OS=Homo sapiens OX=9606 GN=GFUS PE=1 SV=1
Q3ZCM7	TUBB8	Tubulin beta-8 chain	-1.55496	3.03218	+	14.7143	15.0931	15.0285	16.5617	16.2454	16.6937	54078.5	Gap junction;Pathogenic Escherichia coli infection;Phagosome	Tubulin;Tubulin_C	Cytoplasm;Cytoskeleton;Spindle		R-HSA-1445148	Translocation of SLC2A4 (GLUT4) to the plasma membrane	IEA		7.79153e-14	0	9.62674e-14	50.7922	2	2	2	100	0.560938	49776	0.00486747	TBB8_HUMAN	Q3ZCM7TUBB8Tubulin beta-8 chainTBB8_HUMAN	>sp|Q3ZCM7|TBB8_HUMAN Tubulin beta-8 chain OS=Homo sapiens OX=9606 GN=TUBB8 PE=1 SV=2
P06744	GPI	Glucose-6-phosphate isomerase	-1.55485	2.1417	+	19.3613	19.5693	18.5656	20.6668	20.7112	20.7826	1.00782e+06	Amino sugar and nucleotide sugar metabolism;Glycolysis / Gluconeogenesis;Pentose phosphate pathway;Starch and sucrose metabolism	PGI	Cytoplasm;Secreted		R-HSA-5628897	TP53 Regulates Metabolic Genes	TAS	Glycolysis/gluconeogenesis	3.23519e-17	0	7.26617e-17	53.1954	30	40	65	100	0.53439	63147.1	0.0056124	G6PI_HUMAN	P06744GPIGlucose-6-phosphate isomeraseG6PI_HUMAN	>sp|P06744|G6PI_HUMAN Glucose-6-phosphate isomerase OS=Homo sapiens OX=9606 GN=GPI PE=1 SV=4
Q16851	UGP2	UTP--glucose-1-phosphate uridylyltransferase	-1.54781	2.47184	+	16.4796	16.4179	15.7412	17.8879	17.6263	17.7679	129880	Amino sugar and nucleotide sugar metabolism;Galactose metabolism;Pentose and glucuronate interconversions;Starch and sucrose metabolism	UDPGP	Cytoplasm		R-HSA-173599	Formation of the active cofactor, UDP-glucuronate	TAS	Galactose metabolism	2.53156e-16	0	4.60408e-16	52.5871	25	26	35	100	0.541054	56940.2	0.00568889	UGPA_HUMAN	Q16851UGP2UTP--glucose-1-phosphate uridylyltransferaseUGPA_HUMAN	>sp|Q16851|UGPA_HUMAN UTP--glucose-1-phosphate uridylyltransferase OS=Homo sapiens OX=9606 GN=UGP2 PE=1 SV=5
Q9UMY4	SNX12	Sorting nexin-12	-1.54655	2.41198	+	16.0842	16.1689	15.3578	17.4025	17.4339	17.4142	102379		PX	Membrane	Peripheral membrane protein					9.30998e-10	0	9.3741e-10	47.33	10	10	14	100	0.532336	18884.5	0.00572642	SNX12_HUMAN	Q9UMY4SNX12Sorting nexin-12SNX12_HUMAN	>sp|Q9UMY4|SNX12_HUMAN Sorting nexin-12 OS=Homo sapiens OX=9606 GN=SNX12 PE=1 SV=4
Q9C0E2	XPO4	Exportin-4	-1.54597	1.0273	+	14.5682	14.4631	12.4139	15.2029	15.5022	15.378	33291.8			Cytoplasm;Nucleus						3.44545e-06	0.000220264	3.45278e-06	43.1581	13	13	15	83.3	0.310061	130139	0.0168314	XPO4_HUMAN	Q9C0E2XPO4Exportin-4XPO4_HUMAN	>sp|Q9C0E2|XPO4_HUMAN Exportin-4 OS=Homo sapiens OX=9606 GN=XPO4 PE=1 SV=2
Q3KQV9	UAP1L1	UDP-N-acetylhexosamine pyrophosphorylase-like protein 1	-1.5439	2.17595	+	15.2004	15.0455	14.2402	16.3998	16.3191	16.3989	49690	Amino sugar and nucleotide sugar metabolism	UDPGP						Aminosugar metabolism	1.30344e-10	0	1.31684e-10	48.1307	5	5	7	100	0.530986	57030.3	0.00565625	UAP1L_HUMAN	Q3KQV9UAP1L1UDP-N-acetylhexosamine pyrophosphorylase-like protein 1UAP1L_HUMAN	>sp|Q3KQV9|UAP1L_HUMAN UDP-N-acetylhexosamine pyrophosphorylase-like protein 1 OS=Homo sapiens OX=9606 GN=UAP1L1 PE=1 SV=2
P49589	CARS1	Cysteine--tRNA ligase, cytoplasmic	-1.54338	1.41684	+	17.6383	17.1131	16.1982	19.0903	18.2933	18.1962	221184	Aminoacyl-tRNA biosynthesis	tRNA-synt_1e	Cytoplasm		R-HSA-379716	Cytosolic tRNA aminoacylation	TAS	Aminoacyl-tRNA biosynthesis	6.07837e-20	0	4.89e-19	54.973	40	42	64	100	0.638925	85473.3	0.00935832	SYCC_HUMAN	P49589CARS1Cysteine--tRNA ligase, cytoplasmicSYCC_HUMAN	>sp|P49589|SYCC_HUMAN Cysteine--tRNA ligase, cytoplasmic OS=Homo sapiens OX=9606 GN=CARS1 PE=1 SV=3
Q9H832	UBE2Z	Ubiquitin-conjugating enzyme E2 Z	-1.54113	1.99167	+	15.5645	15.2282	14.4567	16.7693	16.5901	16.5132	59215.2	Ubiquitin mediated proteolysis	UQ_con	Cytoplasm;Nucleus		R-HSA-8866652	Synthesis of active ubiquitin: roles of E1 and E2 enzymes	TAS	Miscellaneous	1.95883e-11	0	2.01884e-11	48.8584	13	16	20	100	0.536578	38210.2	0.00586757	UBE2Z_HUMAN	Q9H832UBE2ZUbiquitin-conjugating enzyme E2 ZUBE2Z_HUMAN	>sp|Q9H832|UBE2Z_HUMAN Ubiquitin-conjugating enzyme E2 Z OS=Homo sapiens OX=9606 GN=UBE2Z PE=1 SV=2
Q15126	PMVK	Phosphomevalonate kinase	-1.54094	3.04246	+	15.8165	15.5873	15.3365	17.3324	17.0021	17.0286	83562.5	Peroxisome;Terpenoid backbone biosynthesis	P-mevalo_kinase	Cytoplasm;Cytosol		R-HSA-191273	Cholesterol biosynthesis	TAS	Squalene and cholesterol synthesis	4.82843e-18	0	1.41407e-17	53.7451	11	11	15	100	0.550304	21994.9	0.00462595	PMVK_HUMAN	Q15126PMVKPhosphomevalonate kinasePMVK_HUMAN	>sp|Q15126|PMVK_HUMAN Phosphomevalonate kinase OS=Homo sapiens OX=9606 GN=PMVK PE=1 SV=3
O75170	PPP6R2	Serine/threonine-protein phosphatase 6 regulatory subunit 2	-1.54036	1.54595	+	12.2176	13.0891	11.5808	13.6228	14.1013	13.7846	8575.55		SAPS	Cytoplasm						0.00110425	0.00183554	0.000852271	37.8659	7	7	7	100	0.55473	104942	0.0082029	PP6R2_HUMAN	O75170PPP6R2Serine/threonine-protein phosphatase 6 regulatory subunit 2PP6R2_HUMAN	>sp|O75170|PP6R2_HUMAN Serine/threonine-protein phosphatase 6 regulatory subunit 2 OS=Homo sapiens OX=9606 GN=PPP6R2 PE=1 SV=2
Q6NW29	RWDD4	RWD domain-containing protein 4	-1.53979	1.14702	+	11.9536	10.6869	12.4554	13.9259	12.7921	12.9973	5678		RWD							0.00113361	0.00183554	0.000872184	37.8259	4	4	4	83.3	0.726391	21250.7	0.0136435	RWDD4_HUMAN	Q6NW29RWDD4RWD domain-containing protein 4RWDD4_HUMAN	>sp|Q6NW29|RWDD4_HUMAN RWD domain-containing protein 4 OS=Homo sapiens OX=9606 GN=RWDD4 PE=1 SV=3
Q9UHV9	PFDN2	Prefoldin subunit 2	-1.53904	2.25594	+	16.9729	16.5516	16.0177	18.1741	17.9852	18	159543		Prefoldin_2	Cytoplasm;Mitochondrion;Nucleus		R-HSA-389957	Prefoldin mediated transfer of substrate to CCT/TriC	IEA		3.81174e-18	0	1.16099e-17	53.8126	10	12	18	100	0.535504	16647.8	0.00602079	PFD2_HUMAN	Q9UHV9PFDN2Prefoldin subunit 2PFD2_HUMAN	>sp|Q9UHV9|PFD2_HUMAN Prefoldin subunit 2 OS=Homo sapiens OX=9606 GN=PFDN2 PE=1 SV=1
P49366	DHPS	Deoxyhypusine synthase	-1.53773	2.14045	+	15.0778	14.9037	14.0972	16.3053	16.1728	16.2138	45128.7		DS			R-HSA-204626	Hypusine synthesis from eIF5A-lysine	TAS		3.0519e-09	0	3.08425e-09	46.8199	17	17	20	100	0.530302	40970.6	0.00568738	DHYS_HUMAN	P49366DHPSDeoxyhypusine synthaseDHYS_HUMAN	>sp|P49366|DHYS_HUMAN Deoxyhypusine synthase OS=Homo sapiens OX=9606 GN=DHPS PE=1 SV=1
Q8TDQ7	GNPDA2	Glucosamine-6-phosphate deaminase 2	-1.5369	0.951517	+	13.7344	11.6788	14.1041	14.7107	14.6262	14.7911	15726.3	Amino sugar and nucleotide sugar metabolism	Glucosamine_iso	Cytoplasm		R-HSA-70171	Glycolysis	TAS	Aminosugar metabolism	2.07241e-05	0.000404122	2.02186e-05	41.9195	6	6	6	100	0.503721	31084.7	0.0201791	GNPI2_HUMAN	Q8TDQ7GNPDA2Glucosamine-6-phosphate deaminase 2GNPI2_HUMAN	>sp|Q8TDQ7|GNPI2_HUMAN Glucosamine-6-phosphate deaminase 2 OS=Homo sapiens OX=9606 GN=GNPDA2 PE=1 SV=1
P33176	KIF5B	Kinesin-1 heavy chain	-1.53684	2.57863	+	16.8319	16.8803	16.2422	18.3874	18.0275	18.15	175355		Kinesin	Cytoplasm;Cytoskeleton		R-HSA-2132295	MHC class II antigen presentation	TAS		2.89937e-22	0	1.83714e-20	56.4236	70	75	107	100	0.546878	109685	0.00572178	KINH_HUMAN	P33176KIF5BKinesin-1 heavy chainKINH_HUMAN	>sp|P33176|KINH_HUMAN Kinesin-1 heavy chain OS=Homo sapiens OX=9606 GN=KIF5B PE=1 SV=1
P48739	PITPNB	Phosphatidylinositol transfer protein beta isoform	-1.53682	1.99053	+	15.9848	15.8342	15.0553	17.4281	16.8378	17.2188	86066.7		IP_trans	Cytoplasm;Golgi apparatus		R-HSA-1483196	PI and PC transport between ER and Golgi membranes	TAS		4.10963e-12	0	4.3721e-12	49.4305	21	22	27	100	0.565989	31540.1	0.0058084	PIPNB_HUMAN	P48739PITPNBPhosphatidylinositol transfer protein beta isoformPIPNB_HUMAN	>sp|P48739|PIPNB_HUMAN Phosphatidylinositol transfer protein beta isoform OS=Homo sapiens OX=9606 GN=PITPNB PE=1 SV=2
Q9NQW7	XPNPEP1	Xaa-Pro aminopeptidase 1	-1.53652	2.59061	+	14.1957	14.4746	13.8044	15.9157	15.4987	15.6699	31140.2		Creatinase_N;Creatinase_N_2;Peptidase_M24;Peptidase_M24_C	Cytoplasm						9.4212e-09	0	9.57076e-09	46.3139	16	16	20	100	0.551937	69917.8	0.00551323	XPP1_HUMAN	Q9NQW7XPNPEP1Xaa-Pro aminopeptidase 1XPP1_HUMAN	>sp|Q9NQW7|XPP1_HUMAN Xaa-Pro aminopeptidase 1 OS=Homo sapiens OX=9606 GN=XPNPEP1 PE=1 SV=3
O76003	GLRX3	Glutaredoxin-3	-1.53621	1.93757	+	17.4383	16.9866	16.2987	18.619	18.2528	18.4604	209410		Glutaredoxin;Thioredoxin	Cell cortex;Cytoplasm;Cytosol;Myofibril;Sarcomere;Z line		R-HSA-917937	Iron uptake and transport	TAS		1.68644e-24	0	1.52632e-21	57.7778	17	17	24	100	0.542499	37432	0.00610356	GLRX3_HUMAN	O76003GLRX3Glutaredoxin-3GLRX3_HUMAN	>sp|O76003|GLRX3_HUMAN Glutaredoxin-3 OS=Homo sapiens OX=9606 GN=GLRX3 PE=1 SV=2
Q6VY07	PACS1	Phosphofurin acidic cluster sorting protein 1	-1.53614	2.72865	+	13.2965	12.6797	12.7574	14.4583	14.3014	14.5822	13117.9		Pacs-1	Golgi apparatus;trans-Golgi network		R-HSA-164940	Nef mediated downregulation of MHC class I complex cell surface expression	TAS		2.16287e-07	0	2.2109e-07	44.7676	5	5	6	100	0.540941	104898	0.00576471	PACS1_HUMAN	Q6VY07PACS1Phosphofurin acidic cluster sorting protein 1PACS1_HUMAN	>sp|Q6VY07|PACS1_HUMAN Phosphofurin acidic cluster sorting protein 1 OS=Homo sapiens OX=9606 GN=PACS1 PE=1 SV=2
Q01518	CAP1	Adenylyl cyclase-associated protein 1	-1.53504	2.08153	+	19.191	19.055	18.2836	20.6095	20.1216	20.4037	800608		CAP_C;CAP_N	Cell membrane	Peripheral membrane protein	R-HSA-114608	Platelet degranulation	IEA		2.99113e-23	0	5.71559e-21	57.0264	35	41	64	100	0.554335	51901.5	0.00539286	CAP1_HUMAN	Q01518CAP1Adenylyl cyclase-associated protein 1CAP1_HUMAN	>sp|Q01518|CAP1_HUMAN Adenylyl cyclase-associated protein 1 OS=Homo sapiens OX=9606 GN=CAP1 PE=1 SV=5
Q96EN8	MOCOS	Molybdenum cofactor sulfurase	-1.53442	2.59568	+	13.8889	14.0292	13.2933	15.2808	15.3232	15.2107	23240.2		Aminotran_5;MOSC;MOSC_N			R-HSA-947581	Molybdenum cofactor biosynthesis	TAS		5.32729e-14	0	6.71154e-14	50.9169	23	24	30	100	0.531398	98119.8	0.00548421	MOCOS_HUMAN	Q96EN8MOCOSMolybdenum cofactor sulfuraseMOCOS_HUMAN	>sp|Q96EN8|MOCOS_HUMAN Molybdenum cofactor sulfurase OS=Homo sapiens OX=9606 GN=MOCOS PE=1 SV=2
O94967	WDR47	WD repeat-containing protein 47	-1.53264	1.9743	+	15.0611	14.2944	14.1655	15.7054	16.3673	16.0463	39603.7		ANAPC4_WD40;LisH_TPL;WD40	Cytoplasm;Cytoskeleton						4.99022e-05	0.000404122	4.76334e-05	41.2272	7	7	7	100	0.577149	101949	0.00606601	WDR47_HUMAN	O94967WDR47WD repeat-containing protein 47WDR47_HUMAN	>sp|O94967|WDR47_HUMAN WD repeat-containing protein 47 OS=Homo sapiens OX=9606 GN=WDR47 PE=1 SV=1
P32119	PRDX2	Peroxiredoxin-2	-1.53157	2.43203	+	20.0628	20.2058	19.397	21.3544	21.4249	21.4811	1.65033e+06		1-cysPrx_C;AhpC-TSA	Cytoplasm		R-HSA-3299685	Detoxification of Reactive Oxygen Species	TAS	Glutathione metabolism	6.23354e-23	0	8.23074e-21	56.8324	12	12	23	100	0.53021	21891.9	0.00588018	PRDX2_HUMAN	P32119PRDX2Peroxiredoxin-2PRDX2_HUMAN	>sp|P32119|PRDX2_HUMAN Peroxiredoxin-2 OS=Homo sapiens OX=9606 GN=PRDX2 PE=1 SV=5
Q8N999	RLIG1	RNA ligase 1	-1.53108	1.96715	+	12.1503	11.5738	11.9514	13.9226	12.9018	13.4444	10982.6		DUF5565							0.00155761	0.00217549	0.00115077	37.3135	3	3	3	50	0.344834	37490	0.00602623	RLIG1_HUMAN	Q8N999RLIG1RNA ligase 1RLIG1_HUMAN	>sp|Q8N999|RLIG1_HUMAN RNA ligase 1 OS=Homo sapiens OX=9606 GN=RLIG1 PE=1 SV=2
P00374	DHFR	Dihydrofolate reductase	-1.53089	3.87709	+	14.117	14.1262	14.3135	15.807	15.5481	15.7943	31673.7	Folate biosynthesis;One carbon pool by folate	DHFR_1	Cytoplasm;Mitochondrion		R-HSA-1474151	Tetrahydrobiopterin (BH4) synthesis, recycling, salvage and regulation	IEA	Folate metabolism	1.31895e-08	0	1.34199e-08	46.1583	10	10	13	100	0.541262	21452.7	0.00373494	DYR_HUMAN	P00374DHFRDihydrofolate reductaseDYR_HUMAN	>sp|P00374|DYR_HUMAN Dihydrofolate reductase OS=Homo sapiens OX=9606 GN=DHFR PE=1 SV=2
P17676	CEBPB	CCAAT/enhancer-binding protein beta	-1.53008	0.680255	+	11.8185	14.7864	12.6058	15.1077	15.1071	13.5861	25652.5	ko05152	bZIP_2	Cytoplasm;Nucleus		R-HSA-2559582	Senescence-Associated Secretory Phenotype (SASP)	TAS		0.00104699	0.00183554	0.000813172	37.9459	4	4	4	66.7	0.390368	36105.8	0.039866	CEBPB_HUMAN	P17676CEBPBCCAAT/enhancer-binding protein betaCEBPB_HUMAN	>sp|P17676|CEBPB_HUMAN CCAAT/enhancer-binding protein beta OS=Homo sapiens OX=9606 GN=CEBPB PE=1 SV=2
Q8WUX9	CHMP7	Charged multivesicular body protein 7	-1.53005	1.87854	+	12.8464	12.9111	11.8177	14.1898	13.9766	13.9989	10016.5		Snf7	Cytoplasm;Nucleus envelope		R-HSA-162588	Budding and maturation of HIV virion	TAS		2.46441e-09	0	2.48839e-09	46.9134	6	6	7	100	0.530024	50910.9	0.00625532	CHMP7_HUMAN	Q8WUX9CHMP7Charged multivesicular body protein 7CHMP7_HUMAN	>sp|Q8WUX9|CHMP7_HUMAN Charged multivesicular body protein 7 OS=Homo sapiens OX=9606 GN=CHMP7 PE=1 SV=1
Q8WUF5	PPP1R13L	RelA-associated inhibitor	-1.52911	1.54832	+	15.0054	13.6718	14.2032	16.2592	15.4386	15.7699	34112.7		Ank_2;SH3_9	Cytoplasm;Nucleus		R-HSA-6804759	Regulation of TP53 Activity through Association with Co-factors	TAS		2.1325e-10	0	2.14953e-10	47.9349	22	22	23	100	0.600505	89091.1	0.00837754	IASPP_HUMAN	Q8WUF5PPP1R13LRelA-associated inhibitorIASPP_HUMAN	>sp|Q8WUF5|IASPP_HUMAN RelA-associated inhibitor OS=Homo sapiens OX=9606 GN=PPP1R13L PE=1 SV=4
Q12899	TRIM26	Tripartite motif-containing protein 26	-1.52883	1.21068	+	13.5087	13.2735	11.6485	14.1458	14.3875	14.4838	15934.5		PRY;SPRY;zf-B_box;zf-C3HC4_4	Cytoplasm;Nucleus		R-HSA-877300	Interferon gamma signaling	TAS		0.0022661	0.00285714	0.00158509	36.6255	10	10	10	83.3	0.34521	62165.9	0.0122836	TRI26_HUMAN	Q12899TRIM26Tripartite motif-containing protein 26TRI26_HUMAN	>sp|Q12899|TRI26_HUMAN Tripartite motif-containing protein 26 OS=Homo sapiens OX=9606 GN=TRIM26 PE=1 SV=1
Q15750	TAB1	TGF-beta-activated kinase 1 and MAP3K7-binding protein 1	-1.52851	1.40541	+	13.4472	11.7333	12.4111	13.9336	14.2388	14.0047	15351.7	Leishmaniasis;MAPK signaling pathway;NOD-like receptor signaling pathway;Osteoclast differentiation;Toll-like receptor signaling pathway;Toxoplasmosis	PP2C			R-HSA-168638	NOD1/2 Signaling Pathway	TAS		5.52846e-12	0	5.8395e-12	49.3236	8	8	9	66.7	0.216	54644.1	0.00991342	TAB1_HUMAN	Q15750TAB1TGF-beta-activated kinase 1 and MAP3K7-binding protein 1TAB1_HUMAN	>sp|Q15750|TAB1_HUMAN TGF-beta-activated kinase 1 and MAP3K7-binding protein 1 OS=Homo sapiens OX=9606 GN=TAB1 PE=1 SV=1
P20839	IMPDH1	Inosine-5'-monophosphate dehydrogenase 1	-1.52693	1.92521	+	15.0462	14.5169	13.9112	16.2136	15.8043	16.0372	39100.5	Drug metabolism - other enzymes;Purine metabolism	CBS;IMPDH	Cytoplasm;Nucleus		R-HSA-6798695	Neutrophil degranulation	TAS	Nucleotide interconversion	2.5494e-15	0	3.86698e-15	51.8836	14	14	17	100	0.544157	55405.8	0.00631646	IMDH1_HUMAN	P20839IMPDH1Inosine-5'-monophosphate dehydrogenase 1IMDH1_HUMAN	>sp|P20839|IMDH1_HUMAN Inosine-5'-monophosphate dehydrogenase 1 OS=Homo sapiens OX=9606 GN=IMPDH1 PE=1 SV=2
P51692	STAT5B	Signal transducer and activator of transcription 5B	-1.52691	2.31465	+	13.2099	13.2961	12.4891	14.6999	14.4515	14.4244	18773.8	Acute myeloid leukemia;Chemokine signaling pathway;Chronic myeloid leukemia;ErbB signaling pathway;Jak-STAT signaling pathway;ko05152;Measles;Pathways in cancer	SH2;STAT_alpha;STAT_bind;STAT_int	Cytoplasm;Nucleus		R-HSA-1170546	Prolactin receptor signaling	IEA		6.53384e-11	0	6.63479e-11	48.4005	15	15	17	66.7	0.367702	89865.9	0.0055865	STA5B_HUMAN	P51692STAT5BSignal transducer and activator of transcription 5BSTA5B_HUMAN	>sp|P51692|STA5B_HUMAN Signal transducer and activator of transcription 5B OS=Homo sapiens OX=9606 GN=STAT5B PE=1 SV=2
P24386	CHM	Rab proteins geranylgeranyltransferase component A 1	-1.52677	1.43383	+	13.2048	12.4055	11.4974	13.8536	13.8485	13.9859	11265.8		GDI	Cytoplasm;Cytosol		R-HSA-6803205	TP53 regulates transcription of several additional cell death genes whose specific roles in p53-dependent apoptosis remain uncertain	TAS		4.58347e-05	0.000404122	4.38622e-05	41.2973	6	6	7	83.3	0.375473	73475.7	0.00932747	RAE1_HUMAN	P24386CHMRab proteins geranylgeranyltransferase component A 1RAE1_HUMAN	>sp|P24386|RAE1_HUMAN Rab proteins geranylgeranyltransferase component A 1 OS=Homo sapiens OX=9606 GN=CHM PE=1 SV=3
Q9BQC3	DPH2	2-(3-amino-3-carboxypropyl)histidine synthase subunit 2	-1.52399	1.86921	+	13.7573	13.0029	12.5917	14.8722	14.4762	14.5755	15069.2		Diphthamide_syn			R-HSA-5358493	Synthesis of diphthamide-EEF2	TAS		1.53011e-16	0	2.9144e-16	52.7375	12	12	17	100	0.545741	52082.6	0.00613413	DPH2_HUMAN	Q9BQC3DPH22-(3-amino-3-carboxypropyl)histidine synthase subunit 2DPH2_HUMAN	>sp|Q9BQC3|DPH2_HUMAN 2-(3-amino-3-carboxypropyl)histidine synthase subunit 2 OS=Homo sapiens OX=9606 GN=DPH2 PE=1 SV=1
Q9NR46	SH3GLB2	Endophilin-B2	-1.52316	3.24685	+	15.2284	14.8395	14.7831	16.587	16.3787	16.4548	53673.5	Endocytosis	BAR;SH3_9	Cytoplasm						7.25861e-12	0	7.62035e-12	49.2247	15	15	22	100	0.534225	43973.9	0.00502905	SHLB2_HUMAN	Q9NR46SH3GLB2Endophilin-B2SHLB2_HUMAN	>sp|Q9NR46|SHLB2_HUMAN Endophilin-B2 OS=Homo sapiens OX=9606 GN=SH3GLB2 PE=1 SV=1
Q9Y3P9	RABGAP1	Rab GTPase-activating protein 1	-1.52261	3.8926	+	13.3681	13.2927	13.0275	14.7287	14.7485	14.7789	16279.1		DUF3694;PID;RabGAP-TBC	Centrosome;Cytoplasm;Cytoskeleton;Cytosol;Microtubule organizing center		R-HSA-8854214	TBC/RABGAPs	TAS		1.78219e-09	0	1.79744e-09	47.0538	21	21	24	100	0.529436	121737	0.00362573	RBGP1_HUMAN	Q9Y3P9RABGAP1Rab GTPase-activating protein 1RBGP1_HUMAN	>sp|Q9Y3P9|RBGP1_HUMAN Rab GTPase-activating protein 1 OS=Homo sapiens OX=9606 GN=RABGAP1 PE=1 SV=3
P53384	NUBP1	Cytosolic Fe-S cluster assembly factor NUBP1	-1.52173	2.52929	+	14.5648	14.672	13.9467	15.9953	15.7846	15.9688	36494.4		ParA	Cell projection;Centriole;Centrosome;Cilium axoneme;Cilium basal body;Cytoplasm;Cytoskeleton;Microtubule organizing center;Nucleus		R-HSA-2564830	Cytosolic iron-sulfur cluster assembly	IEA		2.63837e-12	0	2.84004e-12	49.5888	8	8	11	100	0.532098	34534.5	0.00560584	NUBP1_HUMAN	P53384NUBP1Cytosolic Fe-S cluster assembly factor NUBP1NUBP1_HUMAN	>sp|P53384|NUBP1_HUMAN Cytosolic Fe-S cluster assembly factor NUBP1 OS=Homo sapiens OX=9606 GN=NUBP1 PE=1 SV=2
Q9P2B4	CTTNBP2NL	CTTNBP2 N-terminal-like protein	-1.5211	1.28102	+	14.2922	13.5745	12.47	15.2924	14.8934	14.7141	18900.1		CortBP2	Cytoplasm;Cytoskeleton;Stress fiber						2.73998e-09	0	2.7678e-09	46.8671	12	12	12	100	0.556441	70158	0.0122568	CT2NL_HUMAN	Q9P2B4CTTNBP2NLCTTNBP2 N-terminal-like proteinCT2NL_HUMAN	>sp|Q9P2B4|CT2NL_HUMAN CTTNBP2 N-terminal-like protein OS=Homo sapiens OX=9606 GN=CTTNBP2NL PE=1 SV=2
Q9UGJ1	TUBGCP4	Gamma-tubulin complex component 4	-1.52055	1.91675	+	11.903	11.5912	11.1286	12.5856	13.5094	13.0896	5938		GCP_C_terminal;GCP_N_terminal	Centrosome;Cytoplasm;Cytoskeleton;Microtubule organizing center		R-HSA-380270	Recruitment of mitotic centrosome proteins and complexes	TAS		3.5492e-05	0.000404122	3.42041e-05	41.5039	9	9	11	83.3	0.530161	76089.3	0.00635185	GCP4_HUMAN	Q9UGJ1TUBGCP4Gamma-tubulin complex component 4GCP4_HUMAN	>sp|Q9UGJ1|GCP4_HUMAN Gamma-tubulin complex component 4 OS=Homo sapiens OX=9606 GN=TUBGCP4 PE=1 SV=1
O60784	TOM1	Target of Myb1 membrane trafficking protein	-1.51876	3.42771	+	13.7776	13.5861	13.4848	15.3345	15.0992	14.9712	21255.6		GAT;VHS	Cytoplasm;Membrane	Peripheral membrane protein	R-HSA-6798695	Neutrophil degranulation	TAS		1.04842e-05	0.000404122	1.03524e-05	42.4137	11	11	13	100	0.544344	53818.4	0.00438938	TOM1_HUMAN	O60784TOM1Target of Myb1 membrane trafficking proteinTOM1_HUMAN	>sp|O60784|TOM1_HUMAN Target of Myb1 membrane trafficking protein OS=Homo sapiens OX=9606 GN=TOM1 PE=1 SV=2
P17655	CAPN2	Calpain-2 catalytic subunit	-1.51876	1.54871	+	17.9565	17.1081	16.8068	19.3865	18.4365	18.6048	271366	Alzheimer's disease;Apoptosis;Focal adhesion;Protein processing in endoplasmic reticulum	Calpain_III;EF-hand_8;Peptidase_C2	Cell membrane;Cytoplasm		R-HSA-1474228	Degradation of the extracellular matrix	TAS		2.5343e-20	0	2.69402e-19	55.2136	37	40	54	100	0.644518	79995.4	0.00839197	CAN2_HUMAN	P17655CAPN2Calpain-2 catalytic subunitCAN2_HUMAN	>sp|P17655|CAN2_HUMAN Calpain-2 catalytic subunit OS=Homo sapiens OX=9606 GN=CAPN2 PE=1 SV=6
P49023	PXN	Paxillin	-1.51752	1.65362	+	14.9435	14.1687	14.2074	16.6062	15.4966	15.7694	37605	Bacterial invasion of epithelial cells;Chemokine signaling pathway;Focal adhesion;Leukocyte transendothelial migration;Regulation of actin cytoskeleton;VEGF signaling pathway	LIM;Paxillin	Cell cortex;Cell junction;Cytoplasm;Cytoskeleton;Focal adhesion		R-HSA-180292	GAB1 signalosome	TAS		4.73329e-15	0	6.88345e-15	51.6908	17	17	25	100	0.678631	64505.3	0.00818367	PAXI_HUMAN	P49023PXNPaxillinPAXI_HUMAN	>sp|P49023|PAXI_HUMAN Paxillin OS=Homo sapiens OX=9606 GN=PXN PE=1 SV=3
P37802	TAGLN2	Transgelin-2	-1.51632	2.89165	+	20.4963	20.421	20.0101	21.9889	21.6114	21.876	2.19728e+06		Calponin;CH			R-HSA-114608	Platelet degranulation	TAS		2.27915e-16	0	4.18418e-16	52.6186	17	22	37	100	0.542971	22391.4	0.00581013	TAGL2_HUMAN	P37802TAGLN2Transgelin-2TAGL2_HUMAN	>sp|P37802|TAGL2_HUMAN Transgelin-2 OS=Homo sapiens OX=9606 GN=TAGLN2 PE=1 SV=3
O43149	ZZEF1	Zinc finger ZZ-type and EF-hand domain-containing protein 1	-1.51584	1.86538	+	13.425	13.4438	12.3541	14.6191	14.5804	14.5709	17902.1		ANAPC10;ZZ							4.9133e-09	0	4.97591e-09	46.6089	11	11	11	83.3	0.387646	331075	0.00617176	ZZEF1_HUMAN	O43149ZZEF1Zinc finger ZZ-type and EF-hand domain-containing protein 1ZZEF1_HUMAN	>sp|O43149|ZZEF1_HUMAN Zinc finger ZZ-type and EF-hand domain-containing protein 1 OS=Homo sapiens OX=9606 GN=ZZEF1 PE=1 SV=6
Q9NRY4	ARHGAP35	Rho GTPase-activating protein 35	-1.51515	1.19881	+	10.9093	12.4738	12.7876	13.3524	13.783	13.5807	7677.28	Focal adhesion;Leukocyte transendothelial migration;Regulation of actin cytoskeleton	FF;Ras;RhoGAP;RhoGAP_pG1_pG2;RhoGAP-FF1	Cell membrane;Cilium basal body;Cytoplasm;Cytoskeleton;Nucleus		R-HSA-416550	Sema4D mediated inhibition of cell attachment and migration	TAS		0.00384821	0.00520382	0.00245921	35.4341	9	9	10	66.7	0.555828	170514	0.012741	RHG35_HUMAN	Q9NRY4ARHGAP35Rho GTPase-activating protein 35RHG35_HUMAN	>sp|Q9NRY4|RHG35_HUMAN Rho GTPase-activating protein 35 OS=Homo sapiens OX=9606 GN=ARHGAP35 PE=1 SV=3
P14324	FDPS	Farnesyl pyrophosphate synthase	-1.51432	2.55124	+	16.8009	17.0704	16.3389	18.1881	18.139	18.426	184580	Terpenoid backbone biosynthesis	polyprenyl_synt	Cytoplasm		R-HSA-191273	Cholesterol biosynthesis	TAS	Cholesterol metabolism	4.16055e-22	0	2.23672e-20	56.327	14	15	23	100	0.536105	48275.5	0.00559223	FPPS_HUMAN	P14324FDPSFarnesyl pyrophosphate synthaseFPPS_HUMAN	>sp|P14324|FPPS_HUMAN Farnesyl pyrophosphate synthase OS=Homo sapiens OX=9606 GN=FDPS PE=1 SV=4
Q86TI2	DPP9	Dipeptidyl peptidase 9	-1.51193	0.664044		14.0625	13.9352	10.9357	14.6506	14.2006	14.6179	20078.5		Dpp_8_9_N;DPPIV_N;Peptidase_S9	Cytoplasm;Cytosol;Nucleus						4.22247e-08	0	4.31487e-08	45.6024	12	12	16	83.3	0.226899	98263.4	0.0431563	DPP9_HUMAN	Q86TI2DPP9Dipeptidyl peptidase 9DPP9_HUMAN	>sp|Q86TI2|DPP9_HUMAN Dipeptidyl peptidase 9 OS=Homo sapiens OX=9606 GN=DPP9 PE=1 SV=3
Q8TF01	PNISR	Arginine/serine-rich protein PNISR	-1.51156	1.58008	+	12.1184	12.5352	13.5147	14.2496	14.4822	13.9712	11357.1		PNISR	Nucleus speckle						5.65215e-08	0	5.7796e-08	45.4583	7	7	8	83.3	0.596196	92576.8	0.00816346	PNISR_HUMAN	Q8TF01PNISRArginine/serine-rich protein PNISRPNISR_HUMAN	>sp|Q8TF01|PNISR_HUMAN Arginine/serine-rich protein PNISR OS=Homo sapiens OX=9606 GN=PNISR PE=1 SV=2
P60174	TPI1	Triosephosphate isomerase	-1.51095	1.82752	+	20.5825	20.4367	19.4412	21.8253	21.5327	21.6353	1.96886e+06	Carbon fixation in photosynthetic organisms;Fructose and mannose metabolism;Glycolysis / Gluconeogenesis;Inositol phosphate metabolism	TIM	Cytoplasm		R-HSA-70171	Glycolysis	TAS	Glycolysis/gluconeogenesis	1.04387e-17	0	2.71758e-17	53.5236	21	22	43	100	0.528467	26669.5	0.00688412	TPIS_HUMAN	P60174TPI1Triosephosphate isomeraseTPIS_HUMAN	>sp|P60174|TPIS_HUMAN Triosephosphate isomerase OS=Homo sapiens OX=9606 GN=TPI1 PE=1 SV=4
O75153	CLUH	Clustered mitochondria protein homolog	-1.51063	1.50541	+	16.7352	16.5523	15.2624	17.7408	17.6577	17.6833	125612		CLU;CLU_N;eIF3_p135;TPR_12	Cytoplasm;Cytoplasmic granule						4.35335e-22	0	2.29315e-20	56.3149	45	46	69	100	0.51355	146670	0.00930743	CLU_HUMAN	O75153CLUHClustered mitochondria protein homologCLU_HUMAN	>sp|O75153|CLU_HUMAN Clustered mitochondria protein homolog OS=Homo sapiens OX=9606 GN=CLUH PE=1 SV=2
P30838	ALDH3A1	Aldehyde dehydrogenase, dimeric NADP-preferring	-1.5091	2.29684	+	15.8012	16.0228	15.1453	17.1904	17.2558	17.0504	87135.5	beta-Alanine metabolism;Drug metabolism - cytochrome P450;Glycolysis / Gluconeogenesis;Histidine metabolism;Metabolism of xenobiotics by cytochrome P450;Phenylalanine metabolism;Tyrosine metabolism	Aldedh	Cytoplasm		R-HSA-211945	Phase I - Functionalization of compounds	TAS	Tyrosine metabolism	1.60585e-19	0	9.77041e-19	54.704	22	24	32	100	0.526656	50394.9	0.00585051	AL3A1_HUMAN	P30838ALDH3A1Aldehyde dehydrogenase, dimeric NADP-preferringAL3A1_HUMAN	>sp|P30838|AL3A1_HUMAN Aldehyde dehydrogenase, dimeric NADP-preferring OS=Homo sapiens OX=9606 GN=ALDH3A1 PE=1 SV=3
P12429	ANXA3	Annexin A3	-1.50751	2.08206	+	18.6333	18.1367	18.2088	20.3159	19.387	19.7985	554189		Annexin						Miscellaneous	3.94693e-16	0	6.90733e-16	52.4537	30	32	52	100	0.619044	36375.3	0.00573494	ANXA3_HUMAN	P12429ANXA3Annexin A3ANXA3_HUMAN	>sp|P12429|ANXA3_HUMAN Annexin A3 OS=Homo sapiens OX=9606 GN=ANXA3 PE=1 SV=3
Q9UHD1	CHORDC1	Cysteine and histidine-rich domain-containing protein 1	-1.50747	2.24764	+	17.2468	17.05	16.5121	18.7317	18.1383	18.4613	211462		CHORD;CS							4.36369e-13	0	4.99071e-13	50.215	24	26	44	100	0.561258	37489.8	0.00556923	CHRD1_HUMAN	Q9UHD1CHORDC1Cysteine and histidine-rich domain-containing protein 1CHRD1_HUMAN	>sp|Q9UHD1|CHRD1_HUMAN Cysteine and histidine-rich domain-containing protein 1 OS=Homo sapiens OX=9606 GN=CHORDC1 PE=1 SV=2
O95544	NADK	NAD kinase	-1.50739	1.69492	+	11.3381	12.334	12.6589	13.652	13.4831	13.7182	12570.4	Nicotinate and nicotinamide metabolism	NAD_kinase;NAD_kinase_C			R-HSA-196807	Nicotinate metabolism	TAS	NAD metabolism	0.000368562	0.0011355	0.000316897	39.3006	5	5	6	50	0.082591	49228.2	0.00793822	NADK_HUMAN	O95544NADKNAD kinaseNADK_HUMAN	>sp|O95544|NADK_HUMAN NAD kinase OS=Homo sapiens OX=9606 GN=NADK PE=1 SV=1
Q13228	SELENBP1	Methanethiol oxidase	-1.50689	1.60833	+	14.1652	15.0704	14.299	15.4212	16.5322	16.1019	39374.3		SBP56	Cytoplasm;Cytosol;Membrane;Nucleus	Peripheral membrane protein					1.64663e-13	0	1.96292e-13	50.544	15	15	18	100	0.64097	52391	0.00816667	SBP1_HUMAN	Q13228SELENBP1Methanethiol oxidaseSBP1_HUMAN	>sp|Q13228|SBP1_HUMAN Methanethiol oxidase OS=Homo sapiens OX=9606 GN=SELENBP1 PE=1 SV=2
P36952	SERPINB5	Serpin B5	-1.50686	1.98054	+	17.5392	17.1362	16.6268	18.7774	18.2079	18.8375	236944	p53 signaling pathway	Serpin	Extracellular space;Secreted						7.3931e-17	0	1.51406e-16	52.953	23	27	43	100	0.568356	42100.3	0.0063872	SPB5_HUMAN	P36952SERPINB5Serpin B5SPB5_HUMAN	>sp|P36952|SPB5_HUMAN Serpin B5 OS=Homo sapiens OX=9606 GN=SERPINB5 PE=1 SV=2
Q9NP79	VTA1	Vacuolar protein sorting-associated protein VTA1 homolog	-1.50594	2.95088	+	16.9197	16.8359	16.7371	18.6807	18.1472	18.1826	196459	Endocytosis	Vta1;Vta1_C	Cytoplasm;Endosome membrane	Peripheral membrane protein	R-HSA-162588	Budding and maturation of HIV virion	TAS		2.95486e-15	0	4.43624e-15	51.8378	10	11	13	100	0.568793	33879.2	0.00588462	VTA1_HUMAN	Q9NP79VTA1Vacuolar protein sorting-associated protein VTA1 homologVTA1_HUMAN	>sp|Q9NP79|VTA1_HUMAN Vacuolar protein sorting-associated protein VTA1 homolog OS=Homo sapiens OX=9606 GN=VTA1 PE=1 SV=1
P36915	GNL1	Guanine nucleotide-binding protein-like 1	-1.50558	2.27203	+	15.0441	14.9097	14.2031	16.3859	16.1043	16.1834	45441.6		MMR_HSR1							1.03452e-08	0	1.05141e-08	46.2708	15	15	20	100	0.53063	68660.9	0.00566732	GNL1_HUMAN	P36915GNL1Guanine nucleotide-binding protein-like 1GNL1_HUMAN	>sp|P36915|GNL1_HUMAN Guanine nucleotide-binding protein-like 1 OS=Homo sapiens OX=9606 GN=GNL1 PE=1 SV=2
Q9UKG1	APPL1	DCC-interacting protein 13-alpha	-1.50438	3.71841	+	12.5557	12.8151	12.4521	14.1747	14.0467	14.1147	11922.3	Colorectal cancer;Pathways in cancer	BAR_3;PH;PID	Cell projection;Cytoplasm;Cytoplasmic vesicle;Early endosome membrane;Endosome;Nucleus;Phagosome;Ruffle	Peripheral membrane protein	R-HSA-418889	Caspase activation via Dependence Receptors in the absence of ligand	TAS		6.35533e-10	0	6.39628e-10	47.4896	22	22	28	83.3	0.461118	79663.5	0.00296651	DP13A_HUMAN	Q9UKG1APPL1DCC-interacting protein 13-alphaDP13A_HUMAN	>sp|Q9UKG1|DP13A_HUMAN DCC-interacting protein 13-alpha OS=Homo sapiens OX=9606 GN=APPL1 PE=1 SV=1
P22234	PAICS	Bifunctional phosphoribosylaminoimidazole carboxylase/phosphoribosylaminoimidazole succinocarboxamide synthetase	-1.50348	2.7636	+	19.077	19.074	18.4975	20.5029	20.3427	20.3132	813923	Purine metabolism	AIRC;SAICAR_synt			R-HSA-73817	Purine ribonucleoside monophosphate biosynthesis	TAS	Purine synthesis	2.12576e-15	0	3.26601e-15	51.9398	30	33	50	100	0.526906	47079.2	0.00582123	PUR6_HUMAN	P22234PAICSBifunctional phosphoribosylaminoimidazole carboxylase/phosphoribosylaminoimidazole succinocarboxamide synthetasePUR6_HUMAN	>sp|P22234|PUR6_HUMAN Bifunctional phosphoribosylaminoimidazole carboxylase/phosphoribosylaminoimidazole succinocarboxamide synthetase OS=Homo sapiens OX=9606 GN=PAICS PE=1 SV=3
Q9NX55	HYPK	Huntingtin-interacting protein K	-1.50333	1.56487	+	16.2469	15.6294	14.9693	17.6049	16.8573	16.8934	84512.7		HYPK_UBA	Cytoplasm;Nucleus						1.44517e-11	0	1.49696e-11	48.9716	10	13	17	100	0.603491	13651.2	0.00846533	HYPK_HUMAN	Q9NX55HYPKHuntingtin-interacting protein KHYPK_HUMAN	>sp|Q9NX55|HYPK_HUMAN Huntingtin-interacting protein K OS=Homo sapiens OX=9606 GN=HYPK PE=1 SV=3
Q9Y3A5	SBDS	Ribosome maturation protein SBDS	-1.50307	1.54373	+	17.809	17.6215	16.4269	19.0074	18.5998	18.7593	269014	Ribosome biogenesis in eukaryotes	SBDS;SBDS_C;SBDS_domain_II	Cytoplasm;Cytoskeleton;Nucleolus;Nucleoplasm;Nucleus;Spindle						4.70201e-23	0	7.14526e-21	56.907	23	23	36	100	0.531758	28763.5	0.00887239	SBDS_HUMAN	Q9Y3A5SBDSRibosome maturation protein SBDSSBDS_HUMAN	>sp|Q9Y3A5|SBDS_HUMAN Ribosome maturation protein SBDS OS=Homo sapiens OX=9606 GN=SBDS PE=1 SV=4
P49368	CCT3	T-complex protein 1 subunit gamma	-1.5021	2.63827	+	20.3192	20.2298	19.6512	21.6809	21.4841	21.5415	1.84833e+06		Cpn60_TCP1	Cytoplasm		R-HSA-389957	Prefoldin mediated transfer of substrate to CCT/TriC	IEA		2.98356e-16	0	5.3482e-16	52.5378	45	60	86	100	0.52599	60533.9	0.00578894	TCPG_HUMAN	P49368CCT3T-complex protein 1 subunit gammaTCPG_HUMAN	>sp|P49368|TCPG_HUMAN T-complex protein 1 subunit gamma OS=Homo sapiens OX=9606 GN=CCT3 PE=1 SV=4
O43318	MAP3K7	Mitogen-activated protein kinase kinase kinase 7	-1.50192	1.80792	+	12.7954	12.565	11.6131	13.7139	13.7747	13.9907	8631.9	Adherens junction;Leishmaniasis;MAPK signaling pathway;Measles;NOD-like receptor signaling pathway;Osteoclast differentiation;RIG-I-like receptor signaling pathway;T cell receptor signaling pathway;Toll-like receptor signaling pathway;Toxoplasmosis;Wnt signaling pathway	PK_Tyr_Ser-Thr	Cell membrane;Cytoplasm	Peripheral membrane protein	R-HSA-1169091	Activation of NF-kappaB in B cells	IEA	Miscellaneous	2.81337e-06	0	2.82569e-06	43.2866	4	4	4	100	0.525844	67196.1	0.00736224	M3K7_HUMAN	O43318MAP3K7Mitogen-activated protein kinase kinase kinase 7M3K7_HUMAN	>sp|O43318|M3K7_HUMAN Mitogen-activated protein kinase kinase kinase 7 OS=Homo sapiens OX=9606 GN=MAP3K7 PE=1 SV=1
P14550	AKR1A1	Aldo-keto reductase family 1 member A1	-1.50164	2.31113	+	16.2328	16.6141	15.7132	17.5891	17.7735	17.7024	125518	Caprolactam degradation;Glycerolipid metabolism;Glycolysis / Gluconeogenesis	Aldo_ket_red	Apical cell membrane;Cytoplasm;Cytosol		R-HSA-156590	Glutathione conjugation	TAS	Tyrosine metabolism	1.32905e-21	0	4.30728e-20	56.0151	20	21	29	100	0.524112	36573	0.00581526	AK1A1_HUMAN	P14550AKR1A1Aldo-keto reductase family 1 member A1AK1A1_HUMAN	>sp|P14550|AK1A1_HUMAN Aldo-keto reductase family 1 member A1 OS=Homo sapiens OX=9606 GN=AKR1A1 PE=1 SV=3
O94829	IPO13	Importin-13	-1.49814	0.716069	+	13.3669	13.0013	10.3621	13.4695	13.8855	13.8697	11735.5		IBN_N;Importin_rep;Importin_rep_2;Importin_rep_3;Xpo1	Cytoplasm;Nucleus						3.56171e-08	0	3.63791e-08	45.6855	5	5	6	83.3	0.247617	108195	0.0375512	IPO13_HUMAN	O94829IPO13Importin-13IPO13_HUMAN	>sp|O94829|IPO13_HUMAN Importin-13 OS=Homo sapiens OX=9606 GN=IPO13 PE=1 SV=3
P36969	GPX4	Phospholipid hydroperoxide glutathione peroxidase GPX4	-1.49544	0.679316		14.6304	11.5116	14.2065	14.6151	14.8667	15.3531	27257.3	Glutathione metabolism	GSHPx	Cytoplasm;Mitochondrion		R-HSA-2142688	Synthesis of 5-eicosatetraenoic acids	IEA	Glutathione metabolism	2.20286e-05	0.000404122	2.14645e-05	41.8735	6	6	6	83.3	0.303476	22174.7	0.0420626	GPX4_HUMAN	P36969GPX4Phospholipid hydroperoxide glutathione peroxidase GPX4GPX4_HUMAN	>sp|P36969|GPX4_HUMAN Phospholipid hydroperoxide glutathione peroxidase GPX4 OS=Homo sapiens OX=9606 GN=GPX4 PE=1 SV=3
O00203	AP3B1	AP-3 complex subunit beta-1	-1.49453	1.91314	+	14.6609	15.6371	14.6593	16.265	16.6344	16.5414	54464.6	Lysosome	Adaptin_N;AP3B1_C;SEEEED	Clathrin-coated vesicle membrane;Cytoplasmic vesicle;Golgi apparatus	Peripheral membrane protein	R-HSA-432722	Golgi Associated Vesicle Biogenesis	TAS		7.3396e-16	0	1.2211e-15	52.2658	40	40	52	100	0.534895	121320	0.00619883	AP3B1_HUMAN	O00203AP3B1AP-3 complex subunit beta-1AP3B1_HUMAN	>sp|O00203|AP3B1_HUMAN AP-3 complex subunit beta-1 OS=Homo sapiens OX=9606 GN=AP3B1 PE=1 SV=3
Q14558	PRPSAP1	Phosphoribosyl pyrophosphate synthase-associated protein 1	-1.49441	2.90887	+	16.0598	16.2131	15.6113	17.4472	17.4054	17.5148	107101		Pribosyl_synth;Pribosyltran_N							1.74964e-17	0	4.24353e-17	53.3743	15	15	23	100	0.521115	39393.7	0.00583333	KPRA_HUMAN	Q14558PRPSAP1Phosphoribosyl pyrophosphate synthase-associated protein 1KPRA_HUMAN	>sp|Q14558|KPRA_HUMAN Phosphoribosyl pyrophosphate synthase-associated protein 1 OS=Homo sapiens OX=9606 GN=PRPSAP1 PE=1 SV=2
P27348	YWHAQ	14-3-3 protein theta	-1.49358	1.6831	+	19.5209	19.1825	18.3548	20.9194	20.3711	20.2484	891682	Cell cycle;Hepatitis B;Hepatitis C;Hippo signaling pathway;Neurotrophin signaling pathway;Oocyte meiosis;PI3K-Akt signaling pathway;Viral carcinogenesis	14-3-3	Cytoplasm		R-HSA-111447	Activation of BAD and translocation to mitochondria	TAS		1.304e-20	0	1.74169e-19	55.3955	14	17	24	100	0.575863	27764.2	0.00813181	1433T_HUMAN	P27348YWHAQ14-3-3 protein theta1433T_HUMAN	>sp|P27348|1433T_HUMAN 14-3-3 protein theta OS=Homo sapiens OX=9606 GN=YWHAQ PE=1 SV=1
Q00169	PITPNA	Phosphatidylinositol transfer protein alpha isoform	-1.49351	2.32026	+	13.8464	13.9664	13.3005	15.5006	14.9294	15.1638	22399.5		IP_trans	Cytoplasm		R-HSA-418890	Role of second messengers in netrin-1 signaling	IEA		8.78257e-08	0	8.98538e-08	45.2367	10	11	16	100	0.556916	31806.3	0.00575746	PIPNA_HUMAN	Q00169PITPNAPhosphatidylinositol transfer protein alpha isoformPIPNA_HUMAN	>sp|Q00169|PIPNA_HUMAN Phosphatidylinositol transfer protein alpha isoform OS=Homo sapiens OX=9606 GN=PITPNA PE=1 SV=2
O75663	TIPRL	TIP41-like protein	-1.4923	2.15675	+	13.9276	13.2186	13.1803	15.2118	14.6482	14.9435	18668.4		TIP41	Cytoplasm						2.55258e-12	0	2.75023e-12	49.6005	10	12	14	100	0.554173	31444	0.00549559	TIPRL_HUMAN	O75663TIPRLTIP41-like proteinTIPRL_HUMAN	>sp|O75663|TIPRL_HUMAN TIP41-like protein OS=Homo sapiens OX=9606 GN=TIPRL PE=1 SV=2
O00154	ACOT7	Cytosolic acyl coenzyme A thioester hydrolase	-1.49213	2.09593	+	17.1635	16.4807	16.2475	18.3263	17.8796	18.1622	170174	Biosynthesis of unsaturated fatty acids	4HBT	Cytoplasm;Cytosol;Mitochondrion		R-HSA-77289	Mitochondrial Fatty Acid Beta-Oxidation	TAS	Fatty acid oxidation	1.07246e-23	0	3.50116e-21	57.296	17	21	28	100	0.540564	41796	0.00584772	BACH_HUMAN	O00154ACOT7Cytosolic acyl coenzyme A thioester hydrolaseBACH_HUMAN	>sp|O00154|BACH_HUMAN Cytosolic acyl coenzyme A thioester hydrolase OS=Homo sapiens OX=9606 GN=ACOT7 PE=1 SV=3
Q92871	PMM1	Phosphomannomutase 1	-1.48778	1.82519	+	11.4255	11.947	11.9544	13.7851	13.3198	12.6854	7151.11	Amino sugar and nucleotide sugar metabolism;Fructose and mannose metabolism	PMM	Cytoplasm		R-HSA-446205	Synthesis of GDP-mannose	TAS	Fructose and mannose metabolism	0.00110482	0.00183554	0.000852661	37.8651	1	1	1	66.7	0.578645	29746.8	0.00742382	PMM1_HUMAN	Q92871PMM1Phosphomannomutase 1PMM1_HUMAN	>sp|Q92871|PMM1_HUMAN Phosphomannomutase 1 OS=Homo sapiens OX=9606 GN=PMM1 PE=1 SV=2
Q92616	GCN1	Stalled ribosome sensor GCN1	-1.4875	1.7316	+	17.3177	17.5248	16.2833	18.4572	18.638	18.4932	225957			Cytoplasm		R-HSA-9633012	Response of EIF2AK4 (GCN2) to amino acid deficiency	IEA		1.92744e-20	0	2.24712e-19	55.2887	158	165	231	100	0.515079	292710	0.00783917	GCN1_HUMAN	Q92616GCN1Stalled ribosome sensor GCN1GCN1_HUMAN	>sp|Q92616|GCN1_HUMAN Stalled ribosome sensor GCN1 OS=Homo sapiens OX=9606 GN=GCN1 PE=1 SV=7
Q9H3U1	UNC45A	Protein unc-45 homolog A	-1.48656	2.86932	+	15.8917	16.0429	15.43	17.2159	17.3169	17.2917	94728.7		TPR_16;TPR_8;UNC45-central	Cytoplasm;Nucleus;Perinuclear region						1.43206e-13	0	1.71813e-13	50.5906	46	46	61	100	0.518607	103077	0.00593732	UN45A_HUMAN	Q9H3U1UNC45AProtein unc-45 homolog AUN45A_HUMAN	>sp|Q9H3U1|UN45A_HUMAN Protein unc-45 homolog A OS=Homo sapiens OX=9606 GN=UNC45A PE=1 SV=1
P54619	PRKAG1	5'-AMP-activated protein kinase subunit gamma-1	-1.48643	1.14888	+	14.4815	14.0411	12.4766	15.1292	15.1631	15.1663	28452	Adipocytokine signaling pathway;Hypertrophic cardiomyopathy (HCM);Insulin signaling pathway	CBS			R-HSA-1445148	Translocation of SLC2A4 (GLUT4) to the plasma membrane	IEA		4.09809e-14	0	5.2354e-14	51.0024	11	11	12	83.3	0.312918	37579.4	0.0149119	AAKG1_HUMAN	P54619PRKAG15'-AMP-activated protein kinase subunit gamma-1AAKG1_HUMAN	>sp|P54619|AAKG1_HUMAN 5'-AMP-activated protein kinase subunit gamma-1 OS=Homo sapiens OX=9606 GN=PRKAG1 PE=1 SV=1
Q6P158	DHX57	Putative ATP-dependent RNA helicase DHX57	-1.48189	1.45275	+	13.6083	13.5037	12.1404	14.6029	14.589	14.5061	18330.9		DEAD;HA2;Helicase_C;OB_NTP_bind;RWD;zf-CCCH_4							5.42409e-06	0.000220264	5.40591e-06	42.8629	19	20	21	83.3	0.347036	155604	0.00989519	DHX57_HUMAN	Q6P158DHX57Putative ATP-dependent RNA helicase DHX57DHX57_HUMAN	>sp|Q6P158|DHX57_HUMAN Putative ATP-dependent RNA helicase DHX57 OS=Homo sapiens OX=9606 GN=DHX57 PE=1 SV=2
O00178	GTPBP1	GTP-binding protein 1	-1.48116	2.86017	+	14.3701	14.3462	13.8215	15.5614	15.6701	15.7498	30997.1		GTP_EFTU	Cytoplasm						3.66443e-17	0	8.11031e-17	53.159	16	16	21	100	0.519926	72453.8	0.00587042	GTPB1_HUMAN	O00178GTPBP1GTP-binding protein 1GTPB1_HUMAN	>sp|O00178|GTPB1_HUMAN GTP-binding protein 1 OS=Homo sapiens OX=9606 GN=GTPBP1 PE=1 SV=3
Q15334	LLGL1	Lethal(2) giant larvae protein homolog 1	-1.4808	0.597138		14.4998	14.6562	11.267	14.789	15.143	14.9335	28611	Tight junction	LLGL;WD40	Axon;Cell projection;Cytoplasm;Cytoskeleton;Early endosome membrane;Golgi apparatus;Golgi apparatus membrane;trans-Golgi network membrane						8.95186e-06	0.000404122	8.86055e-06	42.5238	16	16	16	83.3	0.173906	115418	0.0533572	L2GL1_HUMAN	Q15334LLGL1Lethal(2) giant larvae protein homolog 1L2GL1_HUMAN	>sp|Q15334|L2GL1_HUMAN Lethal(2) giant larvae protein homolog 1 OS=Homo sapiens OX=9606 GN=LLGL1 PE=1 SV=3
Q96EK5	KIFBP	KIF-binding protein	-1.47988	4.0284	+	14.6679	14.7277	14.429	16.124	16.0513	16.089	41711.6		KBP_C	Cytoplasm;Cytoskeleton						5.34809e-15	0	7.71523e-15	51.6526	20	20	27	100	0.517437	71814	0.00314721	KBP_HUMAN	Q96EK5KIFBPKIF-binding proteinKBP_HUMAN	>sp|Q96EK5|KBP_HUMAN KIF-binding protein OS=Homo sapiens OX=9606 GN=KIFBP PE=1 SV=1
Q9BRG1	VPS25	Vacuolar protein-sorting-associated protein 25	-1.47843	2.17106	+	14.9881	14.9807	14.1289	16.1374	16.2429	16.1527	44406	Endocytosis	ESCRT-II	Cytoplasm;Endosome membrane;Nucleoplasm;Nucleus		R-HSA-917729	Endosomal Sorting Complex Required For Transport (ESCRT)	TAS		1.76092e-19	0	1.04511e-18	54.6784	10	10	13	100	0.513525	20747.7	0.00558885	VPS25_HUMAN	Q9BRG1VPS25Vacuolar protein-sorting-associated protein 25VPS25_HUMAN	>sp|Q9BRG1|VPS25_HUMAN Vacuolar protein-sorting-associated protein 25 OS=Homo sapiens OX=9606 GN=VPS25 PE=1 SV=1
Q9ULC4	MCTS1	Malignant T-cell-amplified sequence 1	-1.4778	1.81707	+	16.2607	16.2282	15.1923	17.551	17.233	17.3306	101606		Pre-PUA;PUA	Cytoplasm						2.44968e-12	0	2.64244e-12	49.6151	10	11	16	100	0.521747	20555.3	0.0077027	MCTS1_HUMAN	Q9ULC4MCTS1Malignant T-cell-amplified sequence 1MCTS1_HUMAN	>sp|Q9ULC4|MCTS1_HUMAN Malignant T-cell-amplified sequence 1 OS=Homo sapiens OX=9606 GN=MCTS1 PE=1 SV=1
P11766	ADH5	Alcohol dehydrogenase class-3	-1.47707	1.84879	+	17.8724	17.9542	16.8994	19.2598	18.9047	18.9927	325858	Chloroalkane and chloroalkene degradation;Drug metabolism - cytochrome P450;Fatty acid metabolism;Glycolysis / Gluconeogenesis;Metabolism of xenobiotics by cytochrome P450;Methane metabolism;Naphthalene degradation;Retinol metabolism;Tyrosine metabolism	ADH_N;ADH_zinc_N	Cytoplasm		R-HSA-71384	Ethanol oxidation	TAS	Tyrosine metabolism	5.90272e-13	0	6.67286e-13	50.1116	22	23	36	100	0.525902	39724.2	0.00746518	ADHX_HUMAN	P11766ADH5Alcohol dehydrogenase class-3ADHX_HUMAN	>sp|P11766|ADHX_HUMAN Alcohol dehydrogenase class-3 OS=Homo sapiens OX=9606 GN=ADH5 PE=1 SV=4
P42773	CDKN2C	Cyclin-dependent kinase 4 inhibitor C	-1.47673	1.33997	+	12.2456	13.5992	12.212	14.0167	13.8414	14.6288	18335	Cell cycle	Ank_4			R-HSA-2559580	Oxidative Stress Induced Senescence	TAS		3.02799e-05	0.000404122	2.92964e-05	41.6292	1	1	2	50	0.301381	18127.4	0.0121852	CDN2C_HUMAN	P42773CDKN2CCyclin-dependent kinase 4 inhibitor CCDN2C_HUMAN	>sp|P42773|CDN2C_HUMAN Cyclin-dependent kinase 4 inhibitor C OS=Homo sapiens OX=9606 GN=CDKN2C PE=1 SV=1
Q8N6H7	ARFGAP2	ADP-ribosylation factor GTPase-activating protein 2	-1.47668	3.27855	+	14.6497	14.4467	14.1548	15.8879	15.9333	15.8601	36495	Endocytosis	ArfGap	Cytoplasm;Golgi apparatus membrane	Peripheral membrane protein	R-HSA-6807878	COPI-mediated anterograde transport	TAS		2.2561e-14	0	2.97946e-14	51.1954	19	19	24	100	0.515939	56720.4	0.00477143	ARFG2_HUMAN	Q8N6H7ARFGAP2ADP-ribosylation factor GTPase-activating protein 2ARFG2_HUMAN	>sp|Q8N6H7|ARFG2_HUMAN ADP-ribosylation factor GTPase-activating protein 2 OS=Homo sapiens OX=9606 GN=ARFGAP2 PE=1 SV=1
O14548	COX7A2L	Cytochrome c oxidase subunit 7A2-like, mitochondrial	-1.47658	0.521621		11.9602	15.246	11.5669	13.6417	15.1383	14.4227	25044.4	Alzheimer's disease;Cardiac muscle contraction;Huntington's disease;Oxidative phosphorylation;Parkinson's disease	COX7a	Mitochondrion inner membrane		R-HSA-5628897	TP53 Regulates Metabolic Genes	TAS	Oxidative phosphorylation	7.23565e-09	0	7.34128e-09	46.4344	3	3	4	66.7	0.446564	12614.7	0.0681795	CO72L_HUMAN	O14548COX7A2LCytochrome c oxidase subunit 7A2-like, mitochondrialCO72L_HUMAN	>sp|O14548|CO72L_HUMAN Cytochrome c oxidase subunit 7A2-like, mitochondrial OS=Homo sapiens OX=9606 GN=COX7A2L PE=1 SV=2
Q15654	TRIP6	Thyroid receptor-interacting protein 6	-1.47622	1.80763	+	15.7298	15.4098	14.701	17.1174	16.4174	16.7344	66372.4	NOD-like receptor signaling pathway	LIM	Cell junction;Cytoplasm;Cytoskeleton;Focal adhesion;Nucleus						3.18676e-16	0	5.67986e-16	52.518	15	15	24	100	0.566229	50287.9	0.00782796	TRIP6_HUMAN	Q15654TRIP6Thyroid receptor-interacting protein 6TRIP6_HUMAN	>sp|Q15654|TRIP6_HUMAN Thyroid receptor-interacting protein 6 OS=Homo sapiens OX=9606 GN=TRIP6 PE=1 SV=3
P86790;P86791	CCZ1B;CCZ1	Vacuolar fusion protein CCZ1 homolog B;Vacuolar fusion protein CCZ1 homolog	-1.47535	1.75917	+	14.1894	13.7346	12.923	15.1889	15.1351	14.9491	20930.6		Intu_longin_1;Intu_longin_2;Intu_longin_3	Lysosome membrane		R-HSA-8876198	RAB GEFs exchange GTP for GDP on RABs	TAS		3.28127e-11	0	3.3571e-11	48.6642	4	4	4	100	0.516418	55866.2;55866.2	0.00785956	CCZ1B_HUMAN;CCZ1_HUMAN	P86790;P86791CCZ1B;CCZ1Vacuolar fusion protein CCZ1 homolog B;Vacuolar fusion protein CCZ1 homologCCZ1B_HUMAN;CCZ1_HUMAN	>sp|P86790|CCZ1B_HUMAN Vacuolar fusion protein CCZ1 homolog B OS=Homo sapiens OX=9606 GN=CCZ1B PE=1 SV=1;>sp|P86791|CCZ1_HUMAN Vacuolar fusion protein CCZ1 homolog OS=Homo sapiens OX=9606 GN=CCZ1 PE=1 SV=1
Q96SZ5	ADO	2-aminoethanethiol dioxygenase	-1.47361	2.13431	+	13.3793	12.706	12.6138	14.6672	14.3612	14.0915	14674.6	Taurine and hypotaurine metabolism	PCO_ADO			R-HSA-1614558	Degradation of cysteine and homocysteine	TAS	Taurine and hypotaurine metabolism	4.67691e-06	0.000220264	4.66992e-06	42.9605	6	6	7	83.3	0.475722	29750.8	0.00581818	AEDO_HUMAN	Q96SZ5ADO2-aminoethanethiol dioxygenaseAEDO_HUMAN	>sp|Q96SZ5|AEDO_HUMAN 2-aminoethanethiol dioxygenase OS=Homo sapiens OX=9606 GN=ADO PE=1 SV=2
Q92734	TFG	Protein TFG	-1.47199	2.1944	+	15.4521	15.2749	14.5912	16.7811	16.4924	16.4607	58740.1	Pathways in cancer;Thyroid cancer	PB1	Endoplasmic reticulum		R-HSA-204005	COPII-mediated vesicle transport	TAS		8.46824e-21	0	1.3217e-19	55.5133	14	20	24	100	0.526273	43447.9	0.00561821	TFG_HUMAN	Q92734TFGProtein TFGTFG_HUMAN	>sp|Q92734|TFG_HUMAN Protein TFG OS=Homo sapiens OX=9606 GN=TFG PE=1 SV=2
Q9NUQ8	ABCF3	ATP-binding cassette sub-family F member 3	-1.47196	2.10948	+	15.5527	15.5602	14.6719	16.7318	16.8029	16.666	65426.5		ABC_tran;ABC_tran_Xtn							4.47027e-12	0	4.74583e-12	49.4002	21	22	28	100	0.51199	79744.7	0.00607603	ABCF3_HUMAN	Q9NUQ8ABCF3ATP-binding cassette sub-family F member 3ABCF3_HUMAN	>sp|Q9NUQ8|ABCF3_HUMAN ATP-binding cassette sub-family F member 3 OS=Homo sapiens OX=9606 GN=ABCF3 PE=1 SV=2
P11802	CDK4	Cyclin-dependent kinase 4	-1.47158	2.70818	+	14.8912	14.5768	14.2477	16.0375	15.9006	16.1923	40557.3	Bladder cancer;Cell cycle;Chronic myeloid leukemia;Glioma;Measles;Melanoma;Non-small cell lung cancer;p53 signaling pathway;Pancreatic cancer;Pathways in cancer;Small cell lung cancer;T cell receptor signaling pathway;Tight junction	Pkinase	Cytoplasm;Membrane;Nucleus		R-HSA-187577	SCF(Skp2)-mediated degradation of p27/p21	TAS	Miscellaneous	3.22068e-10	0	3.24279e-10	47.7686	16	17	24	100	0.523172	33729.8	0.00563325	CDK4_HUMAN	P11802CDK4Cyclin-dependent kinase 4CDK4_HUMAN	>sp|P11802|CDK4_HUMAN Cyclin-dependent kinase 4 OS=Homo sapiens OX=9606 GN=CDK4 PE=1 SV=2
Q9NUJ3	TCP11L1	T-complex protein 11-like protein 1	-1.47136	3.21127	+	12.7127	12.6409	13.0681	14.4215	14.2269	14.1875	15151.2		Tcp11							5.97464e-06	0.000404122	5.94714e-06	42.7986	5	5	5	66.7	0.406789	57034.9	0.0054433	T11L1_HUMAN	Q9NUJ3TCP11L1T-complex protein 11-like protein 1T11L1_HUMAN	>sp|Q9NUJ3|T11L1_HUMAN T-complex protein 11-like protein 1 OS=Homo sapiens OX=9606 GN=TCP11L1 PE=1 SV=1
Q9HB07	MYG1	MYG1 exonuclease	-1.47061	2.00447	+	16.846	16.4287	15.8869	18.1625	17.6475	17.7635	142688		UPF0160	Mitochondrion;Nucleus						5.74769e-10	0	5.7845e-10	47.5313	16	17	25	100	0.546259	42508.4	0.00628397	MYG1_HUMAN	Q9HB07MYG1MYG1 exonucleaseMYG1_HUMAN	>sp|Q9HB07|MYG1_HUMAN MYG1 exonuclease OS=Homo sapiens OX=9606 GN=MYG1 PE=1 SV=4
Q9Y343	SNX24	Sorting nexin-24	-1.46628	1.66029	+	13.0599	12.541	11.6972	14.0046	13.7828	13.9095	9189.9		PX	Cytoplasmic vesicle membrane	Peripheral membrane protein					0.00545128	0.00767263	0.00328034	34.4451	2	2	2	100	0.512092	19817.9	0.00808738	SNX24_HUMAN	Q9Y343SNX24Sorting nexin-24SNX24_HUMAN	>sp|Q9Y343|SNX24_HUMAN Sorting nexin-24 OS=Homo sapiens OX=9606 GN=SNX24 PE=1 SV=1
Q8N6R0	METTL13	eEF1A lysine and N-terminal methyltransferase	-1.4662	1.47942	+	14.3241	14.2146	12.9035	15.1847	15.2917	15.3644	23940.2		Methyltransf_11;Spermine_synth							3.72359e-12	0	3.97134e-12	49.4659	15	15	19	100	0.504741	78767.9	0.00996983	EFNMT_HUMAN	Q8N6R0METTL13eEF1A lysine and N-terminal methyltransferaseEFNMT_HUMAN	>sp|Q8N6R0|EFNMT_HUMAN eEF1A lysine and N-terminal methyltransferase OS=Homo sapiens OX=9606 GN=METTL13 PE=1 SV=1
Q9HD42	CHMP1A	Charged multivesicular body protein 1a	-1.46469	1.39511	+	13.1389	12.8528	11.6248	14.301	13.7804	13.9291	12420.6		Snf7	Cytoplasm;Endosome membrane;Nucleus matrix	Peripheral membrane protein	R-HSA-9610379	HCMV Late Events	TAS		0.000475308	0.0011355	0.00040007	39.0019	8	8	12	83.3	0.389184	21702.8	0.0114124	CHM1A_HUMAN	Q9HD42CHMP1ACharged multivesicular body protein 1aCHM1A_HUMAN	>sp|Q9HD42|CHM1A_HUMAN Charged multivesicular body protein 1a OS=Homo sapiens OX=9606 GN=CHMP1A PE=1 SV=1
P13489	RNH1	Ribonuclease inhibitor	-1.46364	1.98286	+	17.3523	16.9109	16.3997	18.6678	18.1049	18.2811	201361		LRR_6;LRR_RI_capping	Cytoplasm						1.1799e-19	0	7.81686e-19	54.7895	26	27	35	100	0.548544	49973.5	0.00605294	RINI_HUMAN	P13489RNH1Ribonuclease inhibitorRINI_HUMAN	>sp|P13489|RINI_HUMAN Ribonuclease inhibitor OS=Homo sapiens OX=9606 GN=RNH1 PE=1 SV=2
Q9Y2X7	GIT1	ARF GTPase-activating protein GIT1	-1.46296	2.09453	+	13.9092	14.0166	13.0904	15.2542	15.0643	15.0866	21671.9	Endocytosis;Epithelial cell signaling in Helicobacter pylori infection;Regulation of actin cytoskeleton	Ank_2;ArfGap;GIT_CC;GIT_SHD;GIT1_C	Cytoplasm		R-HSA-3928664	Ephrin signaling	TAS		1.99962e-11	0	2.06022e-11	48.8507	18	18	21	100	0.512595	84341	0.0060937	GIT1_HUMAN	Q9Y2X7GIT1ARF GTPase-activating protein GIT1GIT1_HUMAN	>sp|Q9Y2X7|GIT1_HUMAN ARF GTPase-activating protein GIT1 OS=Homo sapiens OX=9606 GN=GIT1 PE=1 SV=2
Q16773	KYAT1	Kynurenine--oxoglutarate transaminase 1	-1.46288	2.29573	+	12.38	12.9103	12.057	13.9404	14.0396	13.756	10848.9	Selenocompound metabolism;Tryptophan metabolism	Aminotran_1_2	Cytoplasm		R-HSA-71240	Tryptophan catabolism	TAS	Tryptophan metabolism	8.92259e-05	0.000597015	8.34257e-05	40.727	5	5	6	83.3	0.428127	47875.1	0.00551095	KAT1_HUMAN	Q16773KYAT1Kynurenine--oxoglutarate transaminase 1KAT1_HUMAN	>sp|Q16773|KAT1_HUMAN Kynurenine--oxoglutarate transaminase 1 OS=Homo sapiens OX=9606 GN=KYAT1 PE=1 SV=1
Q5VSL9	STRIP1	Striatin-interacting protein 1	-1.46224	0.982234	+	13.9709	13.7429	11.8632	15.0277	14.6033	14.3326	20673.1		DUF3402;N1221	Cytoplasm						0.00467136	0.00619089	0.00288423	34.9085	13	13	13	83.3	0.359267	95575.8	0.0204975	STRP1_HUMAN	Q5VSL9STRIP1Striatin-interacting protein 1STRP1_HUMAN	>sp|Q5VSL9|STRP1_HUMAN Striatin-interacting protein 1 OS=Homo sapiens OX=9606 GN=STRIP1 PE=1 SV=1
O15504	NUP42	Nucleoporin NUP42	-1.46168	0.673518		12.3311	14.1898	10.9644	13.3486	14.3773	14.1444	16555.5	RNA transport		Nuclear pore complex;Nucleus;Nucleus membrane	Peripheral membrane protein	R-HSA-1169408	ISG15 antiviral mechanism	TAS		6.58615e-05	0.000404122	6.2297e-05	40.9931	4	5	5	66.7	0.2728	44871.6	0.0442487	NUP42_HUMAN	O15504NUP42Nucleoporin NUP42NUP42_HUMAN	>sp|O15504|NUP42_HUMAN Nucleoporin NUP42 OS=Homo sapiens OX=9606 GN=NUP42 PE=1 SV=1
P32320	CDA	Cytidine deaminase	-1.46155	1.63265	+	13.7851	13.3823	13.1888	15.5579	14.2785	14.9044	18597.5	Drug metabolism - other enzymes;Pyrimidine metabolism	dCMP_cyt_deam_1			R-HSA-6798695	Neutrophil degranulation	TAS	Pyrimidine catabolism	8.72993e-09	0	8.86531e-09	46.3488	4	4	5	100	0.675232	16184.7	0.00838208	CDD_HUMAN	P32320CDACytidine deaminaseCDD_HUMAN	>sp|P32320|CDD_HUMAN Cytidine deaminase OS=Homo sapiens OX=9606 GN=CDA PE=1 SV=2
Q07954	LRP1	Prolow-density lipoprotein receptor-related protein 1	-1.4615	1.93615	+	12.628	12.0872	12.1342	13.1839	14.0859	13.964	13725.9	Alzheimer's disease;Malaria	cEGF;DUF5050;EGF_CA;FXa_inhibition;Ldl_recept_a;Ldl_recept_b	Cell membrane;Coated pit;Cytoplasm;Membrane;Nucleus	Peripheral membrane protein;Single-pass type I membrane protein	R-HSA-2168880	Scavenging of heme from plasma	TAS	Transport, extracellular	3.23901e-10	0	3.26121e-10	47.7663	20	20	21	50	0.303538	504606	0.00693372	LRP1_HUMAN	Q07954LRP1Prolow-density lipoprotein receptor-related protein 1LRP1_HUMAN	>sp|Q07954|LRP1_HUMAN Prolow-density lipoprotein receptor-related protein 1 OS=Homo sapiens OX=9606 GN=LRP1 PE=1 SV=2
P07992	ERCC1	DNA excision repair protein ERCC-1	-1.4615	0.56283		14.9561	14.4443	11.2769	15.1177	15.0599	14.8843	30414.4	Nucleotide excision repair	HHH_5;Rad10	Cytoplasm;Nucleus		R-HSA-5685938	HDR through Single Strand Annealing (SSA)	TAS		4.34539e-06	0.000220264	4.3428e-06	43.0085	7	7	8	83.3	0.168291	32562.4	0.0611332	ERCC1_HUMAN	P07992ERCC1DNA excision repair protein ERCC-1ERCC1_HUMAN	>sp|P07992|ERCC1_HUMAN DNA excision repair protein ERCC-1 OS=Homo sapiens OX=9606 GN=ERCC1 PE=1 SV=1
O00442	RTCA	RNA 3'-terminal phosphate cyclase	-1.45479	1.61209	+	14.1578	13.2627	12.8503	15.1586	14.6579	14.8188	18191.9		RTC;RTC_insert	Nucleoplasm;Nucleus					Miscellaneous	9.76785e-10	0	9.83596e-10	47.3098	10	10	12	100	0.537783	39336.7	0.00926097	RTCA_HUMAN	O00442RTCARNA 3'-terminal phosphate cyclaseRTCA_HUMAN	>sp|O00442|RTCA_HUMAN RNA 3'-terminal phosphate cyclase OS=Homo sapiens OX=9606 GN=RTCA PE=1 SV=1
O75146	HIP1R	Huntingtin-interacting protein 1-related protein	-1.45365	0.833811	+	12.2842	14.0197	11.2737	14.1864	13.8978	13.8543	16265.8		ANTH;HIP1_clath_bdg;I_LWEQ	Clathrin-coated vesicle membrane;Cytoplasm;Cytoplasmic vesicle;Endomembrane system;Perinuclear region		R-HSA-432722	Golgi Associated Vesicle Biogenesis	TAS		1.31098e-05	0.000404122	1.28982e-05	42.2552	7	7	7	66.7	0.105349	119388	0.0298644	HIP1R_HUMAN	O75146HIP1RHuntingtin-interacting protein 1-related proteinHIP1R_HUMAN	>sp|O75146|HIP1R_HUMAN Huntingtin-interacting protein 1-related protein OS=Homo sapiens OX=9606 GN=HIP1R PE=1 SV=2
Q92546	RGP1	RAB6A-GEF complex partner protein 2	-1.4527	1.23169	+	13.7852	11.9784	12.3844	14.1687	14.3171	14.0202	17232		Rgp1	Cytoplasm;Cytosol;Membrane		R-HSA-6811438	Intra-Golgi traffic	TAS		0.00630006	0.0087823	0.00371127	33.9689	4	4	4	66.7	0.15393	42455.3	0.0135845	RGP1_HUMAN	Q92546RGP1RAB6A-GEF complex partner protein 2RGP1_HUMAN	>sp|Q92546|RGP1_HUMAN RAB6A-GEF complex partner protein 2 OS=Homo sapiens OX=9606 GN=RGP1 PE=1 SV=1
P07437	TUBB	Tubulin beta chain	-1.45158	3.1584	+	19.1212	19.3254	18.8692	20.608	20.4035	20.6591	932699	Gap junction;Pathogenic Escherichia coli infection;Phagosome	Tubulin;Tubulin_C	Cytoplasm;Cytoskeleton		R-HSA-2565942	Regulation of PLK1 Activity at G2/M Transition	TAS		1.05254e-24	0	1.24829e-21	57.8996	5	6	11	100	0.516312	49670.8	0.0056319	TBB5_HUMAN	P07437TUBBTubulin beta chainTBB5_HUMAN	>sp|P07437|TBB5_HUMAN Tubulin beta chain OS=Homo sapiens OX=9606 GN=TUBB PE=1 SV=2
O94763	URI1	Unconventional prefoldin RPB5 interactor 1	-1.45055	1.92807	+	11.7115	12.0997	12.7592	13.882	13.4602	13.5798	12771.9		Prefoldin	Cell projection;Cytoplasm;Dendrite;Mitochondrion;Nucleus						0.00179578	0.00252571	0.00130069	37.0644	6	6	7	50	0.154555	59832.2	0.00713437	RMP_HUMAN	O94763URI1Unconventional prefoldin RPB5 interactor 1RMP_HUMAN	>sp|O94763|RMP_HUMAN Unconventional prefoldin RPB5 interactor 1 OS=Homo sapiens OX=9606 GN=URI1 PE=1 SV=3
Q96GN5	CDCA7L	Cell division cycle-associated 7-like protein	-1.44954	1.19501	+	13.3724	13.2542	11.8348	13.7328	14.7018	14.3754	15153		zf-4CXXC_R1	Cytoplasm;Nucleus						8.54241e-05	0.000597015	8.00128e-05	40.7658	7	7	8	83.3	0.446495	52206.3	0.0141831	CDA7L_HUMAN	Q96GN5CDCA7LCell division cycle-associated 7-like proteinCDA7L_HUMAN	>sp|Q96GN5|CDA7L_HUMAN Cell division cycle-associated 7-like protein OS=Homo sapiens OX=9606 GN=CDCA7L PE=1 SV=2
Q92995	USP13	Ubiquitin carboxyl-terminal hydrolase 13	-1.44739	2.83541	+	12.2746	12.3541	11.7638	13.5966	13.5927	13.5454	7406.2		UBA;UCH;zf-UBP;zf-UBP_var			R-HSA-5689880	Ub-specific processing proteases	TAS	Miscellaneous	0.000376883	0.0011355	0.000323473	39.2751	12	12	12	100	0.506249	97327.1	0.00571712	UBP13_HUMAN	Q92995USP13Ubiquitin carboxyl-terminal hydrolase 13UBP13_HUMAN	>sp|Q92995|UBP13_HUMAN Ubiquitin carboxyl-terminal hydrolase 13 OS=Homo sapiens OX=9606 GN=USP13 PE=1 SV=2
Q68EM7	ARHGAP17	Rho GTPase-activating protein 17	-1.44736	1.74219	+	15.7775	15.4555	14.544	16.7781	16.581	16.76	64753.4		BAR;RhoGAP	Cell junction;Cytoplasm;Membrane;Tight junction	Peripheral membrane protein	R-HSA-9013148	CDC42 GTPase cycle	TAS		3.52759e-14	0	4.54341e-14	51.0511	27	27	37	100	0.506212	95436.7	0.00802	RHG17_HUMAN	Q68EM7ARHGAP17Rho GTPase-activating protein 17RHG17_HUMAN	>sp|Q68EM7|RHG17_HUMAN Rho GTPase-activating protein 17 OS=Homo sapiens OX=9606 GN=ARHGAP17 PE=1 SV=1
Q4V328	GRIPAP1	GRIP1-associated protein 1	-1.4473	2.0289	+	13.591	13.2874	12.5628	14.6736	14.5942	14.5153	14979.8			Axon;Cell junction;Cell projection;Dendrite;Early endosome membrane;Recycling endosome membrane;Synapse	Peripheral membrane protein					4.34498e-10	0	4.37311e-10	47.6465	22	22	26	100	0.506079	96005.5	0.00610682	GRAP1_HUMAN	Q4V328GRIPAP1GRIP1-associated protein 1GRAP1_HUMAN	>sp|Q4V328|GRAP1_HUMAN GRIP1-associated protein 1 OS=Homo sapiens OX=9606 GN=GRIPAP1 PE=1 SV=2
Q9NQX3	GPHN	Gephyrin	-1.44689	2.86494	+	14.934	14.9866	14.4362	16.1891	16.1765	16.3319	46632.4		MoCF_biosynth;MoeA_C;MoeA_N	Cell junction;Cell membrane;Cell projection;Cytoplasm;Cytoskeleton;Dendrite;Postsynaptic cell membrane;Postsynaptic density;Synapse	Peripheral membrane protein	R-HSA-947581	Molybdenum cofactor biosynthesis	TAS	Folate metabolism	1.2641e-12	0	1.39137e-12	49.8479	22	22	22	100	0.509501	79748.4	0.00583291	GEPH_HUMAN	Q9NQX3GPHNGephyrinGEPH_HUMAN	>sp|Q9NQX3|GEPH_HUMAN Gephyrin OS=Homo sapiens OX=9606 GN=GPHN PE=1 SV=1
Q86U90	YRDC	Threonylcarbamoyl-AMP synthase	-1.44611	1.96597	+	14.0745	13.4031	13.391	15.4119	14.6359	15.1591	20823.5		Sua5_yciO_yrdC	Membrane;Mitochondrion	Peripheral membrane protein					1.1889e-09	0	1.19768e-09	47.2268	8	8	8	100	0.56922	29327.8	0.00690387	YRDC_HUMAN	Q86U90YRDCThreonylcarbamoyl-AMP synthaseYRDC_HUMAN	>sp|Q86U90|YRDC_HUMAN Threonylcarbamoyl-AMP synthase OS=Homo sapiens OX=9606 GN=YRDC PE=1 SV=1
Q9H2J4	PDCL3	Phosducin-like protein 3	-1.44523	1.90153	+	15.1546	14.921	14.0945	16.3172	15.9917	16.1969	44638.4		Phosducin	Cytoplasm						3.84338e-08	0	3.92648e-08	45.6484	10	10	13	100	0.513844	27614.4	0.0073931	PDCL3_HUMAN	Q9H2J4PDCL3Phosducin-like protein 3PDCL3_HUMAN	>sp|Q9H2J4|PDCL3_HUMAN Phosducin-like protein 3 OS=Homo sapiens OX=9606 GN=PDCL3 PE=1 SV=1
O60504	SORBS3	Vinexin	-1.44508	1.25583	+	13.8801	13.1532	12.0495	14.4263	14.6504	14.3413	17441.8		SH3_1;SH3_9;Sorb	Cell junction;Cytoplasm;Cytoskeleton;Nucleus		R-HSA-445355	Smooth Muscle Contraction	TAS		1.70285e-07	0	1.74154e-07	44.8943	9	9	10	83.3	0.351119	75341.1	0.013211	VINEX_HUMAN	O60504SORBS3VinexinVINEX_HUMAN	>sp|O60504|VINEX_HUMAN Vinexin OS=Homo sapiens OX=9606 GN=SORBS3 PE=1 SV=2
P60981	DSTN	Destrin	-1.44333	2.27599	+	18.1728	18.2385	17.5303	19.5	19.1657	19.6059	426503		Cofilin_ADF							1.98642e-25	0	6.32939e-22	58.3275	16	19	29	100	0.526427	18505.7	0.00562807	DEST_HUMAN	P60981DSTNDestrinDEST_HUMAN	>sp|P60981|DEST_HUMAN Destrin OS=Homo sapiens OX=9606 GN=DSTN PE=1 SV=3
P31350	RRM2	Ribonucleoside-diphosphate reductase subunit M2	-1.44306	2.07386	+	16.2347	15.6526	15.4608	17.5887	16.9663	17.1222	92952.8	Glutathione metabolism;p53 signaling pathway;Purine metabolism;Pyrimidine metabolism	Ribonuc_red_sm	Cytoplasm		R-HSA-499943	Interconversion of nucleotide di- and triphosphates	TAS	Nucleotide interconversion	1.17906e-12	0	1.30073e-12	49.8722	17	18	26	100	0.555513	44877.7	0.00630322	RIR2_HUMAN	P31350RRM2Ribonucleoside-diphosphate reductase subunit M2RIR2_HUMAN	>sp|P31350|RIR2_HUMAN Ribonucleoside-diphosphate reductase subunit M2 OS=Homo sapiens OX=9606 GN=RRM2 PE=1 SV=1
Q712K3	UBE2R2	Ubiquitin-conjugating enzyme E2 R2	-1.44183	2.13885	+	15.2818	14.8269	14.3257	16.2369	16.1339	16.389	47392	Ubiquitin mediated proteolysis	UQ_con			R-HSA-8866652	Synthesis of active ubiquitin: roles of E1 and E2 enzymes	TAS	Miscellaneous	6.15205e-15	0	8.79452e-15	51.6086	6	6	7	100	0.510931	27166	0.00621865	UB2R2_HUMAN	Q712K3UBE2R2Ubiquitin-conjugating enzyme E2 R2UB2R2_HUMAN	>sp|Q712K3|UB2R2_HUMAN Ubiquitin-conjugating enzyme E2 R2 OS=Homo sapiens OX=9606 GN=UBE2R2 PE=1 SV=1
Q9UGI8	TES	Testin	-1.4407	1.89671	+	16.8549	16.4309	16.2228	18.4683	17.5167	17.8456	153004		LIM;PET	Cell junction;Cytoplasm;Focal adhesion						2.85172e-22	0	1.82076e-20	56.428	28	33	50	100	0.611645	47996.4	0.00773406	TES_HUMAN	Q9UGI8TESTestinTES_HUMAN	>sp|Q9UGI8|TES_HUMAN Testin OS=Homo sapiens OX=9606 GN=TES PE=1 SV=1
Q96P48	ARAP1	Arf-GAP with Rho-GAP domain, ANK repeat and PH domain-containing protein 1	-1.44024	1.90344	+	13.2719	13.1952	12.2357	14.3306	14.3215	14.3714	15266.9	Endocytosis	ArfGap;PH;RA;RhoGAP;SAM_1	Cell membrane;Cytoplasm;Golgi apparatus;Golgi stack membrane	Peripheral membrane protein	R-HSA-8849469	PTK6 Regulates RTKs and Their Effectors AKT1 and DOK1	TAS		3.16205e-10	0	3.18386e-10	47.7761	14	14	14	83.3	0.374082	162192	0.00763836	ARAP1_HUMAN	Q96P48ARAP1Arf-GAP with Rho-GAP domain, ANK repeat and PH domain-containing protein 1ARAP1_HUMAN	>sp|Q96P48|ARAP1_HUMAN Arf-GAP with Rho-GAP domain, ANK repeat and PH domain-containing protein 1 OS=Homo sapiens OX=9606 GN=ARAP1 PE=1 SV=3
P04183	TK1	Thymidine kinase, cytosolic	-1.43907	2.17433	+	15.3882	14.6214	14.564	16.3638	16.1287	16.3983	48894.8	Drug metabolism - other enzymes;Pyrimidine metabolism	TK	Cytoplasm		R-HSA-69205	G1/S-Specific Transcription	IEA	Nucleotide interconversion	2.70367e-08	0	2.75902e-08	45.8188	13	13	19	100	0.513394	25468.7	0.00599674	KITH_HUMAN	P04183TK1Thymidine kinase, cytosolicKITH_HUMAN	>sp|P04183|KITH_HUMAN Thymidine kinase, cytosolic OS=Homo sapiens OX=9606 GN=TK1 PE=1 SV=2
Q9UJU6	DBNL	Drebrin-like protein	-1.43866	2.40496	+	14.9228	14.696	14.1895	16.2507	15.9347	15.9389	40964.7		Cofilin_ADF;SH3_9	Cell cortex;Cell junction;Cell membrane;Cell projection;Clathrin-coated vesicle membrane;Cytoplasm;Cytoplasmic vesicle;Cytoskeleton;Cytosol;Early endosome;Golgi apparatus membrane;Lamellipodium;Podosome;Ruffle;Synapse	Peripheral membrane protein	R-HSA-264870	Caspase-mediated cleavage of cytoskeletal proteins	TAS		7.19225e-22	0	3.03285e-20	56.1802	20	20	31	100	0.519041	48207.3	0.00564486	DBNL_HUMAN	Q9UJU6DBNLDrebrin-like proteinDBNL_HUMAN	>sp|Q9UJU6|DBNL_HUMAN Drebrin-like protein OS=Homo sapiens OX=9606 GN=DBNL PE=1 SV=1
Q9H299	SH3BGRL3	SH3 domain-binding glutamic acid-rich-like protein 3	-1.43652	0.994323	+	16.9975	15.943	15.0192	18.139	16.9512	17.1791	106821		SH3BGR	Cytoplasm;Nucleus						6.81483e-10	0	6.85907e-10	47.4606	5	6	8	100	0.673145	10437.7	0.0208423	SH3L3_HUMAN	Q9H299SH3BGRL3SH3 domain-binding glutamic acid-rich-like protein 3SH3L3_HUMAN	>sp|Q9H299|SH3L3_HUMAN SH3 domain-binding glutamic acid-rich-like protein 3 OS=Homo sapiens OX=9606 GN=SH3BGRL3 PE=1 SV=1
A0AVT1	UBA6	Ubiquitin-like modifier-activating enzyme 6	-1.43649	1.79249	+	15.4575	15.4401	14.3943	16.6802	16.4637	16.4574	57669.8	Ubiquitin mediated proteolysis	E1_4HB;E1_FCCH;E1_UFD;ThiF;UBA_E1_SCCH			R-HSA-8866652	Synthesis of active ubiquitin: roles of E1 and E2 enzymes	IEA	Miscellaneous	1.38785e-10	0	1.40163e-10	48.1059	42	42	58	100	0.505441	117970	0.00817325	UBA6_HUMAN	A0AVT1UBA6Ubiquitin-like modifier-activating enzyme 6UBA6_HUMAN	>sp|A0AVT1|UBA6_HUMAN Ubiquitin-like modifier-activating enzyme 6 OS=Homo sapiens OX=9606 GN=UBA6 PE=1 SV=1
Q9GZQ3	COMMD5	COMM domain-containing protein 5	-1.43533	1.53913	+	14.4064	13.7611	13.1499	15.5444	14.7655	15.3134	23012.4		COMM_domain	Cytoplasm;Nucleus		R-HSA-8951664	Neddylation	TAS		3.18769e-06	0	3.19727e-06	43.2076	7	7	8	100	0.563003	24670.4	0.00961135	COMD5_HUMAN	Q9GZQ3COMMD5COMM domain-containing protein 5COMD5_HUMAN	>sp|Q9GZQ3|COMD5_HUMAN COMM domain-containing protein 5 OS=Homo sapiens OX=9606 GN=COMMD5 PE=1 SV=1
Q9P265	DIP2B	Disco-interacting protein 2 homolog B	-1.43451	1.32803	+	13.8881	13.4757	12.2572	14.8286	14.4018	14.6943	19588.2		AMP-binding;DMAP_binding							2.83078e-12	0	3.04123e-12	49.5637	20	20	21	83.3	0.359207	171492	0.0123571	DIP2B_HUMAN	Q9P265DIP2BDisco-interacting protein 2 homolog BDIP2B_HUMAN	>sp|Q9P265|DIP2B_HUMAN Disco-interacting protein 2 homolog B OS=Homo sapiens OX=9606 GN=DIP2B PE=1 SV=3
Q9Y296	TRAPPC4	Trafficking protein particle complex subunit 4	-1.43388	1.20846	+	11.9533	13.0325	13.8776	14.4403	14.3424	14.3823	16555.5		Sybindin	cis-Golgi network;Endoplasmic reticulum;Golgi apparatus		R-HSA-204005	COPII-mediated vesicle transport	TAS		1.83518e-05	0.000404122	1.7947e-05	42.0101	4	4	4	83.3	0.33348	24340	0.0141468	TPPC4_HUMAN	Q9Y296TRAPPC4Trafficking protein particle complex subunit 4TPPC4_HUMAN	>sp|Q9Y296|TPPC4_HUMAN Trafficking protein particle complex subunit 4 OS=Homo sapiens OX=9606 GN=TRAPPC4 PE=1 SV=1
Q12979	ABR	Active breakpoint cluster region-related protein	-1.43276	1.38308	+	12.7787	12.7271	11.425	14.0464	13.8	13.3827	10419.4		C2;PH;RhoGAP;RhoGEF			R-HSA-193648	NRAGE signals death through JNK	TAS		6.64807e-07	0	6.76139e-07	44.1491	12	12	13	83.3	0.399879	97597.8	0.0122807	ABR_HUMAN	Q12979ABRActive breakpoint cluster region-related proteinABR_HUMAN	>sp|Q12979|ABR_HUMAN Active breakpoint cluster region-related protein OS=Homo sapiens OX=9606 GN=ABR PE=1 SV=2
P50583	NUDT2	Bis(5'-nucleosyl)-tetraphosphatase [asymmetrical]	-1.4323	2.48424	+	14.8605	14.9262	14.5131	16.5486	15.9017	16.1463	45790.2	Purine metabolism;Pyrimidine metabolism	NUDIX			R-HSA-3299685	Detoxification of Reactive Oxygen Species	TAS	Nucleotide interconversion	1.64619e-10	0	1.66109e-10	48.0382	9	9	14	100	0.552654	16829.2	0.0056233	AP4A_HUMAN	P50583NUDT2Bis(5'-nucleosyl)-tetraphosphatase [asymmetrical]AP4A_HUMAN	>sp|P50583|AP4A_HUMAN Bis(5'-nucleosyl)-tetraphosphatase [asymmetrical] OS=Homo sapiens OX=9606 GN=NUDT2 PE=1 SV=3
Q9UBP0	SPAST	Spastin	-1.43033	3.18957	+	12.0597	11.8614	12.0432	13.6673	13.3801	13.2079	8651.58		AAA;AAA_lid_3;Vps4_C	Centrosome;Cytoplasm;Cytoskeleton;Endoplasmic reticulum;Endoplasmic reticulum membrane;Endosome;Lipid droplet;Membrane;Microtubule organizing center;Midbody;Nucleus;Nucleus membrane;Perinuclear region;Spindle	Peripheral membrane protein	R-HSA-9668328	Sealing of the nuclear envelope (NE) by ESCRT-III	TAS		0.000272707	0.000959141	0.000239826	39.6344	6	6	6	66.7	0.395078	67197.2	0.00569767	SPAST_HUMAN	Q9UBP0SPASTSpastinSPAST_HUMAN	>sp|Q9UBP0|SPAST_HUMAN Spastin OS=Homo sapiens OX=9606 GN=SPAST PE=1 SV=1
Q9BVG4	PBDC1	Protein PBDC1	-1.43018	2.19934	+	14.7138	14.1254	13.8363	15.7399	15.4799	15.7463	31438.9		Polysacc_synt_4							2.26351e-15	0	3.46218e-15	51.9204	8	8	9	100	0.511036	26056.8	0.00600654	PBDC1_HUMAN	Q9BVG4PBDC1Protein PBDC1PBDC1_HUMAN	>sp|Q9BVG4|PBDC1_HUMAN Protein PBDC1 OS=Homo sapiens OX=9606 GN=PBDC1 PE=1 SV=1
O14562	UBFD1	Ubiquitin domain-containing protein UBFD1	-1.42927	2.86633	+	15.2472	15.1018	14.6597	16.4993	16.4107	16.3865	53883.2		ubiquitin							6.98106e-22	0	2.98239e-20	56.1882	8	9	12	100	0.502475	33381.9	0.00555181	UBFD1_HUMAN	O14562UBFD1Ubiquitin domain-containing protein UBFD1UBFD1_HUMAN	>sp|O14562|UBFD1_HUMAN Ubiquitin domain-containing protein UBFD1 OS=Homo sapiens OX=9606 GN=UBFD1 PE=1 SV=2
Q13613	MTMR1	Phosphatidylinositol-3-phosphate phosphatase MTMR1	-1.42859	3.10889	+	11.5056	11.948	11.792	13.0064	13.2468	13.2783	6195.49	Fructose and mannose metabolism	GRAM;Myotub-related	Cell membrane;Cytoplasm	Peripheral membrane protein	R-HSA-1660499	Synthesis of PIPs at the plasma membrane	TAS	Inositol phosphate metabolism	0.000814963	0.00167535	0.000650941	38.3057	6	6	8	83.3	0.474883	74677.8	0.00588701	MTMR1_HUMAN	Q13613MTMR1Phosphatidylinositol-3-phosphate phosphatase MTMR1MTMR1_HUMAN	>sp|Q13613|MTMR1_HUMAN Phosphatidylinositol-3-phosphate phosphatase MTMR1 OS=Homo sapiens OX=9606 GN=MTMR1 PE=1 SV=4
Q00536	CDK16	Cyclin-dependent kinase 16	-1.42745	0.89062	+	13.8823	13.3036	11.4364	14.531	14.1579	14.2158	16591.1		Haspin_kinase;Pkinase	Cell junction;Cell membrane;Cytoplasm;Cytoplasmic vesicle;Secretory vesicle;Synapse;Synaptosome	Peripheral membrane protein				Miscellaneous	5.31053e-14	0	6.69153e-14	50.9179	5	5	6	83.3	0.291591	55715.7	0.0274785	CDK16_HUMAN	Q00536CDK16Cyclin-dependent kinase 16CDK16_HUMAN	>sp|Q00536|CDK16_HUMAN Cyclin-dependent kinase 16 OS=Homo sapiens OX=9606 GN=CDK16 PE=1 SV=1
P36404	ARL2	ADP-ribosylation factor-like protein 2	-1.42655	4.30129	+	15.7354	15.7122	15.5806	17.049	17.2225	17.0363	85836.8		Arf	Centrosome;Cytoplasm;Cytoskeleton;Microtubule organizing center;Mitochondrion intermembrane space;Nucleus		R-HSA-389977	Post-chaperonin tubulin folding pathway	IEA		2.15537e-09	0	2.17524e-09	46.9716	8	8	8	100	0.506608	20878	0.00463551	ARL2_HUMAN	P36404ARL2ADP-ribosylation factor-like protein 2ARL2_HUMAN	>sp|P36404|ARL2_HUMAN ADP-ribosylation factor-like protein 2 OS=Homo sapiens OX=9606 GN=ARL2 PE=1 SV=4
Q16401	PSMD5	26S proteasome non-ATPase regulatory subunit 5	-1.42491	2.49477	+	17.3091	17.319	16.6521	18.596	18.438	18.5209	229138		Proteasom_PSMB			R-HSA-9907900	Proteasome assembly	TAS		4.30766e-17	0	9.35799e-17	53.1117	22	24	39	100	0.501422	56195.7	0.00554789	PSMD5_HUMAN	Q16401PSMD526S proteasome non-ATPase regulatory subunit 5PSMD5_HUMAN	>sp|Q16401|PSMD5_HUMAN 26S proteasome non-ATPase regulatory subunit 5 OS=Homo sapiens OX=9606 GN=PSMD5 PE=1 SV=3
Q9Y3D8	AK6	Adenylate kinase isoenzyme 6	-1.42368	1.86015	+	15.3047	14.8155	14.4152	16.692	15.9414	16.1729	48207.2		AAA_18	Cajal body;Nucleoplasm;Nucleus		R-HSA-499943	Interconversion of nucleotide di- and triphosphates	TAS		1.14248e-11	0	1.18848e-11	49.0585	5	5	8	100	0.568348	20061.5	0.00784935	KAD6_HUMAN	Q9Y3D8AK6Adenylate kinase isoenzyme 6KAD6_HUMAN	>sp|Q9Y3D8|KAD6_HUMAN Adenylate kinase isoenzyme 6 OS=Homo sapiens OX=9606 GN=AK6 PE=1 SV=1
P04792	HSPB1	Heat shock protein beta-1	-1.42113	2.98699	+	20.1894	20.4807	19.9406	21.5724	21.562	21.7397	1.97599e+06	Amoebiasis;MAPK signaling pathway;VEGF signaling pathway	HSP20	Cytoplasm;Cytoskeleton;Nucleus;Spindle		R-HSA-4420097	VEGFA-VEGFR2 Pathway	TAS		1.55834e-14	0	2.1029e-14	51.314	17	17	31	100	0.503798	22782.5	0.0058626	HSPB1_HUMAN	P04792HSPB1Heat shock protein beta-1HSPB1_HUMAN	>sp|P04792|HSPB1_HUMAN Heat shock protein beta-1 OS=Homo sapiens OX=9606 GN=HSPB1 PE=1 SV=2
Q9HCN4	GPN1	GPN-loop GTPase 1	-1.41901	3.37121	+	13.8966	13.7458	13.5781	15.3484	15.0552	15.0739	22376.2		ATP_bind_1	Cytoplasm;Nucleus						1.22614e-10	0	1.23919e-10	48.1548	4	5	7	100	0.512207	41740.1	0.00571963	GPN1_HUMAN	Q9HCN4GPN1GPN-loop GTPase 1GPN1_HUMAN	>sp|Q9HCN4|GPN1_HUMAN GPN-loop GTPase 1 OS=Homo sapiens OX=9606 GN=GPN1 PE=1 SV=1
Q9BPZ7	MAPKAP1	Target of rapamycin complex 2 subunit MAPKAP1	-1.41885	3.02341	+	13.0629	13.6086	13.2838	14.6659	14.7783	14.7678	16703.8		CRIM;SIN1;SIN1_PH	Cell membrane;Cytoplasmic vesicle;Nucleus	Peripheral membrane protein	R-HSA-1257604	PIP3 activates AKT signaling	TAS		3.5697e-18	0	1.09948e-17	53.8314	3	3	3	100	0.500083	59122.8	0.00595349	SIN1_HUMAN	Q9BPZ7MAPKAP1Target of rapamycin complex 2 subunit MAPKAP1SIN1_HUMAN	>sp|Q9BPZ7|SIN1_HUMAN Target of rapamycin complex 2 subunit MAPKAP1 OS=Homo sapiens OX=9606 GN=MAPKAP1 PE=1 SV=2
P63241	EIF5A	Eukaryotic translation initiation factor 5A-1	-1.4186	1.92575	+	20.9095	20.7146	19.9877	22.2293	21.6693	21.9692	2.48807e+06		eIF-5a	Cytoplasm;Endoplasmic reticulum membrane;Nuclear pore complex;Nucleus	Peripheral membrane protein	R-HSA-204626	Hypusine synthesis from eIF5A-lysine	TAS		2.01397e-22	0	1.51113e-20	56.5208	18	22	39	100	0.53044	16832.2	0.00781745	IF5A1_HUMAN	P63241EIF5AEukaryotic translation initiation factor 5A-1IF5A1_HUMAN	>sp|P63241|IF5A1_HUMAN Eukaryotic translation initiation factor 5A-1 OS=Homo sapiens OX=9606 GN=EIF5A PE=1 SV=2
P62937	PPIA	Peptidyl-prolyl cis-trans isomerase A	-1.41806	1.81638	+	22.2005	22.3023	21.2221	23.3917	23.2177	23.3697	6.43419e+06		Pro_isomerase	Cytoplasm;Secreted		R-HSA-114608	Platelet degranulation	IEA	Miscellaneous	8.43785e-17	0	1.70445e-16	52.9139	14	25	37	100	0.496921	18012.5	0.00812152	PPIA_HUMAN	P62937PPIAPeptidyl-prolyl cis-trans isomerase APPIA_HUMAN	>sp|P62937|PPIA_HUMAN Peptidyl-prolyl cis-trans isomerase A OS=Homo sapiens OX=9606 GN=PPIA PE=1 SV=2
Q15477	SKIC2	Superkiller complex protein 2	-1.41784	2.12601	+	14.0178	14.381	13.5059	15.134	15.5222	15.5021	26197.8	RNA degradation	DEAD;DSHCT;Helicase_C;rRNA_proc-arch;Ski2_N	Cytoplasm;Nucleus		R-HSA-390471	Association of TriC/CCT with target proteins during biosynthesis	IEA		4.9e-13	0	5.57875e-13	50.1754	33	33	43	100	0.516706	137755	0.00624583	SKI2_HUMAN	Q15477SKIC2Superkiller complex protein 2SKI2_HUMAN	>sp|Q15477|SKI2_HUMAN Superkiller complex protein 2 OS=Homo sapiens OX=9606 GN=SKIC2 PE=1 SV=3
O00410	IPO5	Importin-5	-1.4156	2.3618	+	18.3086	18.4713	17.7392	19.7284	19.3954	19.642	482717		HEAT;HEAT_2;Importin_rep_4;Importin_rep_5;Importin_rep_6	Cytoplasm;Nucleolus;Nucleus		R-HSA-192905	vRNP Assembly	TAS		8.14107e-23	0	9.42553e-21	56.7616	53	69	98	100	0.509178	123630	0.00563796	IPO5_HUMAN	O00410IPO5Importin-5IPO5_HUMAN	>sp|O00410|IPO5_HUMAN Importin-5 OS=Homo sapiens OX=9606 GN=IPO5 PE=1 SV=4
A6NIH7	UNC119B	Protein unc-119 homolog B	-1.41509	3.02044	+	12.7345	13.0978	12.5674	14.2205	14.2865	14.138	13266		GMP_PDE_delta	Cell projection;Cilium		R-HSA-5624138	Trafficking of myristoylated proteins to the cilium	TAS		0.00724825	0.00940544	0.0041969	33.4631	6	6	6	83.3	0.428927	28136.6	0.00587755	U119B_HUMAN	A6NIH7UNC119BProtein unc-119 homolog BU119B_HUMAN	>sp|A6NIH7|U119B_HUMAN Protein unc-119 homolog B OS=Homo sapiens OX=9606 GN=UNC119B PE=1 SV=1
Q9Y5P6	GMPPB	Mannose-1-phosphate guanylyltransferase catalytic subunit beta	-1.40958	2.76702	+	15.0972	15.3109	14.71	16.3828	16.3793	16.5848	54886.6	Amino sugar and nucleotide sugar metabolism;Fructose and mannose metabolism	Hexapep;NTP_transferase	Cytoplasm		R-HSA-446205	Synthesis of GDP-mannose	TAS	Fructose and mannose metabolism	1.00412e-10	0	1.01613e-10	48.2333	10	10	14	100	0.501899	39834.4	0.00571922	GMPPB_HUMAN	Q9Y5P6GMPPBMannose-1-phosphate guanylyltransferase catalytic subunit betaGMPPB_HUMAN	>sp|Q9Y5P6|GMPPB_HUMAN Mannose-1-phosphate guanylyltransferase catalytic subunit beta OS=Homo sapiens OX=9606 GN=GMPPB PE=1 SV=2
Q8TEB1	DCAF11	DDB1- and CUL4-associated factor 11	-1.40895	1.23966	+	10.7716	12.3488	11.9717	12.6307	13.4255	13.2627	8818.29		WD40			R-HSA-8951664	Neddylation	TAS		0.00339872	0.00487635	0.00222074	35.7426	5	5	5	50	0.267608	61669.6	0.014043	DCA11_HUMAN	Q8TEB1DCAF11DDB1- and CUL4-associated factor 11DCA11_HUMAN	>sp|Q8TEB1|DCA11_HUMAN DDB1- and CUL4-associated factor 11 OS=Homo sapiens OX=9606 GN=DCAF11 PE=1 SV=1
Q9GZT9	EGLN1	Egl nine homolog 1	-1.40843	2.12093	+	12.1362	12.8203	11.9098	13.5592	13.7877	13.7446	11409.6	Pathways in cancer;Renal cell carcinoma	2OG-FeII_Oxy_3;zf-MYND	Cytoplasm;Nucleus		R-HSA-1234176	Oxygen-dependent proline hydroxylation of Hypoxia-inducible Factor Alpha	TAS		0.000238794	0.000775344	0.000211914	39.7754	5	5	5	66.7	0.268723	46021	0.00607976	EGLN1_HUMAN	Q9GZT9EGLN1Egl nine homolog 1EGLN1_HUMAN	>sp|Q9GZT9|EGLN1_HUMAN Egl nine homolog 1 OS=Homo sapiens OX=9606 GN=EGLN1 PE=1 SV=1
P50990	CCT8	T-complex protein 1 subunit theta	-1.40576	2.28863	+	20.0373	20.0559	19.3013	21.2928	21.1271	21.1919	1.48399e+06		Cpn60_TCP1	Centrosome;Cilium basal body;Cytoplasm;Cytoskeleton;Microtubule organizing center		R-HSA-389957	Prefoldin mediated transfer of substrate to CCT/TriC	IEA		4.82174e-17	0	1.03424e-16	53.0787	44	55	87	100	0.495562	59620.6	0.00605601	TCPQ_HUMAN	P50990CCT8T-complex protein 1 subunit thetaTCPQ_HUMAN	>sp|P50990|TCPQ_HUMAN T-complex protein 1 subunit theta OS=Homo sapiens OX=9606 GN=CCT8 PE=1 SV=4
Q9H074	PAIP1	Polyadenylate-binding protein-interacting protein 1	-1.4042	2.02423	+	17.671	17.5546	16.7843	18.9262	18.7589	18.5373	269272	RNA transport	MIF4G;PAM2	Cytoplasm		R-HSA-429947	Deadenylation of mRNA	TAS		7.73218e-18	0	2.10359e-17	53.61	15	17	23	100	0.508406	53524.6	0.00727887	PAIP1_HUMAN	Q9H074PAIP1Polyadenylate-binding protein-interacting protein 1PAIP1_HUMAN	>sp|Q9H074|PAIP1_HUMAN Polyadenylate-binding protein-interacting protein 1 OS=Homo sapiens OX=9606 GN=PAIP1 PE=1 SV=1
Q9NPF4	OSGEP	tRNA N6-adenosine threonylcarbamoyltransferase	-1.4028	1.25091	+	15.9708	15.4766	14.2607	16.803	16.7482	16.3653	62755.4		TsaD	Cytoplasm;Nucleus		R-HSA-6782315	tRNA modification in the nucleus and cytosol	IEA		2.98801e-17	0	6.77517e-17	53.2186	13	14	14	100	0.508221	36426.8	0.0140551	OSGEP_HUMAN	Q9NPF4OSGEPtRNA N6-adenosine threonylcarbamoyltransferaseOSGEP_HUMAN	>sp|Q9NPF4|OSGEP_HUMAN tRNA N6-adenosine threonylcarbamoyltransferase OS=Homo sapiens OX=9606 GN=OSGEP PE=1 SV=1
Q6FI81	CIAPIN1	Anamorsin	-1.40212	2.57996	+	16.1426	15.7089	15.5769	17.1716	17.022	17.4411	93358.7		CIAPIN1;Methyltransf_11	Cytoplasm;Mitochondrion intermembrane space;Nucleus		R-HSA-2564830	Cytosolic iron-sulfur cluster assembly	IEA		6.63551e-24	0	2.80426e-21	57.4216	20	20	30	100	0.515117	33582.3	0.00555854	CPIN1_HUMAN	Q6FI81CIAPIN1AnamorsinCPIN1_HUMAN	>sp|Q6FI81|CPIN1_HUMAN Anamorsin OS=Homo sapiens OX=9606 GN=CIAPIN1 PE=1 SV=2
P21291	CSRP1	Cysteine and glycine-rich protein 1	-1.40211	2.15053	+	18.9921	18.9518	18.2586	20.3487	19.8735	20.1867	708908		LIM	Nucleus		R-HSA-5660489	MTF1 activates gene expression	IEA		6.46298e-17	0	1.34257e-16	52.9926	14	15	26	100	0.517104	20567.4	0.00616168	CSRP1_HUMAN	P21291CSRP1Cysteine and glycine-rich protein 1CSRP1_HUMAN	>sp|P21291|CSRP1_HUMAN Cysteine and glycine-rich protein 1 OS=Homo sapiens OX=9606 GN=CSRP1 PE=1 SV=3
Q9Y5X3	SNX5	Sorting nexin-5	-1.40155	3.64355	+	13.8355	13.8626	13.5542	15.2455	15.1424	15.069	22404.8		PX;Vps5	Cell membrane;Cell projection;Cytoplasm;Cytoplasmic vesicle membrane;Early endosome;Early endosome membrane;Endosome;Phagocytic cup;Ruffle	Peripheral membrane protein	R-HSA-432722	Golgi Associated Vesicle Biogenesis	TAS		7.1231e-08	0	7.28627e-08	45.3426	12	12	16	100	0.497252	46816.5	0.00536949	SNX5_HUMAN	Q9Y5X3SNX5Sorting nexin-5SNX5_HUMAN	>sp|Q9Y5X3|SNX5_HUMAN Sorting nexin-5 OS=Homo sapiens OX=9606 GN=SNX5 PE=1 SV=1
Q9Y4R8	TELO2	Telomere length regulation protein TEL2 homolog	-1.40104	2.34339	+	14.8139	14.6877	14.0831	15.7449	16.0163	16.0265	38397.7		Telomere_reg-2	Chromosome;Cytoplasm;Membrane;Nucleus;Telomere						3.78184e-13	0	4.35003e-13	50.2637	25	26	37	100	0.502758	91747	0.00583784	TELO2_HUMAN	Q9Y4R8TELO2Telomere length regulation protein TEL2 homologTELO2_HUMAN	>sp|Q9Y4R8|TELO2_HUMAN Telomere length regulation protein TEL2 homolog OS=Homo sapiens OX=9606 GN=TELO2 PE=1 SV=2
O95359	TACC2	Transforming acidic coiled-coil-containing protein 2	-1.39865	1.01063	+	13.5685	13.0708	11.4787	14.4166	13.9221	13.9752	16053.3		TACC_C	Centrosome;Cytoplasm;Cytoskeleton;Microtubule organizing center;Nucleus						1.12831e-09	0	1.13652e-09	47.2489	4	4	4	66.7	0.245866	309427	0.0214784	TACC2_HUMAN	O95359TACC2Transforming acidic coiled-coil-containing protein 2TACC2_HUMAN	>sp|O95359|TACC2_HUMAN Transforming acidic coiled-coil-containing protein 2 OS=Homo sapiens OX=9606 GN=TACC2 PE=1 SV=3
Q13177	PAK2	Serine/threonine-protein kinase PAK 2	-1.39738	2.0718	+	16.4004	16.0145	15.595	17.6375	17.0654	17.499	106609	Axon guidance;ErbB signaling pathway;Focal adhesion;MAPK signaling pathway;Regulation of actin cytoskeleton;Renal cell carcinoma;T cell receptor signaling pathway	PBD;Pkinase	Cytoplasm;Membrane;Nucleus;Perinuclear region	Lipid-anchor	R-HSA-164944	Nef and signal transduction	TAS	Miscellaneous	3.17987e-15	0	4.75001e-15	51.815	24	24	33	100	0.528231	58042.6	0.00686448	PAK2_HUMAN	Q13177PAK2Serine/threonine-protein kinase PAK 2PAK2_HUMAN	>sp|Q13177|PAK2_HUMAN Serine/threonine-protein kinase PAK 2 OS=Homo sapiens OX=9606 GN=PAK2 PE=1 SV=3
P52788	SMS	Spermine synthase	-1.3966	1.44671	+	15.9566	15.8279	14.8181	17.3769	16.4517	16.9638	76996.2	Arginine and proline metabolism;beta-Alanine metabolism;Cysteine and methionine metabolism;Glutathione metabolism	Spermine_synt_N;Spermine_synth;SpmSyn_N			R-HSA-351202	Metabolism of polyamines	TAS	Urea cycle	1.86637e-13	0	2.21231e-13	50.5021	21	23	29	100	0.575053	41268.2	0.0122698	SPSY_HUMAN	P52788SMSSpermine synthaseSPSY_HUMAN	>sp|P52788|SPSY_HUMAN Spermine synthase OS=Homo sapiens OX=9606 GN=SMS PE=1 SV=2
Q9Y5N5	HEMK2	Methyltransferase HEMK2	-1.39394	2.096	+	12.2002	12.4846	12.8798	14.3187	13.7763	13.6515	15451.7		MTS	Nucleus		R-HSA-156581	Methylation	TAS		1.75328e-07	0	1.79303e-07	44.8789	2	2	2	50	0.258267	22957.4	0.00691379	HEMK2_HUMAN	Q9Y5N5HEMK2Methyltransferase HEMK2HEMK2_HUMAN	>sp|Q9Y5N5|HEMK2_HUMAN Methyltransferase HEMK2 OS=Homo sapiens OX=9606 GN=HEMK2 PE=1 SV=4
P18206	VCL	Vinculin	-1.39392	2.23043	+	18.3821	18.1704	17.6896	19.7199	19.1716	19.5325	449412	Adherens junction;Amoebiasis;Bacterial invasion of epithelial cells;Focal adhesion;Leukocyte transendothelial migration;Regulation of actin cytoskeleton;Shigellosis	Vinculin	Adherens junction;Cell junction;Cell membrane;Cytoplasm;Cytoskeleton;Focal adhesion;Sarcolemma	Peripheral membrane protein	R-HSA-114608	Platelet degranulation	TAS		2.59338e-20	0	2.73578e-19	55.2073	71	90	125	100	0.523762	123799	0.00618915	VINC_HUMAN	P18206VCLVinculinVINC_HUMAN	>sp|P18206|VINC_HUMAN Vinculin OS=Homo sapiens OX=9606 GN=VCL PE=1 SV=4
P10398	ARAF	Serine/threonine-protein kinase A-Raf	-1.39217	2.87292	+	13.1044	13.5156	13.1366	14.4449	14.6476	14.8405	15806.9	Acute myeloid leukemia;Bladder cancer;Chronic myeloid leukemia;Colorectal cancer;Endometrial cancer;ErbB signaling pathway;Glioma;Hepatitis C;Insulin signaling pathway;Long-term depression;Long-term potentiation;Melanoma;Natural killer cell mediated cytotoxicity;Non-small cell lung cancer;Pancreatic cancer;Pathways in cancer;Progesterone-mediated oocyte maturation;Prostate cancer;Regulation of ac…	C1_1;PK_Tyr_Ser-Thr;RBD			R-HSA-5673000	RAF activation	TAS	Miscellaneous	2.38713e-08	0	2.43488e-08	45.8785	16	16	17	100	0.508953	67585.4	0.00557205	ARAF_HUMAN	P10398ARAFSerine/threonine-protein kinase A-RafARAF_HUMAN	>sp|P10398|ARAF_HUMAN Serine/threonine-protein kinase A-Raf OS=Homo sapiens OX=9606 GN=ARAF PE=1 SV=2
Q8TBB5	KLHDC4	Kelch domain-containing protein 4	-1.3921	1.41182	+	13.7576	13.8896	12.5069	14.9269	14.8854	14.5182	21552		Kelch_2;Kelch_4;Kelch_5;Kelch_6							3.39708e-08	0	3.46926e-08	45.7085	8	8	8	83.3	0.356675	57891.6	0.01238	KLDC4_HUMAN	Q8TBB5KLHDC4Kelch domain-containing protein 4KLDC4_HUMAN	>sp|Q8TBB5|KLDC4_HUMAN Kelch domain-containing protein 4 OS=Homo sapiens OX=9606 GN=KLHDC4 PE=1 SV=1
Q9P000	COMMD9	COMM domain-containing protein 9	-1.39195	2.54314	+	14.6377	14.4711	14.0288	15.5487	15.8555	15.9094	34521.4		COMM_domain	Cytoplasmic vesicle;Nucleus		R-HSA-6798695	Neutrophil degranulation	TAS		4.95799e-11	0	5.04825e-11	48.5068	12	12	15	100	0.506291	21819.1	0.00557196	COMD9_HUMAN	Q9P000COMMD9COMM domain-containing protein 9COMD9_HUMAN	>sp|Q9P000|COMD9_HUMAN COMM domain-containing protein 9 OS=Homo sapiens OX=9606 GN=COMMD9 PE=1 SV=2
P51812	RPS6KA3	Ribosomal protein S6 kinase alpha-3	-1.39112	2.51441	+	15.1688	14.9194	14.4415	16.3162	16.2019	16.1851	47605	Long-term potentiation;MAPK signaling pathway;mTOR signaling pathway;Neurotrophin signaling pathway;Oocyte meiosis;Progesterone-mediated oocyte maturation	Pkinase;Pkinase_C	Cytoplasm;Nucleus		R-HSA-198753	ERK/MAPK targets	TAS	Miscellaneous	6.5882e-15	0	9.37651e-15	51.587	28	29	41	100	0.491576	83736	0.00547101	KS6A3_HUMAN	P51812RPS6KA3Ribosomal protein S6 kinase alpha-3KS6A3_HUMAN	>sp|P51812|KS6A3_HUMAN Ribosomal protein S6 kinase alpha-3 OS=Homo sapiens OX=9606 GN=RPS6KA3 PE=1 SV=1
Q96LT7	C9orf72	Guanine nucleotide exchange factor C9orf72	-1.39099	0.865101	+	10.9989	11.3467	13.2357	13.6411	13.3963	12.7169	9751.75		C9orf72-like	Autophagosome;Axon;Cell projection;Cytoplasm;Cytoplasmic vesicle;Dendrite;Endosome;Growth cone;Lysosome;Nucleus;Nucleus membrane;P-body;Perikaryon;Secreted;Stress granule	Peripheral membrane protein					9.41528e-06	0.000404122	9.31222e-06	42.4888	2	2	2	50	0.304997	54327.7	0.0303966	CI072_HUMAN	Q96LT7C9orf72Guanine nucleotide exchange factor C9orf72CI072_HUMAN	>sp|Q96LT7|CI072_HUMAN Guanine nucleotide exchange factor C9orf72 OS=Homo sapiens OX=9606 GN=C9orf72 PE=1 SV=2
P12081	HARS1	Histidine--tRNA ligase, cytoplasmic	-1.38979	2.24315	+	18.3761	18.291	17.5699	19.4705	19.4137	19.5222	448234	Aminoacyl-tRNA biosynthesis	HGTP_anticodon;tRNA-synt_His;WHEP-TRS	Cytoplasm		R-HSA-379716	Cytosolic tRNA aminoacylation	TAS	Aminoacyl-tRNA biosynthesis	1.64336e-18	0	5.83093e-18	54.0518	34	37	55	100	0.488856	57410.5	0.00619876	HARS1_HUMAN	P12081HARS1Histidine--tRNA ligase, cytoplasmicHARS1_HUMAN	>sp|P12081|HARS1_HUMAN Histidine--tRNA ligase, cytoplasmic OS=Homo sapiens OX=9606 GN=HARS1 PE=1 SV=2
O00299	CLIC1	Chloride intracellular channel protein 1	-1.38964	1.67093	+	19.7993	19.4881	18.7834	21.1916	20.4243	20.6239	1.0869e+06		GST_C_2;GST_N_2	Cell membrane;Cytoplasm;Nucleus;Nucleus membrane	Single-pass membrane protein					1.76262e-15	0	2.74473e-15	51.9976	20	21	26	100	0.562876	26922.7	0.00927928	CLIC1_HUMAN	O00299CLIC1Chloride intracellular channel protein 1CLIC1_HUMAN	>sp|O00299|CLIC1_HUMAN Chloride intracellular channel protein 1 OS=Homo sapiens OX=9606 GN=CLIC1 PE=1 SV=4
Q9UBS0	RPS6KB2	Ribosomal protein S6 kinase beta-2	-1.38811	2.54528	+	12.5634	12.3876	11.9784	13.9421	13.6066	13.545	10917	Acute myeloid leukemia;ErbB signaling pathway;Fc gamma R-mediated phagocytosis;Insulin signaling pathway;mTOR signaling pathway;TGF-beta signaling pathway	Pkinase;Pkinase_C	Cytoplasm;Nucleus		R-HSA-198693	AKT phosphorylates targets in the nucleus	TAS	Miscellaneous	2.12019e-05	0.000404122	2.06752e-05	41.9024	6	6	6	66.7	0.348997	53455.2	0.00552102	KS6B2_HUMAN	Q9UBS0RPS6KB2Ribosomal protein S6 kinase beta-2KS6B2_HUMAN	>sp|Q9UBS0|KS6B2_HUMAN Ribosomal protein S6 kinase beta-2 OS=Homo sapiens OX=9606 GN=RPS6KB2 PE=1 SV=2
Q6UW78	UQCC3	Ubiquinol-cytochrome-c reductase complex assembly factor 3	-1.38795	0.534868		14.3955	15.2609	11.5218	15.4439	15.0685	14.8295	32760.2		UQCC3	Mitochondrion inner membrane	Single-pass membrane protein	R-HSA-9865881	Complex III assembly	IEA		0.000355213	0.0011355	0.00030631	39.3426	3	3	3	83.3	0.264097	10080.7	0.0704933	UQCC3_HUMAN	Q6UW78UQCC3Ubiquinol-cytochrome-c reductase complex assembly factor 3UQCC3_HUMAN	>sp|Q6UW78|UQCC3_HUMAN Ubiquinol-cytochrome-c reductase complex assembly factor 3 OS=Homo sapiens OX=9606 GN=UQCC3 PE=1 SV=2
P43490	NAMPT	Nicotinamide phosphoribosyltransferase	-1.38763	1.50627	+	17.2396	16.9788	16.0343	18.5501	18.0569	17.8087	178397	Nicotinate and nicotinamide metabolism	NAMPT_N;NAPRTase	Cytoplasm;Nucleus;Secreted		R-HSA-1368108	BMAL1:CLOCK,NPAS2 activates circadian gene expression	IEA	NAD metabolism	5.44383e-16	0	9.27646e-16	52.3565	29	30	41	100	0.550611	55521.2	0.0112008	NAMPT_HUMAN	P43490NAMPTNicotinamide phosphoribosyltransferaseNAMPT_HUMAN	>sp|P43490|NAMPT_HUMAN Nicotinamide phosphoribosyltransferase OS=Homo sapiens OX=9606 GN=NAMPT PE=1 SV=1
Q9H8X2	IPPK	Inositol-pentakisphosphate 2-kinase	-1.38709	2.39825	+	12.1812	11.981	11.4846	13.1468	13.1789	13.4824	9873.75	Inositol phosphate metabolism;Phosphatidylinositol signaling system	Ins_P5_2-kin	Cytoplasm;Nucleus		R-HSA-1855167	Synthesis of pyrophosphates in the cytosol	TAS		0.00342269	0.00487635	0.00223361	35.7257	3	3	3	50	0.132568	56016.6	0.00585763	IPPK_HUMAN	Q9H8X2IPPKInositol-pentakisphosphate 2-kinaseIPPK_HUMAN	>sp|Q9H8X2|IPPK_HUMAN Inositol-pentakisphosphate 2-kinase OS=Homo sapiens OX=9606 GN=IPPK PE=1 SV=1
Q9H0J9	PARP12	Protein mono-ADP-ribosyltransferase PARP12	-1.38654	1.31136	+	14.2741	13.069	12.6356	14.8534	14.6286	14.6563	24886.9		PARP;WWE;zf-CCCH	Nucleus					Miscellaneous	0.00637779	0.0087823	0.00375088	33.9265	3	3	3	66.7	0.160422	79063.6	0.0135194	PAR12_HUMAN	Q9H0J9PARP12Protein mono-ADP-ribosyltransferase PARP12PAR12_HUMAN	>sp|Q9H0J9|PAR12_HUMAN Protein mono-ADP-ribosyltransferase PARP12 OS=Homo sapiens OX=9606 GN=PARP12 PE=1 SV=1
Q16656	NRF1	Nuclear respiratory factor 1	-1.3855	0.439627		14.9579	14.89	10.8811	15.0635	15.0739	14.7481	31579.1	Huntington's disease	Nrf1_DNA-bind	Nucleus		R-HSA-1989781	PPARA activates gene expression	TAS	Miscellaneous	8.59663e-14	0	1.05696e-13	50.7597	5	5	6	83.3	0.0913881	53541	0.0971113	NRF1_HUMAN	Q16656NRF1Nuclear respiratory factor 1NRF1_HUMAN	>sp|Q16656|NRF1_HUMAN Nuclear respiratory factor 1 OS=Homo sapiens OX=9606 GN=NRF1 PE=1 SV=1
O14618	CCS	Copper chaperone for superoxide dismutase	-1.38532	1.97544	+	12.7425	11.8677	12.2604	13.7379	13.3516	13.9371	13084.2	Amyotrophic lateral sclerosis (ALS)	HMA;Sod_Cu	Cytoplasm		R-HSA-3299685	Detoxification of Reactive Oxygen Species	TAS		1.32043e-07	0	1.35086e-07	45.0272	4	4	4	50	0.198866	29040.6	0.00777924	CCS_HUMAN	O14618CCSCopper chaperone for superoxide dismutaseCCS_HUMAN	>sp|O14618|CCS_HUMAN Copper chaperone for superoxide dismutase OS=Homo sapiens OX=9606 GN=CCS PE=1 SV=1
Q9Y371	SH3GLB1	Endophilin-B1	-1.38454	2.9427	+	13.5531	13.2967	13.1022	14.7658	14.5	14.8398	16493.5	Endocytosis	BAR;SH3_9	Autophagosome membrane;Cytoplasm;Cytoplasmic vesicle;Golgi apparatus membrane;Midbody;Mitochondrion outer membrane	Peripheral membrane protein					3.34812e-05	0.000404122	3.23141e-05	41.5502	9	9	13	100	0.502546	40796.3	0.00568374	SHLB1_HUMAN	Q9Y371SH3GLB1Endophilin-B1SHLB1_HUMAN	>sp|Q9Y371|SHLB1_HUMAN Endophilin-B1 OS=Homo sapiens OX=9606 GN=SH3GLB1 PE=1 SV=1
P17987	TCP1	T-complex protein 1 subunit alpha	-1.38383	2.32549	+	19.8872	19.7414	19.1097	21.0301	20.8697	20.9899	1.26554e+06		Cpn60_TCP1	Centrosome;Cytoplasm;Cytoskeleton;Cytosol;Microtubule organizing center		R-HSA-389957	Prefoldin mediated transfer of substrate to CCT/TriC	IEA		1.55656e-19	0	9.55102e-19	54.7126	37	44	65	100	0.489437	60343.6	0.00611345	TCPA_HUMAN	P17987TCP1T-complex protein 1 subunit alphaTCPA_HUMAN	>sp|P17987|TCPA_HUMAN T-complex protein 1 subunit alpha OS=Homo sapiens OX=9606 GN=TCP1 PE=1 SV=1
Q8N335	GPD1L	Glycerol-3-phosphate dehydrogenase 1-like protein	-1.38363	2.27283	+	13.408	13.6437	12.9065	14.9006	14.4665	14.7419	16511.8	Glycerophospholipid metabolism	NAD_Gly3P_dh_C;NAD_Gly3P_dh_N	Cytoplasm		R-HSA-1483166	Synthesis of PA	TAS		3.06864e-06	0	3.07917e-06	43.2318	8	8	10	100	0.508423	38418.7	0.00626688	GPD1L_HUMAN	Q8N335GPD1LGlycerol-3-phosphate dehydrogenase 1-like proteinGPD1L_HUMAN	>sp|Q8N335|GPD1L_HUMAN Glycerol-3-phosphate dehydrogenase 1-like protein OS=Homo sapiens OX=9606 GN=GPD1L PE=1 SV=1
O75223	GGCT	Gamma-glutamylcyclotransferase	-1.38349	1.69046	+	15.1367	15.2318	14.2361	16.5401	15.8847	16.3303	48307.1	Glutathione metabolism	AIG2_2			R-HSA-174403	Glutathione synthesis and recycling	TAS	Glutathione metabolism	7.02072e-14	0	8.72005e-14	50.8264	13	13	16	100	0.530692	21007.7	0.00931073	GGCT_HUMAN	O75223GGCTGamma-glutamylcyclotransferaseGGCT_HUMAN	>sp|O75223|GGCT_HUMAN Gamma-glutamylcyclotransferase OS=Homo sapiens OX=9606 GN=GGCT PE=1 SV=1
Q9UNX3	RPL26L1	Ribosomal protein uL24-like	-1.38332	2.81468	+	14.2632	13.8015	13.8239	15.5427	15.2593	15.2364	25789.7	Ribosome	KOW;Ribosomal_L26			R-HSA-156827	L13a-mediated translational silencing of Ceruloplasmin expression	TAS		1.60513e-07	0	1.64176e-07	44.9253	2	2	3	100	0.502503	17256.2	0.00557474	RL26L_HUMAN	Q9UNX3RPL26L1Ribosomal protein uL24-likeRL26L_HUMAN	>sp|Q9UNX3|RL26L_HUMAN Ribosomal protein uL24-like OS=Homo sapiens OX=9606 GN=RPL26L1 PE=1 SV=1
[truncated: 4,673 more rows]

## Sheet: KeGG pathways
KeGG Category	Total size	Selection size	Category size	Intersection size	Enrichment factor	log2 Enrichment factor	P value	Benj. Hoch. FDR
PI3K-Akt signaling pathway	5473	1779	15	15	3.07639	1.62124	7.3381	5.83597
[truncated: 69 more rows]

## Sheet: Reactome
Reactome Category	Total size	Selection size	Category size	Intersection size	Enrichment factor	log2 Enrichment factor	P value	Benj. Hoch. FDR
[truncated: 20 more rows]
